# Supplementary material for: [1–9-NαC]-Linusorb B3 (Cyclo­linopeptide A) dimethyl sulfoxide monosolvate
Source: IUCrdata. 2020 Mar 13;5(Pt 3):x200318. doi: 10.1107/S2414314620003181 (PMC9462193; doi:10.1107/S2414314620003181)
Supplement: Supplementary file 1 [file x-05-x200318-sup1.cif]

##############################################################################
#                                                                            #
# This CIF contains the data for a data article accepted for                 #
# publication in IUCrData. It conforms to the requirements of                #
# Notes for Authors for IUCrData, and has been                               #
# peer reviewed under the auspices of IUCrData.                              #
#                                                                            #
# Full details of the Crystallographic Information File format               #
# are given in the paper "The Crystallographic Information File (CIF):       #
# a New Standard Archive File for Crystallography" by S. R. Hall, F. H.      #
# Allen and I. D. Brown [Acta Cryst. (1991), A47, 655-685].                  #
#                                                                            #
# The current version of the core CIF dictionary is obtainable from          #
# ftp://ftp.iucr.org/pub/cif_core.dic.                                       #
#                                                                            #
# Software is freely available for graphical display of the structure(s)     #
# in this CIF. For information consult the CIF software page                 #
# http://www.iucr.org/resources/cif/software.                                #
#                                                                            #
# This file may be used for bona fide research purposes within the           #
# scientific community so long as proper attribution is given to the data    # 
# article from which it was obtained.                                        #
#                                                                            #
##############################################################################
data_I
_database_code_depnum_ccdc_archive 'CCDC 1988784'
_audit_creation_method     'SHELXL-2018/1'
_chemical_name_systematic
;\
24,27-Dibenzyl-15,18-bis(butan-2-yl)-12,21-bis(2-methylpropyl)-9-(propan-\
2-yl)-1,7,10,13,16,19,22,25,28-nonaazatricyclo[28.3.0.0^3,7^]tritriacontane-\
2,8,11,14,17,20,23,26,29-nonone dimethyl sulfoxide monosolvate
;
_chemical_name_common
;
[1--9-N\aC]-Linusorb B3 (Cyclolinopeptide A) dimethyl sulfoxide monosolvate
;
_chemical_formula_moiety     'C57 H84 N9 O9, C2 H6 O S'
_chemical_formula_sum     'C59 H90 N9 O10 S'
_chemical_formula_iupac     'C57 H84 N9 O9, C2 H6 O S'
_chemical_formula_weight     1117.45
_chemical_melting_point     ?
_chemical_absolute_configuration     rm
_space_group_crystal_system     orthorhombic
_space_group_name_H-M_alt     'P 21 21 21'
_space_group_name_Hall     'P 2ac 2ab'
loop_
    _space_group_symop_operation_xyz
    'x, y, z'
    '-x+1/2, -y, z+1/2'
    '-x, y+1/2, -z+1/2'
    'x+1/2, -y+1/2, -z'
_cell_length_a     9.942(2)
_cell_length_b     22.986(5)
_cell_length_c     26.512(5)
_cell_angle_alpha     90
_cell_angle_beta     90
_cell_angle_gamma     90
_cell_volume     6059(2)
_cell_formula_units_Z     4
_cell_measurement_reflns_used     17346
_cell_measurement_theta_min     1.136
_cell_measurement_theta_max     30.477
_cell_measurement_temperature     100
_exptl_crystal_description     'needle'
_exptl_crystal_colour     'Colourless'
_exptl_crystal_size_max     0.05
_exptl_crystal_size_mid     0.010
_exptl_crystal_size_min     0.010
_exptl_crystal_density_diffrn     1.225
_exptl_crystal_density_meas     ?
_exptl_crystal_density_method     'not measured'
_exptl_crystal_F_000     2412
_exptl_absorpt_coefficient_mu     0.107
_exptl_absorpt_correction_type     multi-scan
_exptl_absorpt_process_details
;
(SADABS; Sheldrick, 1996)
;
_exptl_absorpt_correction_T_min     0.4148
_exptl_absorpt_correction_T_max     0.4935
_diffrn_ambient_temperature     100
_diffrn_source     'synchrotron'
_diffrn_radiation_type     'synchrotron'
_diffrn_radiation_wavelength     0.68882
_diffrn_measurement_device_type     'Rayonix MX300HE CCD area detector'
_diffrn_measurement_method     '\k and \w scans'
_diffrn_detector_area_resol_mean     ?
_diffrn_reflns_number     83438
_diffrn_reflns_av_R_equivalents     0.0830
_diffrn_reflns_av_unetI/netI     0.0443
_diffrn_reflns_theta_min     1.136
_diffrn_reflns_theta_max     24.999
_diffrn_reflns_theta_full     24.999
_diffrn_measured_fraction_theta_max     1.000
_diffrn_measured_fraction_theta_full     1.000
_diffrn_reflns_limit_h_min     -12
_diffrn_reflns_limit_h_max     12
_diffrn_reflns_limit_k_min     -28
_diffrn_reflns_limit_k_max     28
_diffrn_reflns_limit_l_min     -32
_diffrn_reflns_limit_l_max     32
_refine_special_details
;
The H atoms were generated geometrically (C---H 0.93 to 0.98, N---H 0.86 and
 O---H 0.82?\%A) and were included in the refinement in the riding model
 approximation; their displacement parameterwere set to 1.5 times those of the
 equivalent isotropic temperature factors of the parent site (methyl) and 1.2
 times for others.
;
_reflns_number_total     11739
_reflns_number_gt     10684
_reflns_threshold_expression     'I > 2\s(I)'
_refine_ls_structure_factor_coef     Fsqd
_refine_ls_matrix_type     full
_refine_ls_R_factor_all     0.0446
_refine_ls_R_factor_gt     0.0394
_refine_ls_wR_factor_gt     0.0977
_refine_ls_wR_factor_ref     0.1006
_refine_ls_goodness_of_fit_ref     1.038
_refine_ls_restrained_S_all     1.040
_refine_ls_number_reflns     11739
_refine_ls_number_parameters     726
_refine_ls_number_restraints     6
_refine_ls_hydrogen_treatment     constr
_refine_ls_weighting_scheme     calc
_refine_ls_weighting_details
              'w=1/[\s^2^(Fo^2^)+(0.0567P)^2^+1.3012P] where P=(Fo^2^+2Fc^2^)/3'
_atom_sites_solution_hydrogens     geom
_atom_sites_solution_primary     ?
_atom_sites_solution_secondary     ?
_refine_ls_shift/su_max     0.001
_refine_ls_shift/su_mean     0.000
_refine_diff_density_max     0.394
_refine_diff_density_min     -0.295
_refine_ls_extinction_method
;
SHELXL2016 (Sheldrick, 2015)
;
_refine_ls_extinction_coef     0.0137(8)
_refine_ls_extinction_expression
                                  'Fc^*^=kFc[1+0.001xFc^2^\l^3^/sin(2\q)]^-1/4^'
_refine_ls_abs_structure_details
;
Flack <i>x</i> determined using 4488 quotients
[(<i>I</i>^+^)-(<i>I</i>^-^)]/[(<i>I</i>^+^)+(<i>I</i>^-^)]
(Parsons <i>et al.</i>,  2013)
;
_refine_ls_abs_structure_Flack     0.00(4)
loop_
    _atom_type_symbol
    _atom_type_description
    _atom_type_scat_dispersion_real
    _atom_type_scat_dispersion_imag
    _atom_type_scat_source
    'C' 'C' 0.0030 0.0020
                         'International Tables Vol C Tables 4.2.6.8 and 6.1.1.4'
    'H' 'H' 0.0000 0.0000
                         'International Tables Vol C Tables 4.2.6.8 and 6.1.1.4'
    'N' 'N' 0.0060 0.0030
                         'International Tables Vol C Tables 4.2.6.8 and 6.1.1.4'
    'O' 'O' 0.0100 0.0060
                         'International Tables Vol C Tables 4.2.6.8 and 6.1.1.4'
    'S' 'S' 0.1190 0.1170
                         'International Tables Vol C Tables 4.2.6.8 and 6.1.1.4'
_computing_data_collection
;
<i>MxDC</i> (Fodje, 2012)
;
_computing_cell_refinement
;
<i>XDS</i> (Kabsch, 2010)
;
_computing_data_reduction
;
<i>XDS</i> (Kabsch, 2010)
;
_computing_structure_solution
;
SHELXS (Sheldrick, 2008b)
;
_computing_structure_refinement
;
SHELXL2016 (Sheldrick, 2015)
;
_computing_molecular_graphics
;
<i>ShelXle</i> (H\"ubschle <i>et al.</i>,  2011)
;
_computing_publication_material
;
<i>LinXTL</i> (Spasyuk, 2009) and
Mercury (Macrae <i>et al.</i>, 2020)
;
loop_
    _atom_site_type_symbol
    _atom_site_label
    _atom_site_fract_x
    _atom_site_fract_y
    _atom_site_fract_z
    _atom_site_U_iso_or_equiv
    _atom_site_adp_type
    _atom_site_calc_flag
    _atom_site_occupancy
    _atom_site_disorder_assembly
    _atom_site_disorder_group
    C C1 0.2960(3) 0.28363(12) 0.63624(9) 0.0186(5) Uani d 1 . .
    H H1 0.393302 0.282822 0.645792 0.022 Uiso calc 1 . .
    C C2 0.2427(3) 0.22180(12) 0.62660(10) 0.0237(6) Uani d 1 . .
    H H2A 0.252439 0.210891 0.590659 0.028 Uiso calc 1 . .
    H H2B 0.290573 0.192908 0.647690 0.028 Uiso calc 1 . .
    C C3 0.0946(3) 0.22615(13) 0.64156(10) 0.0251(6) Uani d 1 . .
    H H3A 0.040534 0.243691 0.614134 0.030 Uiso calc 1 . .
    H H3B 0.057325 0.187372 0.649831 0.030 Uiso calc 1 . .
    C C4 0.0969(3) 0.26534(12) 0.68789(10) 0.0206(5) Uani d 1 . .
    H H4A 0.012561 0.288029 0.690720 0.025 Uiso calc 1 . .
    H H4B 0.109675 0.242353 0.719097 0.025 Uiso calc 1 . .
    C C5 0.2395(3) 0.35445(12) 0.70124(9) 0.0187(5) Uani d 1 . .
    C C6 0.1467(3) 0.37058(12) 0.74561(9) 0.0188(5) Uani d 1 . .
    H H6 0.052590 0.359539 0.736289 0.023 Uiso calc 1 . .
    C C7 0.1481(3) 0.43575(12) 0.75826(10) 0.0223(6) Uani d 1 . .
    H H7 0.241919 0.447526 0.767243 0.027 Uiso calc 1 . .
    C C8 0.1014(3) 0.47150(13) 0.71281(11) 0.0314(7) Uani d 1 . .
    H H8A 0.009380 0.460273 0.703821 0.047 Uiso calc 1 . .
    H H8B 0.161304 0.464148 0.684159 0.047 Uiso calc 1 . .
    H H8C 0.103614 0.512966 0.721363 0.047 Uiso calc 1 . .
    C C9 0.0561(3) 0.44747(14) 0.80322(10) 0.0260(6) Uani d 1 . .
    H H9A -0.036005 0.435887 0.794761 0.039 Uiso calc 1 . .
    H H9B 0.058022 0.489042 0.811388 0.039 Uiso calc 1 . .
    H H9C 0.087348 0.425008 0.832376 0.039 Uiso calc 1 . .
    C C10 0.1040(3) 0.29885(12) 0.81360(9) 0.0196(5) Uani d 1 . .
    C C11 0.1734(3) 0.25834(12) 0.85275(9) 0.0189(5) Uani d 1 . .
    H H11 0.218667 0.227067 0.832770 0.023 Uiso calc 1 . .
    C C12 0.0714(3) 0.22740(12) 0.88682(10) 0.0217(6) Uani d 1 . .
    H H12A 0.108189 0.225277 0.921469 0.026 Uiso calc 1 . .
    H H12B -0.012287 0.250715 0.888119 0.026 Uiso calc 1 . .
    C C13 0.0374(3) 0.16610(12) 0.86894(10) 0.0229(6) Uani d 1 . .
    H H13 0.032229 0.166534 0.831270 0.027 Uiso calc 1 . .
    C C14 -0.0994(3) 0.14716(13) 0.88945(12) 0.0309(7) Uani d 1 . .
    H H14A -0.095534 0.145196 0.926342 0.046 Uiso calc 1 . .
    H H14B -0.122357 0.108758 0.875900 0.046 Uiso calc 1 . .
    H H14C -0.168082 0.175400 0.879249 0.046 Uiso calc 1 . .
    C C15 0.1460(4) 0.12289(15) 0.88447(13) 0.0405(8) Uani d 1 . .
    H H15A 0.233709 0.136566 0.872430 0.061 Uiso calc 1 . .
    H H15B 0.126423 0.084763 0.869642 0.061 Uiso calc 1 . .
    H H15C 0.147853 0.119545 0.921310 0.061 Uiso calc 1 . .
    C C16 0.2541(3) 0.33778(11) 0.90634(9) 0.0175(5) Uani d 1 . .
    C C17 0.3714(3) 0.36376(11) 0.93570(9) 0.0173(5) Uani d 1 . .
    H H17 0.367420 0.346928 0.970449 0.021 Uiso calc 1 . .
    C C18 0.3572(3) 0.42997(11) 0.94141(10) 0.0197(5) Uani d 1 . .
    H H18 0.265542 0.437952 0.955322 0.024 Uiso calc 1 . .
    C C19 0.3683(3) 0.46159(12) 0.89083(11) 0.0264(6) Uani d 1 . .
    H H19A 0.464486 0.466299 0.882138 0.032 Uiso calc 1 . .
    H H19B 0.326086 0.437382 0.864300 0.032 Uiso calc 1 . .
    C C20 0.3014(4) 0.52111(14) 0.89121(15) 0.0450(9) Uani d 1 . .
    H H20A 0.204173 0.516447 0.895660 0.067 Uiso calc 1 . .
    H H20B 0.319219 0.540921 0.859161 0.067 Uiso calc 1 . .
    H H20C 0.337842 0.544324 0.919046 0.067 Uiso calc 1 . .
    C C21 0.4601(3) 0.45288(12) 0.97960(10) 0.0237(6) Uani d 1 . .
    H H21A 0.447175 0.433178 1.012017 0.036 Uiso calc 1 . .
    H H21B 0.447631 0.494863 0.984028 0.036 Uiso calc 1 . .
    H H21C 0.551206 0.445247 0.967159 0.036 Uiso calc 1 . .
    C C22 0.5943(3) 0.31953(11) 0.94307(9) 0.0159(5) Uani d 1 . .
    C C23 0.7263(3) 0.30260(11) 0.91749(9) 0.0161(5) Uani d 1 . .
    H H23 0.761008 0.266614 0.934216 0.019 Uiso calc 1 . .
    C C24 0.8330(3) 0.35108(11) 0.92385(9) 0.0179(5) Uani d 1 . .
    H H24 0.917834 0.336121 0.908276 0.021 Uiso calc 1 . .
    C C25 0.8658(3) 0.36478(12) 0.97918(10) 0.0227(6) Uani d 1 . .
    H H25A 0.936220 0.395207 0.980096 0.027 Uiso calc 1 . .
    H H25B 0.784329 0.381011 0.995399 0.027 Uiso calc 1 . .
    C C26 0.9137(3) 0.31302(14) 1.00990(11) 0.0308(7) Uani d 1 . .
    H H26A 0.839559 0.285303 1.014003 0.046 Uiso calc 1 . .
    H H26B 0.943818 0.326345 1.043138 0.046 Uiso calc 1 . .
    H H26C 0.988494 0.293997 0.992380 0.046 Uiso calc 1 . .
    C C27 0.7970(3) 0.40725(12) 0.89575(10) 0.0219(6) Uani d 1 . .
    H H27A 0.719429 0.425657 0.912033 0.033 Uiso calc 1 . .
    H H27B 0.774733 0.398084 0.860632 0.033 Uiso calc 1 . .
    H H27C 0.873892 0.433915 0.896630 0.033 Uiso calc 1 . .
    C C28 0.6247(3) 0.25351(11) 0.84263(9) 0.0156(5) Uani d 1 . .
    C C29 0.6293(3) 0.24907(11) 0.78470(9) 0.0166(5) Uani d 1 . .
    H H29 0.537432 0.237960 0.772717 0.020 Uiso calc 1 . .
    C C30 0.7264(3) 0.20104(11) 0.76897(9) 0.0188(5) Uani d 1 . .
    H H30A 0.697160 0.164277 0.785029 0.023 Uiso calc 1 . .
    H H30B 0.816588 0.210573 0.782483 0.023 Uiso calc 1 . .
    C C31 0.7395(3) 0.19054(12) 0.71180(10) 0.0210(6) Uani d 1 . .
    H H31 0.784709 0.225132 0.696444 0.025 Uiso calc 1 . .
    C C32 0.8294(3) 0.13762(13) 0.70376(11) 0.0291(7) Uani d 1 . .
    H H32A 0.917224 0.144533 0.719472 0.044 Uiso calc 1 . .
    H H32B 0.841472 0.130952 0.667529 0.044 Uiso calc 1 . .
    H H32C 0.787444 0.103349 0.719108 0.044 Uiso calc 1 . .
    C C33 0.6040(3) 0.18198(14) 0.68568(11) 0.0299(7) Uani d 1 . .
    H H33A 0.618502 0.175361 0.649566 0.045 Uiso calc 1 . .
    H H33B 0.548582 0.216823 0.690358 0.045 Uiso calc 1 . .
    H H33C 0.558023 0.148281 0.700340 0.045 Uiso calc 1 . .
    C C34 0.5851(3) 0.35148(11) 0.76922(9) 0.0153(5) Uani d 1 . .
    C C35 0.6307(3) 0.40770(11) 0.74322(9) 0.0157(5) Uani d 1 . .
    H H35 0.723693 0.416526 0.755347 0.019 Uiso calc 1 . .
    C C36 0.5415(3) 0.45916(11) 0.75762(10) 0.0192(5) Uani d 1 . .
    H H36A 0.461146 0.459114 0.735553 0.023 Uiso calc 1 . .
    H H36B 0.510184 0.453725 0.792753 0.023 Uiso calc 1 . .
    C C37 0.6096(3) 0.51789(11) 0.75357(9) 0.0186(5) Uani d 1 . .
    C C38 0.7203(3) 0.53083(12) 0.78370(11) 0.0256(6) Uani d 1 . .
    H H38 0.754196 0.502397 0.806383 0.031 Uiso calc 1 . .
    C C39 0.7816(3) 0.58518(14) 0.78079(13) 0.0337(7) Uani d 1 . .
    H H39 0.857698 0.593563 0.801211 0.040 Uiso calc 1 . .
    C C40 0.7316(4) 0.62720(14) 0.74804(12) 0.0350(8) Uani d 1 . .
    H H40 0.773500 0.664284 0.746013 0.042 Uiso calc 1 . .
    C C41 0.6213(4) 0.61485(13) 0.71858(11) 0.0325(7) Uani d 1 . .
    H H41 0.586584 0.643479 0.696251 0.039 Uiso calc 1 . .
    C C42 0.5607(3) 0.56058(12) 0.72150(11) 0.0244(6) Uani d 1 . .
    H H42 0.484365 0.552515 0.701133 0.029 Uiso calc 1 . .
    C C43 0.7495(3) 0.37703(11) 0.66673(9) 0.0171(5) Uani d 1 . .
    C C44 0.7523(3) 0.37092(11) 0.60924(10) 0.0176(5) Uani d 1 . .
    H H44 0.821366 0.340737 0.601048 0.021 Uiso calc 1 . .
    C C45 0.7996(3) 0.42808(12) 0.58501(10) 0.0218(6) Uani d 1 . .
    H H45A 0.732658 0.458919 0.592022 0.026 Uiso calc 1 . .
    H H45B 0.885902 0.439987 0.600538 0.026 Uiso calc 1 . .
    C C46 0.8183(3) 0.42259(11) 0.52855(10) 0.0205(6) Uani d 1 . .
    C C47 0.7286(3) 0.44815(12) 0.49512(11) 0.0258(6) Uani d 1 . .
    H H47 0.654132 0.469597 0.507672 0.031 Uiso calc 1 . .
    C C48 0.7473(3) 0.44256(14) 0.44313(11) 0.0304(7) Uani d 1 . .
    H H48 0.684951 0.459984 0.420550 0.036 Uiso calc 1 . .
    C C49 0.8557(4) 0.41183(13) 0.42429(10) 0.0299(7) Uani d 1 . .
    H H49 0.868752 0.408569 0.388907 0.036 Uiso calc 1 . .
    C C50 0.9456(3) 0.38574(12) 0.45745(11) 0.0264(6) Uani d 1 . .
    H H50 1.019783 0.364229 0.444697 0.032 Uiso calc 1 . .
    C C51 0.9273(3) 0.39105(12) 0.50941(10) 0.0215(6) Uani d 1 . .
    H H51 0.989108 0.373159 0.531908 0.026 Uiso calc 1 . .
    C C52 0.6105(3) 0.29527(11) 0.57304(9) 0.0189(5) Uani d 1 . .
    C C53 0.4766(3) 0.27766(11) 0.54925(10) 0.0194(5) Uani d 1 . .
    H H53 0.446135 0.240040 0.564345 0.023 Uiso calc 1 . .
    C C54 0.4909(3) 0.27020(13) 0.49163(10) 0.0260(6) Uani d 1 . .
    H H54A 0.583710 0.258824 0.482363 0.031 Uiso calc 1 . .
    H H54B 0.427386 0.240571 0.478695 0.031 Uiso calc 1 . .
    C C55 0.4568(3) 0.33019(13) 0.47142(10) 0.0269(6) Uani d 1 . .
    H H55A 0.429480 0.328207 0.435557 0.032 Uiso calc 1 . .
    H H55B 0.534519 0.356876 0.474636 0.032 Uiso calc 1 . .
    C C56 0.3405(3) 0.34999(13) 0.50447(9) 0.0246(6) Uani d 1 . .
    H H56A 0.340378 0.392809 0.508530 0.029 Uiso calc 1 . .
    H H56B 0.253080 0.337572 0.490196 0.029 Uiso calc 1 . .
    C C57 0.2729(3) 0.32246(12) 0.59002(9) 0.0186(5) Uani d 1 . .
    N N1 0.2127(2) 0.30369(10) 0.67852(8) 0.0182(5) Uani d 1 . .
    N N2 0.1890(2) 0.33375(10) 0.78791(8) 0.0195(5) Uani d 1 . .
    H H2N 0.274079 0.334440 0.796999 0.023 Uiso calc 1 . .
    N N3 0.2804(2) 0.28902(9) 0.87956(8) 0.0175(4) Uani d 1 . .
    H H3N 0.363179 0.275563 0.878257 0.021 Uiso calc 1 . .
    N N4 0.5000(2) 0.34647(9) 0.91426(8) 0.0156(4) Uani d 1 . .
    H H4N 0.516972 0.353552 0.882265 0.019 Uiso calc 1 . .
    N N5 0.7134(2) 0.29074(9) 0.86333(8) 0.0162(4) Uani d 1 . .
    H H5N 0.767876 0.309418 0.842783 0.019 Uiso calc 1 . .
    N N6 0.6638(2) 0.30463(10) 0.76177(8) 0.0172(4) Uani d 1 . .
    H H6N 0.736352 0.307591 0.742953 0.021 Uiso calc 1 . .
    N N7 0.6377(2) 0.39981(9) 0.68821(8) 0.0171(4) Uani d 1 . .
    N N8 0.6252(2) 0.35076(9) 0.58825(8) 0.0177(4) Uani d 1 . .
    H H8N 0.557278 0.375122 0.585489 0.021 Uiso calc 1 . .
    N N9 0.3678(2) 0.32044(10) 0.55315(8) 0.0191(5) Uani d 1 . .
    O O1 0.17144(19) 0.35242(9) 0.58599(7) 0.0232(4) Uani d 1 . .
    O O2 0.33654(19) 0.38488(9) 0.68831(7) 0.0238(4) Uani d 1 . .
    O O3 -0.01718(19) 0.29596(9) 0.80507(7) 0.0246(4) Uani d 1 . .
    O O4 0.14142(19) 0.35982(8) 0.90759(7) 0.0224(4) Uani d 1 . .
    O O5 0.58021(19) 0.31123(9) 0.98829(6) 0.0217(4) Uani d 1 . .
    O O6 0.5431(2) 0.22437(8) 0.86719(7) 0.0200(4) Uani d 1 . .
    O O7 0.48473(18) 0.34897(8) 0.79686(6) 0.0186(4) Uani d 1 . .
    O O8 0.84805(19) 0.36238(9) 0.69175(7) 0.0248(4) Uani d 1 . .
    O O9 0.6992(2) 0.25795(9) 0.57647(8) 0.0298(5) Uani d 1 . .
    O O1S 0.4825(2) 0.45567(10) 0.59265(12) 0.0515(7) Uani d 1 . .
    S S1S 0.38431(7) 0.49945(3) 0.61123(3) 0.02677(17) Uani d 1 . .
    C C1S 0.2354(4) 0.48972(14) 0.57543(12) 0.0349(7) Uani d 1 . .
    H H1S1 0.256138 0.493617 0.539453 0.052 Uiso calc 1 . .
    H H1S2 0.169147 0.519267 0.585114 0.052 Uiso calc 1 . .
    H H1S3 0.198448 0.450907 0.581931 0.052 Uiso calc 1 . .
    C C2S 0.4379(4) 0.56766(14) 0.58597(14) 0.0403(8) Uani d 1 . .
    H H2S1 0.529001 0.576331 0.597872 0.060 Uiso calc 1 . .
    H H2S2 0.376337 0.598386 0.597128 0.060 Uiso calc 1 . .
    H H2S3 0.437620 0.565697 0.549042 0.060 Uiso calc 1 . .
loop_
    _atom_site_aniso_label
    _atom_site_aniso_U_11
    _atom_site_aniso_U_22
    _atom_site_aniso_U_33
    _atom_site_aniso_U_12
    _atom_site_aniso_U_13
    _atom_site_aniso_U_23
    C1 0.0184(13) 0.0231(13) 0.0142(11) 0.0022(11) 0.0009(10) -0.0006(10)
    C2 0.0310(16) 0.0221(14) 0.0181(12) -0.0020(12) 0.0031(11) -0.0027(11)
    C3 0.0286(16) 0.0250(14) 0.0219(13) -0.0061(12) 0.0020(12) -0.0029(11)
    C4 0.0185(14) 0.0220(13) 0.0212(12) -0.0029(11) 0.0024(11) -0.0016(10)
    C5 0.0129(12) 0.0299(14) 0.0132(11) -0.0023(11) -0.0023(10) 0.0002(11)
    C6 0.0155(13) 0.0275(14) 0.0133(11) -0.0014(11) 0.0003(10) -0.0025(10)
    C7 0.0171(14) 0.0298(15) 0.0202(12) -0.0018(11) -0.0007(11) -0.0036(11)
    C8 0.0385(18) 0.0297(15) 0.0259(14) 0.0008(14) 0.0057(13) 0.0006(12)
    C9 0.0235(15) 0.0359(16) 0.0187(13) 0.0032(12) 0.0014(11) -0.0049(12)
    C10 0.0186(14) 0.0261(13) 0.0141(11) -0.0031(11) 0.0035(10) -0.0059(10)
    C11 0.0173(14) 0.0218(13) 0.0175(12) -0.0058(10) 0.0011(10) -0.0058(10)
    C12 0.0189(14) 0.0261(14) 0.0201(12) -0.0060(11) 0.0037(11) -0.0013(11)
    C13 0.0291(16) 0.0198(13) 0.0199(13) -0.0041(12) -0.0009(11) 0.0025(11)
    C14 0.0320(17) 0.0263(15) 0.0345(15) -0.0097(13) 0.0002(13) 0.0065(13)
    C15 0.047(2) 0.0341(17) 0.0405(18) 0.0166(16) 0.0101(16) 0.0112(15)
    C16 0.0151(13) 0.0232(13) 0.0142(11) -0.0033(11) 0.0024(10) 0.0016(10)
    C17 0.0156(13) 0.0233(13) 0.0131(11) 0.0002(10) 0.0027(10) 0.0004(10)
    C18 0.0176(13) 0.0227(13) 0.0190(12) -0.0001(11) 0.0019(10) -0.0040(11)
    C19 0.0285(16) 0.0235(14) 0.0272(14) -0.0029(12) -0.0065(12) 0.0028(12)
    C20 0.052(2) 0.0257(16) 0.057(2) 0.0045(15) -0.0255(19) 0.0011(16)
    C21 0.0241(15) 0.0276(14) 0.0194(13) -0.0033(12) 0.0015(11) -0.0063(11)
    C22 0.0162(13) 0.0160(12) 0.0153(11) -0.0039(10) -0.0012(10) -0.0006(9)
    C23 0.0164(13) 0.0192(12) 0.0128(11) 0.0005(10) 0.0004(10) 0.0010(10)
    C24 0.0145(13) 0.0204(13) 0.0188(12) -0.0013(10) 0.0002(10) -0.0010(10)
    C25 0.0214(14) 0.0253(14) 0.0214(13) -0.0004(11) -0.0034(11) -0.0036(11)
    C26 0.0331(17) 0.0364(17) 0.0228(13) 0.0029(13) -0.0104(12) -0.0004(12)
    C27 0.0201(14) 0.0217(13) 0.0239(13) -0.0022(11) 0.0016(11) 0.0015(11)
    C28 0.0151(13) 0.0150(11) 0.0165(11) 0.0001(10) 0.0023(10) 0.0000(10)
    C29 0.0172(13) 0.0177(12) 0.0149(11) -0.0008(10) -0.0008(10) 0.0000(10)
    C30 0.0209(14) 0.0181(13) 0.0172(12) 0.0014(11) 0.0007(10) -0.0015(10)
    C31 0.0252(15) 0.0212(13) 0.0164(12) -0.0027(11) 0.0028(11) -0.0032(10)
    C32 0.0321(17) 0.0267(15) 0.0286(14) 0.0006(13) 0.0070(12) -0.0077(12)
    C33 0.0315(17) 0.0390(17) 0.0192(13) 0.0021(14) -0.0030(12) -0.0053(12)
    C34 0.0139(12) 0.0215(13) 0.0105(10) -0.0011(10) -0.0022(9) -0.0016(9)
    C35 0.0141(13) 0.0186(12) 0.0144(11) -0.0014(10) -0.0001(10) -0.0012(10)
    C36 0.0190(13) 0.0175(13) 0.0212(13) -0.0006(10) 0.0022(11) -0.0016(10)
    C37 0.0201(13) 0.0191(12) 0.0167(12) -0.0007(10) 0.0039(10) -0.0032(10)
    C38 0.0262(15) 0.0241(14) 0.0265(14) -0.0035(12) -0.0027(12) -0.0018(12)
    C39 0.0321(18) 0.0314(16) 0.0376(17) -0.0091(13) 0.0005(14) -0.0080(14)
    C40 0.044(2) 0.0220(15) 0.0387(17) -0.0102(14) 0.0149(15) -0.0047(13)
    C41 0.0455(19) 0.0232(14) 0.0289(15) 0.0042(14) 0.0113(14) 0.0031(12)
    C42 0.0266(15) 0.0235(14) 0.0231(13) 0.0025(12) 0.0026(11) 0.0001(11)
    C43 0.0159(13) 0.0173(12) 0.0182(12) -0.0008(10) 0.0003(10) 0.0016(10)
    C44 0.0135(12) 0.0208(12) 0.0185(12) 0.0015(10) -0.0002(10) -0.0005(10)
    C45 0.0212(14) 0.0240(14) 0.0203(12) -0.0029(11) 0.0018(11) 0.0009(11)
    C46 0.0230(15) 0.0194(13) 0.0192(12) -0.0056(11) 0.0003(11) 0.0034(10)
    C47 0.0240(15) 0.0257(14) 0.0277(14) -0.0023(12) -0.0025(12) 0.0066(12)
    C48 0.0351(17) 0.0323(16) 0.0236(14) -0.0093(14) -0.0097(13) 0.0092(12)
    C49 0.049(2) 0.0266(15) 0.0142(12) -0.0116(14) 0.0001(13) 0.0025(11)
    C50 0.0329(17) 0.0210(14) 0.0254(14) -0.0064(12) 0.0051(12) -0.0025(11)
    C51 0.0228(14) 0.0202(13) 0.0216(13) -0.0023(11) 0.0004(11) 0.0018(10)
    C52 0.0211(14) 0.0222(13) 0.0134(11) 0.0001(11) 0.0037(10) 0.0012(10)
    C53 0.0231(15) 0.0168(12) 0.0184(12) 0.0020(11) 0.0017(10) -0.0025(10)
    C54 0.0302(16) 0.0296(15) 0.0181(13) 0.0024(12) 0.0021(11) -0.0073(11)
    C55 0.0319(16) 0.0339(16) 0.0149(12) 0.0011(13) 0.0033(11) -0.0010(11)
    C56 0.0342(16) 0.0256(14) 0.0139(12) 0.0032(12) 0.0016(11) 0.0019(11)
    C57 0.0193(14) 0.0231(13) 0.0132(11) -0.0011(11) -0.0013(10) -0.0038(10)
    N1 0.0157(11) 0.0247(11) 0.0142(10) -0.0012(9) 0.0018(8) -0.0009(9)
    N2 0.0129(11) 0.0337(13) 0.0120(10) -0.0049(9) 0.0003(8) -0.0004(9)
    N3 0.0138(11) 0.0208(11) 0.0177(10) -0.0011(9) 0.0007(8) -0.0021(9)
    N4 0.0150(11) 0.0202(11) 0.0115(9) 0.0010(9) 0.0026(8) 0.0010(8)
    N5 0.0152(11) 0.0202(11) 0.0133(10) -0.0027(9) 0.0003(8) -0.0005(8)
    N6 0.0169(11) 0.0196(11) 0.0150(10) 0.0003(9) 0.0036(8) 0.0012(9)
    N7 0.0166(11) 0.0200(11) 0.0148(10) 0.0028(9) 0.0018(8) 0.0008(8)
    N8 0.0169(11) 0.0205(11) 0.0159(10) 0.0011(9) -0.0009(8) 0.0007(9)
    N9 0.0209(12) 0.0217(11) 0.0147(10) 0.0031(9) 0.0011(9) 0.0008(9)
    O1 0.0200(10) 0.0300(10) 0.0196(9) 0.0059(8) -0.0007(8) 0.0016(8)
    O2 0.0180(10) 0.0328(11) 0.0206(9) -0.0071(8) 0.0035(8) -0.0056(8)
    O3 0.0150(10) 0.0387(11) 0.0202(9) -0.0064(8) 0.0000(7) -0.0022(8)
    O4 0.0149(10) 0.0278(10) 0.0245(9) -0.0009(8) 0.0010(7) -0.0054(8)
    O5 0.0213(10) 0.0316(10) 0.0123(8) -0.0013(8) 0.0016(7) 0.0030(7)
    O6 0.0219(10) 0.0198(9) 0.0185(9) -0.0042(8) 0.0014(7) 0.0007(8)
    O7 0.0146(9) 0.0233(9) 0.0180(9) -0.0010(7) 0.0029(7) 0.0017(7)
    O8 0.0159(10) 0.0387(11) 0.0199(9) 0.0038(8) -0.0009(8) -0.0013(8)
    O9 0.0274(12) 0.0242(10) 0.0379(11) 0.0059(9) -0.0018(9) -0.0037(9)
    O1S 0.0295(13) 0.0225(11) 0.102(2) 0.0109(10) 0.0132(14) 0.0067(13)
    S1S 0.0244(4) 0.0258(3) 0.0301(4) 0.0021(3) 0.0009(3) 0.0077(3)
    C1S 0.0402(19) 0.0315(16) 0.0331(16) 0.0116(14) -0.0101(14) -0.0058(13)
    C2S 0.044(2) 0.0269(16) 0.050(2) 0.0049(15) 0.0154(17) 0.0083(15)
_geom_special_details
;
 All esds (except the esd in the dihedral angle between two l.s. planes)
 are estimated using the full covariance matrix.  The cell esds are taken
 into account individually in the estimation of esds in distances, angles
 and torsion angles; correlations between esds in cell parameters are only
 used when they are defined by crystal symmetry.  An approximate (isotropic)
 treatment of cell esds is used for estimating esds involving l.s. planes.
;
loop_
    _geom_bond_atom_site_label_1
    _geom_bond_atom_site_label_2
    _geom_bond_site_symmetry_2
    _geom_bond_distance
    _geom_bond_publ_flag
    C1 N1 . 1.468(3) ?
    C1 C57 . 1.533(4) ?
    C1 C2 . 1.538(4) ?
    C1 H1 . 1.0000 ?
    C2 C3 . 1.528(4) ?
    C2 H2A . 0.9900 ?
    C2 H2B . 0.9900 ?
    C3 C4 . 1.523(4) ?
    C3 H3A . 0.9900 ?
    C3 H3B . 0.9900 ?
    C4 N1 . 1.472(3) ?
    C4 H4A . 0.9900 ?
    C4 H4B . 0.9900 ?
    C5 O2 . 1.240(3) ?
    C5 N1 . 1.340(3) ?
    C5 C6 . 1.540(3) ?
    C6 N2 . 1.467(3) ?
    C6 C7 . 1.535(4) ?
    C6 H6 . 1.0000 ?
    C7 C9 . 1.526(4) ?
    C7 C8 . 1.531(4) ?
    C7 H7 . 1.0000 ?
    C8 H8A . 0.9800 ?
    C8 H8B . 0.9800 ?
    C8 H8C . 0.9800 ?
    C9 H9A . 0.9800 ?
    C9 H9B . 0.9800 ?
    C9 H9C . 0.9800 ?
    C10 O3 . 1.228(3) ?
    C10 N2 . 1.349(3) ?
    C10 C11 . 1.556(4) ?
    C11 N3 . 1.461(3) ?
    C11 C12 . 1.533(4) ?
    C11 H11 . 1.0000 ?
    C12 C13 . 1.525(4) ?
    C12 H12A . 0.9900 ?
    C12 H12B . 0.9900 ?
    C13 C15 . 1.524(4) ?
    C13 C14 . 1.528(4) ?
    C13 H13 . 1.0000 ?
    C14 H14A . 0.9800 ?
    C14 H14B . 0.9800 ?
    C14 H14C . 0.9800 ?
    C15 H15A . 0.9800 ?
    C15 H15B . 0.9800 ?
    C15 H15C . 0.9800 ?
    C16 O4 . 1.230(3) ?
    C16 N3 . 1.352(3) ?
    C16 C17 . 1.524(4) ?
    C17 N4 . 1.455(3) ?
    C17 C18 . 1.536(4) ?
    C17 H17 . 1.0000 ?
    C18 C19 . 1.529(4) ?
    C18 C21 . 1.532(4) ?
    C18 H18 . 1.0000 ?
    C19 C20 . 1.521(4) ?
    C19 H19A . 0.9900 ?
    C19 H19B . 0.9900 ?
    C20 H20A . 0.9800 ?
    C20 H20B . 0.9800 ?
    C20 H20C . 0.9800 ?
    C21 H21A . 0.9800 ?
    C21 H21B . 0.9800 ?
    C21 H21C . 0.9800 ?
    C22 O5 . 1.222(3) ?
    C22 N4 . 1.358(3) ?
    C22 C23 . 1.528(4) ?
    C23 N5 . 1.467(3) ?
    C23 C24 . 1.548(4) ?
    C23 H23 . 1.0000 ?
    C24 C27 . 1.533(4) ?
    C24 C25 . 1.535(4) ?
    C24 H24 . 1.0000 ?
    C25 C26 . 1.518(4) ?
    C25 H25A . 0.9900 ?
    C25 H25B . 0.9900 ?
    C26 H26A . 0.9800 ?
    C26 H26B . 0.9800 ?
    C26 H26C . 0.9800 ?
    C27 H27A . 0.9800 ?
    C27 H27B . 0.9800 ?
    C27 H27C . 0.9800 ?
    C28 O6 . 1.237(3) ?
    C28 N5 . 1.346(3) ?
    C28 C29 . 1.540(3) ?
    C29 N6 . 1.455(3) ?
    C29 C30 . 1.525(4) ?
    C29 H29 . 1.0000 ?
    C30 C31 . 1.540(3) ?
    C30 H30A . 0.9900 ?
    C30 H30B . 0.9900 ?
    C31 C32 . 1.525(4) ?
    C31 C33 . 1.528(4) ?
    C31 H31 . 1.0000 ?
    C32 H32A . 0.9800 ?
    C32 H32B . 0.9800 ?
    C32 H32C . 0.9800 ?
    C33 H33A . 0.9800 ?
    C33 H33B . 0.9800 ?
    C33 H33C . 0.9800 ?
    C34 O7 . 1.239(3) ?
    C34 N6 . 1.345(3) ?
    C34 C35 . 1.533(4) ?
    C35 N7 . 1.471(3) ?
    C35 C36 . 1.527(4) ?
    C35 H35 . 1.0000 ?
    C36 C37 . 1.514(4) ?
    C36 H36A . 0.9900 ?
    C36 H36B . 0.9900 ?
    C37 C42 . 1.386(4) ?
    C37 C38 . 1.392(4) ?
    C38 C39 . 1.392(4) ?
    C38 H38 . 0.9500 ?
    C39 C40 . 1.391(5) ?
    C39 H39 . 0.9500 ?
    C40 C41 . 1.376(5) ?
    C40 H40 . 0.9500 ?
    C41 C42 . 1.387(4) ?
    C41 H41 . 0.9500 ?
    C42 H42 . 0.9500 ?
    C43 O8 . 1.230(3) ?
    C43 N7 . 1.355(3) ?
    C43 C44 . 1.531(4) ?
    C44 N8 . 1.457(3) ?
    C44 C45 . 1.536(4) ?
    C44 H44 . 1.0000 ?
    C45 C46 . 1.514(4) ?
    C45 H45A . 0.9900 ?
    C45 H45B . 0.9900 ?
    C46 C47 . 1.388(4) ?
    C46 C51 . 1.399(4) ?
    C47 C48 . 1.397(4) ?
    C47 H47 . 0.9500 ?
    C48 C49 . 1.383(5) ?
    C48 H48 . 0.9500 ?
    C49 C50 . 1.390(5) ?
    C49 H49 . 0.9500 ?
    C50 C51 . 1.395(4) ?
    C50 H50 . 0.9500 ?
    C51 H51 . 0.9500 ?
    C52 O9 . 1.234(3) ?
    C52 N8 . 1.346(3) ?
    C52 C53 . 1.527(4) ?
    C53 N9 . 1.466(3) ?
    C53 C54 . 1.544(4) ?
    C53 H53 . 1.0000 ?
    C54 C55 . 1.518(4) ?
    C54 H54A . 0.9900 ?
    C54 H54B . 0.9900 ?
    C55 C56 . 1.521(4) ?
    C55 H55A . 0.9900 ?
    C55 H55B . 0.9900 ?
    C56 N9 . 1.483(3) ?
    C56 H56A . 0.9900 ?
    C56 H56B . 0.9900 ?
    C57 O1 . 1.226(3) ?
    C57 N9 . 1.359(3) ?
    N2 H2N . 0.8800 ?
    N3 H3N . 0.8800 ?
    N4 H4N . 0.8800 ?
    N5 H5N . 0.8800 ?
    N6 H6N . 0.8800 ?
    N8 H8N . 0.8800 ?
    O1S S1S . 1.486(2) ?
    S1S C1S . 1.773(3) ?
    S1S C2S . 1.786(3) ?
    C1S H1S1 . 0.9800 ?
    C1S H1S2 . 0.9800 ?
    C1S H1S3 . 0.9800 ?
    C2S H2S1 . 0.9800 ?
    C2S H2S2 . 0.9800 ?
    C2S H2S3 . 0.9800 ?
loop_
    _geom_angle_atom_site_label_1
    _geom_angle_atom_site_label_2
    _geom_angle_atom_site_label_3
    _geom_angle_site_symmetry_1
    _geom_angle_site_symmetry_3
    _geom_angle
    _geom_angle_publ_flag
    N1 C1 C57 . . 110.1(2) ?
    N1 C1 C2 . . 102.9(2) ?
    C57 C1 C2 . . 110.7(2) ?
    N1 C1 H1 . . 111.0 ?
    C57 C1 H1 . . 111.0 ?
    C2 C1 H1 . . 111.0 ?
    C3 C2 C1 . . 103.2(2) ?
    C3 C2 H2A . . 111.1 ?
    C1 C2 H2A . . 111.1 ?
    C3 C2 H2B . . 111.1 ?
    C1 C2 H2B . . 111.1 ?
    H2A C2 H2B . . 109.1 ?
    C4 C3 C2 . . 103.5(2) ?
    C4 C3 H3A . . 111.1 ?
    C2 C3 H3A . . 111.1 ?
    C4 C3 H3B . . 111.1 ?
    C2 C3 H3B . . 111.1 ?
    H3A C3 H3B . . 109.0 ?
    N1 C4 C3 . . 103.3(2) ?
    N1 C4 H4A . . 111.1 ?
    C3 C4 H4A . . 111.1 ?
    N1 C4 H4B . . 111.1 ?
    C3 C4 H4B . . 111.1 ?
    H4A C4 H4B . . 109.1 ?
    O2 C5 N1 . . 121.4(2) ?
    O2 C5 C6 . . 122.8(2) ?
    N1 C5 C6 . . 115.7(2) ?
    N2 C6 C7 . . 113.2(2) ?
    N2 C6 C5 . . 105.9(2) ?
    C7 C6 C5 . . 113.3(2) ?
    N2 C6 H6 . . 108.1 ?
    C7 C6 H6 . . 108.1 ?
    C5 C6 H6 . . 108.1 ?
    C9 C7 C8 . . 109.8(2) ?
    C9 C7 C6 . . 109.7(2) ?
    C8 C7 C6 . . 110.4(2) ?
    C9 C7 H7 . . 109.0 ?
    C8 C7 H7 . . 109.0 ?
    C6 C7 H7 . . 109.0 ?
    C7 C8 H8A . . 109.5 ?
    C7 C8 H8B . . 109.5 ?
    H8A C8 H8B . . 109.5 ?
    C7 C8 H8C . . 109.5 ?
    H8A C8 H8C . . 109.5 ?
    H8B C8 H8C . . 109.5 ?
    C7 C9 H9A . . 109.5 ?
    C7 C9 H9B . . 109.5 ?
    H9A C9 H9B . . 109.5 ?
    C7 C9 H9C . . 109.5 ?
    H9A C9 H9C . . 109.5 ?
    H9B C9 H9C . . 109.5 ?
    O3 C10 N2 . . 123.6(3) ?
    O3 C10 C11 . . 121.7(2) ?
    N2 C10 C11 . . 114.5(2) ?
    N3 C11 C12 . . 114.8(2) ?
    N3 C11 C10 . . 111.0(2) ?
    C12 C11 C10 . . 112.2(2) ?
    N3 C11 H11 . . 106.1 ?
    C12 C11 H11 . . 106.1 ?
    C10 C11 H11 . . 106.1 ?
    C13 C12 C11 . . 113.1(2) ?
    C13 C12 H12A . . 109.0 ?
    C11 C12 H12A . . 109.0 ?
    C13 C12 H12B . . 109.0 ?
    C11 C12 H12B . . 109.0 ?
    H12A C12 H12B . . 107.8 ?
    C15 C13 C12 . . 111.2(3) ?
    C15 C13 C14 . . 110.4(2) ?
    C12 C13 C14 . . 110.5(2) ?
    C15 C13 H13 . . 108.2 ?
    C12 C13 H13 . . 108.2 ?
    C14 C13 H13 . . 108.2 ?
    C13 C14 H14A . . 109.5 ?
    C13 C14 H14B . . 109.5 ?
    H14A C14 H14B . . 109.5 ?
    C13 C14 H14C . . 109.5 ?
    H14A C14 H14C . . 109.5 ?
    H14B C14 H14C . . 109.5 ?
    C13 C15 H15A . . 109.5 ?
    C13 C15 H15B . . 109.5 ?
    H15A C15 H15B . . 109.5 ?
    C13 C15 H15C . . 109.5 ?
    H15A C15 H15C . . 109.5 ?
    H15B C15 H15C . . 109.5 ?
    O4 C16 N3 . . 122.1(2) ?
    O4 C16 C17 . . 121.5(2) ?
    N3 C16 C17 . . 116.4(2) ?
    N4 C17 C16 . . 111.5(2) ?
    N4 C17 C18 . . 112.9(2) ?
    C16 C17 C18 . . 111.6(2) ?
    N4 C17 H17 . . 106.8 ?
    C16 C17 H17 . . 106.8 ?
    C18 C17 H17 . . 106.8 ?
    C19 C18 C21 . . 111.6(2) ?
    C19 C18 C17 . . 112.2(2) ?
    C21 C18 C17 . . 110.1(2) ?
    C19 C18 H18 . . 107.6 ?
    C21 C18 H18 . . 107.6 ?
    C17 C18 H18 . . 107.6 ?
    C20 C19 C18 . . 113.0(3) ?
    C20 C19 H19A . . 109.0 ?
    C18 C19 H19A . . 109.0 ?
    C20 C19 H19B . . 109.0 ?
    C18 C19 H19B . . 109.0 ?
    H19A C19 H19B . . 107.8 ?
    C19 C20 H20A . . 109.5 ?
    C19 C20 H20B . . 109.5 ?
    H20A C20 H20B . . 109.5 ?
    C19 C20 H20C . . 109.5 ?
    H20A C20 H20C . . 109.5 ?
    H20B C20 H20C . . 109.5 ?
    C18 C21 H21A . . 109.5 ?
    C18 C21 H21B . . 109.5 ?
    H21A C21 H21B . . 109.5 ?
    C18 C21 H21C . . 109.5 ?
    H21A C21 H21C . . 109.5 ?
    H21B C21 H21C . . 109.5 ?
    O5 C22 N4 . . 123.0(2) ?
    O5 C22 C23 . . 119.6(2) ?
    N4 C22 C23 . . 117.3(2) ?
    N5 C23 C22 . . 114.0(2) ?
    N5 C23 C24 . . 107.5(2) ?
    C22 C23 C24 . . 110.9(2) ?
    N5 C23 H23 . . 108.1 ?
    C22 C23 H23 . . 108.1 ?
    C24 C23 H23 . . 108.1 ?
    C27 C24 C25 . . 109.9(2) ?
    C27 C24 C23 . . 113.2(2) ?
    C25 C24 C23 . . 113.4(2) ?
    C27 C24 H24 . . 106.6 ?
    C25 C24 H24 . . 106.6 ?
    C23 C24 H24 . . 106.6 ?
    C26 C25 C24 . . 114.7(2) ?
    C26 C25 H25A . . 108.6 ?
    C24 C25 H25A . . 108.6 ?
    C26 C25 H25B . . 108.6 ?
    C24 C25 H25B . . 108.6 ?
    H25A C25 H25B . . 107.6 ?
    C25 C26 H26A . . 109.5 ?
    C25 C26 H26B . . 109.5 ?
    H26A C26 H26B . . 109.5 ?
    C25 C26 H26C . . 109.5 ?
    H26A C26 H26C . . 109.5 ?
    H26B C26 H26C . . 109.5 ?
    C24 C27 H27A . . 109.5 ?
    C24 C27 H27B . . 109.5 ?
    H27A C27 H27B . . 109.5 ?
    C24 C27 H27C . . 109.5 ?
    H27A C27 H27C . . 109.5 ?
    H27B C27 H27C . . 109.5 ?
    O6 C28 N5 . . 124.0(2) ?
    O6 C28 C29 . . 120.6(2) ?
    N5 C28 C29 . . 115.4(2) ?
    N6 C29 C30 . . 111.8(2) ?
    N6 C29 C28 . . 111.4(2) ?
    C30 C29 C28 . . 109.9(2) ?
    N6 C29 H29 . . 107.8 ?
    C30 C29 H29 . . 107.8 ?
    C28 C29 H29 . . 107.8 ?
    C29 C30 C31 . . 115.9(2) ?
    C29 C30 H30A . . 108.3 ?
    C31 C30 H30A . . 108.3 ?
    C29 C30 H30B . . 108.3 ?
    C31 C30 H30B . . 108.3 ?
    H30A C30 H30B . . 107.4 ?
    C32 C31 C33 . . 110.6(2) ?
    C32 C31 C30 . . 108.2(2) ?
    C33 C31 C30 . . 113.1(2) ?
    C32 C31 H31 . . 108.3 ?
    C33 C31 H31 . . 108.3 ?
    C30 C31 H31 . . 108.3 ?
    C31 C32 H32A . . 109.5 ?
    C31 C32 H32B . . 109.5 ?
    H32A C32 H32B . . 109.5 ?
    C31 C32 H32C . . 109.5 ?
    H32A C32 H32C . . 109.5 ?
    H32B C32 H32C . . 109.5 ?
    C31 C33 H33A . . 109.5 ?
    C31 C33 H33B . . 109.5 ?
    H33A C33 H33B . . 109.5 ?
    C31 C33 H33C . . 109.5 ?
    H33A C33 H33C . . 109.5 ?
    H33B C33 H33C . . 109.5 ?
    O7 C34 N6 . . 121.2(2) ?
    O7 C34 C35 . . 122.9(2) ?
    N6 C34 C35 . . 115.9(2) ?
    N7 C35 C36 . . 111.8(2) ?
    N7 C35 C34 . . 110.8(2) ?
    C36 C35 C34 . . 111.7(2) ?
    N7 C35 H35 . . 107.4 ?
    C36 C35 H35 . . 107.4 ?
    C34 C35 H35 . . 107.4 ?
    C37 C36 C35 . . 114.4(2) ?
    C37 C36 H36A . . 108.7 ?
    C35 C36 H36A . . 108.7 ?
    C37 C36 H36B . . 108.7 ?
    C35 C36 H36B . . 108.7 ?
    H36A C36 H36B . . 107.6 ?
    C42 C37 C38 . . 118.5(3) ?
    C42 C37 C36 . . 121.2(2) ?
    C38 C37 C36 . . 120.2(2) ?
    C37 C38 C39 . . 120.4(3) ?
    C37 C38 H38 . . 119.8 ?
    C39 C38 H38 . . 119.8 ?
    C40 C39 C38 . . 120.1(3) ?
    C40 C39 H39 . . 120.0 ?
    C38 C39 H39 . . 120.0 ?
    C41 C40 C39 . . 119.7(3) ?
    C41 C40 H40 . . 120.1 ?
    C39 C40 H40 . . 120.1 ?
    C40 C41 C42 . . 120.0(3) ?
    C40 C41 H41 . . 120.0 ?
    C42 C41 H41 . . 120.0 ?
    C37 C42 C41 . . 121.3(3) ?
    C37 C42 H42 . . 119.4 ?
    C41 C42 H42 . . 119.4 ?
    O8 C43 N7 . . 122.2(2) ?
    O8 C43 C44 . . 119.8(2) ?
    N7 C43 C44 . . 118.0(2) ?
    N8 C44 C43 . . 113.2(2) ?
    N8 C44 C45 . . 112.2(2) ?
    C43 C44 C45 . . 110.1(2) ?
    N8 C44 H44 . . 107.0 ?
    C43 C44 H44 . . 107.0 ?
    C45 C44 H44 . . 107.0 ?
    C46 C45 C44 . . 112.3(2) ?
    C46 C45 H45A . . 109.1 ?
    C44 C45 H45A . . 109.1 ?
    C46 C45 H45B . . 109.1 ?
    C44 C45 H45B . . 109.1 ?
    H45A C45 H45B . . 107.9 ?
    C47 C46 C51 . . 119.0(3) ?
    C47 C46 C45 . . 121.2(3) ?
    C51 C46 C45 . . 119.8(2) ?
    C46 C47 C48 . . 120.4(3) ?
    C46 C47 H47 . . 119.8 ?
    C48 C47 H47 . . 119.8 ?
    C49 C48 C47 . . 120.5(3) ?
    C49 C48 H48 . . 119.8 ?
    C47 C48 H48 . . 119.8 ?
    C48 C49 C50 . . 119.6(3) ?
    C48 C49 H49 . . 120.2 ?
    C50 C49 H49 . . 120.2 ?
    C49 C50 C51 . . 120.2(3) ?
    C49 C50 H50 . . 119.9 ?
    C51 C50 H50 . . 119.9 ?
    C50 C51 C46 . . 120.3(3) ?
    C50 C51 H51 . . 119.8 ?
    C46 C51 H51 . . 119.8 ?
    O9 C52 N8 . . 124.0(3) ?
    O9 C52 C53 . . 118.0(2) ?
    N8 C52 C53 . . 118.0(2) ?
    N9 C53 C52 . . 115.9(2) ?
    N9 C53 C54 . . 102.3(2) ?
    C52 C53 C54 . . 111.0(2) ?
    N9 C53 H53 . . 109.1 ?
    C52 C53 H53 . . 109.1 ?
    C54 C53 H53 . . 109.1 ?
    C55 C54 C53 . . 103.2(2) ?
    C55 C54 H54A . . 111.1 ?
    C53 C54 H54A . . 111.1 ?
    C55 C54 H54B . . 111.1 ?
    C53 C54 H54B . . 111.1 ?
    H54A C54 H54B . . 109.1 ?
    C54 C55 C56 . . 103.8(2) ?
    C54 C55 H55A . . 111.0 ?
    C56 C55 H55A . . 111.0 ?
    C54 C55 H55B . . 111.0 ?
    C56 C55 H55B . . 111.0 ?
    H55A C55 H55B . . 109.0 ?
    N9 C56 C55 . . 103.0(2) ?
    N9 C56 H56A . . 111.2 ?
    C55 C56 H56A . . 111.2 ?
    N9 C56 H56B . . 111.2 ?
    C55 C56 H56B . . 111.2 ?
    H56A C56 H56B . . 109.1 ?
    O1 C57 N9 . . 121.8(2) ?
    O1 C57 C1 . . 121.3(2) ?
    N9 C57 C1 . . 116.8(2) ?
    C5 N1 C1 . . 120.3(2) ?
    C5 N1 C4 . . 126.9(2) ?
    C1 N1 C4 . . 112.5(2) ?
    C10 N2 C6 . . 123.3(2) ?
    C10 N2 H2N . . 118.3 ?
    C6 N2 H2N . . 118.3 ?
    C16 N3 C11 . . 121.0(2) ?
    C16 N3 H3N . . 119.5 ?
    C11 N3 H3N . . 119.5 ?
    C22 N4 C17 . . 120.7(2) ?
    C22 N4 H4N . . 119.6 ?
    C17 N4 H4N . . 119.6 ?
    C28 N5 C23 . . 125.1(2) ?
    C28 N5 H5N . . 117.5 ?
    C23 N5 H5N . . 117.5 ?
    C34 N6 C29 . . 120.3(2) ?
    C34 N6 H6N . . 119.9 ?
    C29 N6 H6N . . 119.9 ?
    C43 N7 C35 . . 120.2(2) ?
    C52 N8 C44 . . 120.7(2) ?
    C52 N8 H8N . . 119.7 ?
    C44 N8 H8N . . 119.7 ?
    C57 N9 C53 . . 125.9(2) ?
    C57 N9 C56 . . 118.9(2) ?
    C53 N9 C56 . . 112.4(2) ?
    O1S S1S C1S . . 106.62(16) ?
    O1S S1S C2S . . 105.92(15) ?
    C1S S1S C2S . . 99.15(18) ?
    S1S C1S H1S1 . . 109.5 ?
    S1S C1S H1S2 . . 109.5 ?
    H1S1 C1S H1S2 . . 109.5 ?
    S1S C1S H1S3 . . 109.5 ?
    H1S1 C1S H1S3 . . 109.5 ?
    H1S2 C1S H1S3 . . 109.5 ?
    S1S C2S H2S1 . . 109.5 ?
    S1S C2S H2S2 . . 109.5 ?
    H2S1 C2S H2S2 . . 109.5 ?
    S1S C2S H2S3 . . 109.5 ?
    H2S1 C2S H2S3 . . 109.5 ?
    H2S2 C2S H2S3 . . 109.5 ?
loop_
    _geom_torsion_atom_site_label_1
    _geom_torsion_atom_site_label_2
    _geom_torsion_atom_site_label_3
    _geom_torsion_atom_site_label_4
    _geom_torsion_site_symmetry_1
    _geom_torsion_site_symmetry_2
    _geom_torsion_site_symmetry_3
    _geom_torsion_site_symmetry_4
    _geom_torsion
    _geom_torsion_publ_flag
    N1 C1 C2 C3 . . . . 31.1(3) ?
    C57 C1 C2 C3 . . . . -86.5(3) ?
    C1 C2 C3 C4 . . . . -38.7(3) ?
    C2 C3 C4 N1 . . . . 30.8(3) ?
    O2 C5 C6 N2 . . . . -101.8(3) ?
    N1 C5 C6 N2 . . . . 75.2(3) ?
    O2 C5 C6 C7 . . . . 22.8(4) ?
    N1 C5 C6 C7 . . . . -160.2(2) ?
    N2 C6 C7 C9 . . . . -58.2(3) ?
    C5 C6 C7 C9 . . . . -178.7(2) ?
    N2 C6 C7 C8 . . . . -179.3(2) ?
    C5 C6 C7 C8 . . . . 60.1(3) ?
    O3 C10 C11 N3 . . . . -143.9(2) ?
    N2 C10 C11 N3 . . . . 40.5(3) ?
    O3 C10 C11 C12 . . . . -14.1(3) ?
    N2 C10 C11 C12 . . . . 170.4(2) ?
    N3 C11 C12 C13 . . . . -135.4(2) ?
    C10 C11 C12 C13 . . . . 96.7(3) ?
    C11 C12 C13 C15 . . . . 80.0(3) ?
    C11 C12 C13 C14 . . . . -157.0(2) ?
    O4 C16 C17 N4 . . . . -157.3(2) ?
    N3 C16 C17 N4 . . . . 23.5(3) ?
    O4 C16 C17 C18 . . . . -30.0(3) ?
    N3 C16 C17 C18 . . . . 150.8(2) ?
    N4 C17 C18 C19 . . . . 60.2(3) ?
    C16 C17 C18 C19 . . . . -66.3(3) ?
    N4 C17 C18 C21 . . . . -64.7(3) ?
    C16 C17 C18 C21 . . . . 168.7(2) ?
    C21 C18 C19 C20 . . . . -78.8(3) ?
    C17 C18 C19 C20 . . . . 157.0(3) ?
    O5 C22 C23 N5 . . . . 155.1(2) ?
    N4 C22 C23 N5 . . . . -28.6(3) ?
    O5 C22 C23 C24 . . . . -83.5(3) ?
    N4 C22 C23 C24 . . . . 92.9(3) ?
    N5 C23 C24 C27 . . . . 58.5(3) ?
    C22 C23 C24 C27 . . . . -66.7(3) ?
    N5 C23 C24 C25 . . . . -175.3(2) ?
    C22 C23 C24 C25 . . . . 59.4(3) ?
    C27 C24 C25 C26 . . . . -175.4(2) ?
    C23 C24 C25 C26 . . . . 56.7(3) ?
    O6 C28 C29 N6 . . . . 145.9(2) ?
    N5 C28 C29 N6 . . . . -33.8(3) ?
    O6 C28 C29 C30 . . . . -89.6(3) ?
    N5 C28 C29 C30 . . . . 90.7(3) ?
    N6 C29 C30 C31 . . . . -56.9(3) ?
    C28 C29 C30 C31 . . . . 178.8(2) ?
    C29 C30 C31 C32 . . . . -174.6(2) ?
    C29 C30 C31 C33 . . . . -51.8(3) ?
    O7 C34 C35 N7 . . . . -122.8(2) ?
    N6 C34 C35 N7 . . . . 59.4(3) ?
    O7 C34 C35 C36 . . . . 2.5(3) ?
    N6 C34 C35 C36 . . . . -175.2(2) ?
    N7 C35 C36 C37 . . . . -80.8(3) ?
    C34 C35 C36 C37 . . . . 154.4(2) ?
    C35 C36 C37 C42 . . . . 119.6(3) ?
    C35 C36 C37 C38 . . . . -62.9(3) ?
    C42 C37 C38 C39 . . . . -1.2(4) ?
    C36 C37 C38 C39 . . . . -178.8(3) ?
    C37 C38 C39 C40 . . . . 0.7(5) ?
    C38 C39 C40 C41 . . . . 0.1(5) ?
    C39 C40 C41 C42 . . . . -0.3(5) ?
    C38 C37 C42 C41 . . . . 1.0(4) ?
    C36 C37 C42 C41 . . . . 178.6(3) ?
    C40 C41 C42 C37 . . . . -0.3(4) ?
    O8 C43 C44 N8 . . . . 140.3(2) ?
    N7 C43 C44 N8 . . . . -40.9(3) ?
    O8 C43 C44 C45 . . . . -93.2(3) ?
    N7 C43 C44 C45 . . . . 85.6(3) ?
    N8 C44 C45 C46 . . . . -59.0(3) ?
    C43 C44 C45 C46 . . . . 174.0(2) ?
    C44 C45 C46 C47 . . . . 107.3(3) ?
    C44 C45 C46 C51 . . . . -72.4(3) ?
    C51 C46 C47 C48 . . . . -0.2(4) ?
    C45 C46 C47 C48 . . . . -179.9(3) ?
    C46 C47 C48 C49 . . . . -0.5(4) ?
    C47 C48 C49 C50 . . . . 0.9(4) ?
    C48 C49 C50 C51 . . . . -0.7(4) ?
    C49 C50 C51 C46 . . . . 0.1(4) ?
    C47 C46 C51 C50 . . . . 0.3(4) ?
    C45 C46 C51 C50 . . . . -179.9(3) ?
    O9 C52 C53 N9 . . . . 170.8(2) ?
    N8 C52 C53 N9 . . . . -10.3(3) ?
    O9 C52 C53 C54 . . . . -73.2(3) ?
    N8 C52 C53 C54 . . . . 105.7(3) ?
    N9 C53 C54 C55 . . . . 33.0(3) ?
    C52 C53 C54 C55 . . . . -91.1(3) ?
    C53 C54 C55 C56 . . . . -39.7(3) ?
    C54 C55 C56 N9 . . . . 30.2(3) ?
    N1 C1 C57 O1 . . . . -20.4(3) ?
    C2 C1 C57 O1 . . . . 92.7(3) ?
    N1 C1 C57 N9 . . . . 161.9(2) ?
    C2 C1 C57 N9 . . . . -85.1(3) ?
    O2 C5 N1 C1 . . . . -2.1(4) ?
    C6 C5 N1 C1 . . . . -179.2(2) ?
    O2 C5 N1 C4 . . . . -175.9(2) ?
    C6 C5 N1 C4 . . . . 7.0(4) ?
    C57 C1 N1 C5 . . . . -68.9(3) ?
    C2 C1 N1 C5 . . . . 173.1(2) ?
    C57 C1 N1 C4 . . . . 105.7(2) ?
    C2 C1 N1 C4 . . . . -12.3(3) ?
    C3 C4 N1 C5 . . . . 162.6(2) ?
    C3 C4 N1 C1 . . . . -11.6(3) ?
    O3 C10 N2 C6 . . . . -2.3(4) ?
    C11 C10 N2 C6 . . . . 173.1(2) ?
    C7 C6 N2 C10 . . . . 109.7(3) ?
    C5 C6 N2 C10 . . . . -125.5(3) ?
    O4 C16 N3 C11 . . . . -3.3(4) ?
    C17 C16 N3 C11 . . . . 175.9(2) ?
    C12 C11 N3 C16 . . . . -69.8(3) ?
    C10 C11 N3 C16 . . . . 58.7(3) ?
    O5 C22 N4 C17 . . . . -4.1(4) ?
    C23 C22 N4 C17 . . . . 179.7(2) ?
    C16 C17 N4 C22 . . . . -124.2(2) ?
    C18 C17 N4 C22 . . . . 109.2(3) ?
    O6 C28 N5 C23 . . . . -0.4(4) ?
    C29 C28 N5 C23 . . . . 179.3(2) ?
    C22 C23 N5 C28 . . . . -52.7(3) ?
    C24 C23 N5 C28 . . . . -176.0(2) ?
    O7 C34 N6 C29 . . . . 2.4(4) ?
    C35 C34 N6 C29 . . . . -179.9(2) ?
    C30 C29 N6 C34 . . . . 176.5(2) ?
    C28 C29 N6 C34 . . . . -60.1(3) ?
    O8 C43 N7 C35 . . . . -0.1(4) ?
    C44 C43 N7 C35 . . . . -178.8(2) ?
    C36 C35 N7 C43 . . . . 149.9(2) ?
    C34 C35 N7 C43 . . . . -84.8(3) ?
    O9 C52 N8 C44 . . . . 1.5(4) ?
    C53 C52 N8 C44 . . . . -177.3(2) ?
    C43 C44 N8 C52 . . . . -103.3(3) ?
    C45 C44 N8 C52 . . . . 131.3(2) ?
    O1 C57 N9 C53 . . . . -166.3(2) ?
    C1 C57 N9 C53 . . . . 11.4(4) ?
    O1 C57 N9 C56 . . . . -7.0(4) ?
    C1 C57 N9 C56 . . . . 170.8(2) ?
    C52 C53 N9 C57 . . . . -93.4(3) ?
    C54 C53 N9 C57 . . . . 145.8(3) ?
    C52 C53 N9 C56 . . . . 106.1(3) ?
    C54 C53 N9 C56 . . . . -14.7(3) ?
    C55 C56 N9 C57 . . . . -171.5(2) ?
    C55 C56 N9 C53 . . . . -9.5(3) ?
loop_
    _geom_hbond_atom_site_label_D
    _geom_hbond_atom_site_label_H
    _geom_hbond_atom_site_label_A
    _geom_hbond_site_symmetry_A
    _geom_hbond_distance_DH
    _geom_hbond_distance_HA
    _geom_hbond_distance_DA
    _geom_hbond_angle_DHA
    _geom_hbond_publ_flag
    N2 H2N O7 . 0.88 2.12 2.970(3) 162 yes
    N3 H3N O6 . 0.88 2.16 3.023(3) 166 yes
    N4 H4N O7 . 0.88 2.29 3.117(3) 157 yes
    N5 H5N O3 1_655 0.88 2.38 3.094(3) 139 yes
    N6 H6N O8 . 0.88 2.16 2.926(3) 145 yes
    N8 H8N O1S 1_555 0.88 2.05 2.800(3) 150 yes
_shelx_space_group_comment
;
The symmetry employed for this shelxl refinement is uniquely defined
by the following loop, which should always be used as a source of
symmetry information in preference to the above space-group names.
They are only intended as comments.
;
_shelx_estimated_absorpt_T_min     ?
_shelx_estimated_absorpt_T_max     ?
_shelx_hkl_file
;
   0   0   1    0.33    0.17
   0   0   1    0.39    0.17
   0   0  -1   -0.28    0.17
   0   0  -1   -0.28    0.17
   0   0   2  380.94   32.24
   0   0   2  479.21   40.59
   0   0  -2  431.59   36.56
   0   0  -2  468.65   39.71
   0   0   3    0.06    0.61
   0   0   3    0.33    0.50
   0   0  -3   -0.11    0.66
   0   0  -3   -0.39    0.55
   0   0   4   20.41    2.05
   0   0   4   22.07    2.10
   0   0  -4   19.08    1.99
   0   0  -4   23.56    2.32
   0   0   5    1.22    1.27
   0   0   5    0.22    1.22
   0   0  -5   -0.44    1.27
   0   0  -5   -0.11    1.38
   0   0   6 7902.97  669.18
   0   0   6 6691.81  566.32
   0   0  -6 7554.55  639.32
   0   0  -6 7565.61  639.87
   0   0   7   -1.71    1.55
   0   0   7    1.16    1.77
   0   0  -7    0.72    1.55
   0   0  -7    0.61    1.88
   0   0   8   76.93    6.91
   0   0   8   78.48    7.08
   0   0  -8   66.64    6.14
   0   0  -8   73.78    6.80
   0   0   9    0.72    1.60
   0   0   9    2.82    1.83
   0   0  -9   -0.28    1.77
   0   0  -9    3.93    1.94
   0   0  10 9396.18  795.27
   0   0  10 8113.13  686.88
   0   0 -10 8046.76  681.35
   0   0 -10 7731.53  654.25
   0   0  11    0.17    1.88
   0   0  11    0.39    2.16
   0   0 -11    0.39    2.16
   0   0 -11   -0.88    2.21
   0   0  12  104.47    9.46
   0   0  12  113.32   10.29
   0   0 -12  115.92   10.56
   0   0 -12  120.56   10.84
   0   0  13    3.15    2.27
   0   0  13    0.39    2.10
   0   0 -13    0.06    2.54
   0   0 -13   -1.33    2.21
   0   0  14  155.57   13.77
   0   0  14  162.82   14.38
   0   0 -14  162.43   14.55
   0   0 -14  173.21   15.26
   0   0  15   -0.83    2.32
   0   0  15    2.49    2.21
   0   0 -15   -0.94    2.88
   0   0 -15   -0.88    2.27
   0   0  16  710.66   60.61
   0   0  16  756.01   64.48
   0   0 -16  763.20   65.20
   0   0 -16  718.95   61.39
   0   0  17    0.39    2.16
   0   0  17    0.55    2.49
   0   0 -17    2.38    2.65
   0   0 -17    3.54    2.82
   0   0  18  688.54   58.79
   0   0  18  747.71   63.88
   0   0 -18  614.98   52.82
   0   0 -18  679.14   58.01
   0   0  19    0.88    2.49
   0   0  19   -3.98    3.26
   0   0 -19    1.49    3.10
   0   0 -19    3.87    3.15
   0   0  20  124.49   11.45
   0   0  20  139.20   12.89
   0   0 -20  133.95   12.55
   0   0 -20  138.32   12.72
   0   0  21   -0.11    2.88
   0   0  21   -0.33    3.59
   0   0 -21    0.66    3.76
   0   0 -21   -2.27    3.54
   0   0  22    4.48    3.04
   0   0  22   -0.94    3.82
   0   0 -22    2.77    3.98
   0   0 -22    5.31    3.82
   0   0  23    1.94    3.10
   0   0  23    3.71    4.09
   0   0 -23    7.74    5.20
   0   0 -23    6.47    4.09
   0   0  24   -1.22    3.65
   0   0  24   14.55    4.70
   0   0 -24    9.40    5.42
   0   0 -24    7.80    4.20
   0   0  25   -0.06    3.82
   0   0  25   -1.11    4.42
   0   0 -25   -2.99    5.59
   0   0 -25   -0.28    4.31
   0   0  26   -0.66    3.93
   0   0  26   -2.93    4.48
   0   0 -26    5.14    5.59
   0   0 -26    1.99    4.70
   0   0  27    5.25    4.42
   0   0  27    5.25    4.26
   0   0 -27    8.68    5.92
   0   0 -27    4.76    4.76
   0   0  28   10.56    4.92
   0   0  28   15.32    4.70
   0   0 -28   10.12    6.30
   0   0 -28   12.83    5.48
   0   0  29   -1.71    4.98
   0   0  29    4.37    4.65
   0   0 -29   -1.33    6.69
   0   0 -29   -4.26    5.48
   0   0  30  328.78   29.15
   0   0  30  368.27   32.24
   0   0 -30  337.41   30.47
   0   0 -30  391.39   34.51
   0   0  31    2.77    5.86
   0   0  31    0.00    4.87
   0   0 -31   -1.11    5.70
   0   0 -31    3.10    5.97
   0   0  32   -1.88    6.47
   0   0  32   -2.71    5.20
   0   0 -32   -4.31    6.47
   0   0 -32    3.21    6.47
   0   0  33   -5.09    6.36
   0   0  33    5.75    5.70
   0   0 -33   -0.39    7.08
   0   0 -33   -3.04    7.08
   0   0  34    3.26    7.08
   0   0  34   -5.14    6.08
   0   0 -34   -5.25    7.58
   0   0 -34    6.47    8.02
   0   0  35    1.11    7.85
   0   0  35    3.21    6.47
   0   0 -35   -0.06    8.30
   0   0 -35   -0.66    8.41
   0   0  36  223.82   21.85
   0   0  36  224.76   20.85
   0   0 -36  202.75   21.02
   0   0 -36  263.03   25.11
   0   0  37   -2.49   10.62
   0   0  37   -2.99    7.13
   0   0 -37   -3.04   10.45
   0   0 -37    4.81   11.06
   0   0  38   34.40    9.18
   0   0 -38   49.77   11.45
   0  -1   0   -0.17    0.17
   0  -1   0   -0.22    0.11
   0   1   0    0.00    0.17
   0   1   0   -0.06    0.17
   0   1   1   -0.06    0.28
   0   1   1    0.17    0.33
   0  -1  -1    0.06    0.28
   0  -1  -1    0.61    0.28
   0   1  -1    0.22    0.17
   0   1  -1    0.33    0.17
   0   1   2  260.76   22.12
   0   1   2  326.02   27.65
   0  -1   2  299.80   25.44
   0  -1   2  301.63   25.55
   0  -1  -2  302.57   25.66
   0  -1  -2  298.42   25.33
   0   1  -2  295.32   25.05
   0   1  -2  313.85   26.60
   0   1   3  738.86   62.60
   0   1   3  821.82   69.63
   0  -1   3  727.80   61.61
   0  -1   3  721.17   61.06
   0  -1  -3  748.27   63.38
   0  -1  -3  812.42   68.85
   0   1  -3  737.21   62.49
   0   1  -3  753.24   63.82
   0   1   4   35.67    3.32
   0   1   4   30.86    2.93
   0  -1   4   31.86    2.93
   0  -1   4   32.57    2.93
   0  -1  -4   34.07    3.21
   0  -1  -4   36.06    3.43
   0   1  -4   33.96    3.10
   0   1  -4   35.28    3.21
   0   1   5 1143.14   96.89
   0   1   5 1265.91  107.29
   0  -1   5 1164.71   98.66
   0  -1   5 1161.94   98.44
   0  -1  -5 1359.38  115.20
   0  -1  -5  913.07   77.43
   0   1  -5 1112.17   94.24
   0   1  -5 1235.50  104.69
   0   1   6 1754.25  148.66
   0   1   6 1607.69  136.27
   0  -1   6 1530.27  129.63
   0  -1   6 1587.23  134.44
   0  -1  -6 1570.09  133.12
   0  -1  -6 1776.92  150.59
   0   1  -6 1763.65  149.43
   0   1  -6 1487.68  126.04
   0   1   7  222.43   19.14
   0   1   7  258.82   22.23
   0  -1   7  225.42   19.36
   0  -1   7  230.56   19.80
   0  -1  -7  231.01   19.91
   0  -1  -7  213.97   18.47
   0   1  -7  270.38   23.17
   0   1  -7  233.44   20.02
   0   1   8  274.36   23.56
   0   1   8  249.37   21.40
   0  -1   8  236.59   20.30
   0  -1   8  241.73   20.74
   0  -1  -8  284.10   24.44
   0  -1  -8  255.06   21.96
   0   1  -8  243.28   20.90
   0   1  -8  255.67   21.96
   0   1   9 2708.25  229.40
   0   1   9 3129.67  265.07
   0  -1   9 3246.36  274.86
   0  -1   9 3439.92  291.29
   0  -1  -9 3264.61  276.47
   0  -1  -9 3561.59  301.63
   0   1  -9 2949.93  249.86
   0   1  -9 3381.85  286.42
   0   1  10  255.56   22.01
   0   1  10  277.90   23.89
   0  -1  10  292.89   25.11
   0  -1  10  288.08   24.72
   0  -1 -10  259.49   22.40
   0  -1 -10  358.81   30.80
   0   1 -10  315.90   27.15
   0   1 -10  334.98   28.70
   0   1  11 1502.06  127.42
   0   1  11 1601.06  135.83
   0  -1  11 1574.51  133.56
   0  -1  11 1361.04  115.48
   0  -1 -11 1498.74  127.20
   0  -1 -11 1486.58  126.15
   0   1 -11 1547.96  131.35
   0   1 -11 1601.61  135.83
   0   1  12  592.86   50.60
   0   1  12  667.52   56.91
   0  -1  12  593.97   50.66
   0  -1  12  611.11   52.10
   0  -1 -12  602.26   51.38
   0  -1 -12  701.26   59.78
   0   1 -12  657.01   56.08
   0   1 -12  606.69   51.71
   0   1  13  249.26   21.68
   0   1  13  249.86   21.68
   0  -1  13  226.14   19.69
   0  -1  13  242.18   20.96
   0  -1 -13  217.46   18.97
   0  -1 -13  221.22   19.36
   0   1 -13  231.01   20.19
   0   1 -13  246.66   21.40
   0   1  14    6.53    2.32
   0   1  14   10.29    2.88
   0  -1  14   10.95    2.65
   0  -1  14   15.54    2.71
   0  -1 -14    9.90    2.93
   0  -1 -14    8.30    2.88
   0   1 -14    9.73    2.93
   0   1 -14   12.66    2.77
   0   1  15   39.04    4.31
   0   1  15   39.54    4.65
   0  -1  15   60.06    6.08
   0  -1  15   54.92    5.59
   0  -1 -15   42.69    5.03
   0  -1 -15   47.34    5.31
   0   1 -15   55.41    5.70
   0   1 -15   52.26    5.48
   0   1  16  114.59   10.45
   0   1  16  133.56   12.06
   0  -1  16  119.79   10.95
   0  -1  16  121.17   10.95
   0  -1 -16  118.90   10.89
   0  -1 -16  106.41   10.07
   0   1 -16  124.16   11.28
   0   1 -16  111.49   10.34
   0   1  17   11.45    2.93
   0   1  17    7.69    2.82
   0  -1  17   10.18    3.04
   0  -1  17   13.49    2.65
   0  -1 -17    6.30    2.82
   0  -1 -17   13.38    3.59
   0   1 -17    9.73    3.26
   0   1 -17    6.25    2.82
   0   1  18   10.95    2.99
   0   1  18   10.67    3.43
   0  -1  18    5.25    2.65
   0  -1  18    7.80    3.21
   0  -1 -18    8.19    2.93
   0  -1 -18   10.95    3.71
   0   1 -18    6.58    3.43
   0   1 -18    5.03    2.93
   0   1  19   58.01    6.36
   0   1  19   46.62    5.31
   0  -1  19   40.43    4.81
   0  -1  19   54.86    6.19
   0  -1 -19   51.71    5.92
   0  -1 -19   45.07    5.70
   0   1 -19   47.89    5.48
   0   1 -19   46.57    5.86
   0   1  20   38.99    4.98
   0   1  20   42.86    5.59
   0  -1  20   31.58    4.37
   0  -1  20   44.19    5.48
   0  -1 -20   35.62    4.98
   0  -1 -20   41.92    5.70
   0   1 -20   44.08    5.36
   0   1 -20   42.03    5.86
   0   1  21  123.83   11.56
   0   1  21  136.49   12.72
   0  -1  21  132.40   12.39
   0  -1  21  120.45   11.23
   0  -1 -21  131.13   12.61
   0  -1 -21  120.89   11.45
   0   1 -21  139.31   13.33
   0   1 -21  138.98   12.83
   0   1  22  103.31   10.18
   0   1  22   81.91    8.24
   0  -1  22   74.11    7.69
   0  -1  22  104.08   10.23
   0  -1 -22   92.08    9.24
   0  -1 -22   90.98    9.68
   0   1 -22   78.92    8.19
   0   1 -22   98.11   10.18
   0   1  23  102.42    9.90
   0   1  23  114.98   11.23
   0  -1  23  123.88   11.67
   0  -1  23  142.02   13.27
   0  -1 -23  108.89   11.23
   0  -1 -23  112.77   10.95
   0   1 -23  126.09   12.66
   0   1 -23  133.01   12.44
   0   1  24   -1.22    3.54
   0   1  24    0.94    4.42
   0  -1  24   -2.88    3.71
   0  -1  24   -4.26    4.09
   0  -1 -24   -0.50    4.20
   0  -1 -24    3.76    5.36
   0   1 -24    5.75    4.04
   0   1 -24   -4.76    5.14
   0   1  25    6.91    4.76
   0   1  25   -0.06    3.54
   0  -1  25   -2.38    4.20
   0  -1  25    3.21    4.04
   0  -1 -25   -6.64    4.53
   0  -1 -25   -5.09    5.25
   0   1 -25    1.27    5.48
   0   1 -25    4.26    4.20
   0   1  26    6.97    4.04
   0   1  26   14.49    4.81
   0  -1  26   13.22    4.37
   0  -1  26    8.35    4.26
   0  -1 -26   13.77    5.97
   0  -1 -26   19.08    5.03
   0   1 -26    9.01    4.65
   0   1 -26   16.20    5.86
   0   1  27   70.90    7.91
   0   1  27   67.19    7.74
   0  -1  27   65.65    7.19
   0  -1  27   73.06    8.02
   0  -1 -27   74.99    9.35
   0  -1 -27   66.97    8.07
   0   1 -27   65.26    8.35
   0   1 -27   66.70    7.80
   0   1  28  204.07   18.47
   0   1  28  208.39   18.86
   0  -1  28  209.99   18.97
   0  -1  28  191.91   17.31
   0  -1 -28  221.05   20.68
   0  -1 -28  211.37   19.19
   0   1 -28  207.50   18.97
   0   1 -28  211.21   19.63
   0   1  29    9.84    5.25
   0   1  29    6.64    4.98
   0  -1  29   16.48    5.20
   0  -1  29    3.48    3.98
   0  -1 -29    9.84    5.25
   0  -1 -29   16.65    7.08
   0   1 -29   13.11    5.64
   0   1 -29   20.19    6.86
   0  -1  30    1.11    3.93
   0  -1  30    1.00    5.25
   0  -1 -30   17.64    5.70
   0   1 -30   -4.04    5.81
   0   1 -30    2.99    5.36
   0   1  31    4.04    5.81
   0   1  31    4.87    5.42
   0  -1  31    0.61    4.42
   0  -1  31    3.71    5.97
   0  -1 -31    9.13    5.81
   0  -1 -31    4.15    7.69
   0   1 -31   -5.92    5.70
   0   1 -31   -3.48    6.64
   0   1  32    6.19    5.59
   0   1  32    7.02    6.30
   0  -1  32   -2.54    4.81
   0  -1  32   -1.77    6.64
   0  -1 -32   -4.42    6.75
   0  -1 -32   -1.66    5.64
   0   1 -32    5.48    7.02
   0   1 -32   -1.11    6.25
   0   1  33    2.27    5.97
   0   1  33    0.55    6.97
   0  -1  33    4.92    7.63
   0  -1  33   -1.88    5.31
   0  -1 -33    9.07    7.52
   0  -1 -33    4.04    7.13
   0   1 -33    3.93    7.63
   0   1 -33   11.84    6.53
   0   1  34   14.93    6.58
   0   1  34   11.01    7.91
   0  -1  34   13.00    6.75
   0  -1  34   10.78    8.41
   0  -1 -34   12.72    7.69
   0  -1 -34   19.02    8.13
   0   1 -34   14.71    8.57
   0   1 -34   13.11    7.19
   0   1  35    2.99    6.86
   0   1  35   -5.42    7.63
   0  -1  35    3.48    9.07
   0  -1  35   -4.92    6.91
   0  -1 -35    2.49    8.41
   0  -1 -35   -0.83    8.35
   0   1 -35   -6.25    7.80
   0   1 -35   -2.82    9.51
   0   1  36   10.29    8.63
   0   1  36    0.00    7.41
   0  -1  36   -3.54    7.52
   0  -1  36   -2.38    9.95
   0  -1 -36    9.18    9.29
   0  -1 -36    5.31    9.01
   0   1 -36   -0.17    9.73
   0   1 -36    1.38   10.78
   0   1  37   16.54   10.01
   0   1  37   19.85    8.24
   0  -1  37   23.78   11.56
   0  -1  37   34.45    9.24
   0  -1 -37   18.75   10.18
   0  -1 -37   40.04   11.17
   0   1 -37   37.72   11.12
   0   1 -37   27.10   11.95
   0  -1  38   52.87   10.45
   0  -1  38   43.47   12.94
   0   1 -38   60.72   13.38
   0   1 -38   25.33   12.55
   0  -2   0 5368.93  454.38
   0  -2   0 5411.52  458.03
   0   2   0 5058.68  428.11
   0   2   0 5367.27  454.21
   0   2   1 6227.25  526.94
   0   2   1 7200.61  609.45
   0  -2  -1 6614.38  559.68
   0  -2  -1 6083.46  514.61
   0   2  -1 6299.15  534.24
   0   2   2   12.00    1.27
   0   2   2   11.50    1.27
   0  -2  -2   10.34    1.16
   0  -2  -2   10.34    1.11
   0   2  -2   12.22    1.11
   0   2  -2   10.18    1.00
   0   2   3 2458.82  208.17
   0   2   3 2571.65  217.68
   0  -2   3 2167.37  183.61
   0  -2   3 2255.31  191.02
   0  -2  -3 2575.52  218.01
   0  -2  -3 2136.40  180.84
   0   2  -3 2282.40  193.34
   0   2  -3 2202.77  186.60
   0   2   4 1372.65  116.30
   0   2   4 1677.93  142.13
   0  -2   4 1314.03  111.33
   0  -2   4 1276.42  108.12
   0  -2  -4 1284.16  108.84
   0  -2  -4 1346.66  114.09
   0   2  -4 1443.99  122.33
   0   2  -4 1318.45  111.71
   0   2   5 1666.32  141.14
   0   2   5 1896.38  160.60
   0  -2   5 1707.24  144.57
   0  -2   5 1761.99  149.21
   0  -2  -5 1646.41  139.53
   0  -2  -5 1641.43  139.09
   0   2  -5 1831.68  155.13
   0   2  -5 1721.07  145.78
   0   2   6 3306.64  280.01
   0   2   6 3220.92  272.71
   0  -2   6 3449.88  292.06
   0  -2   6 3414.48  289.08
   0  -2  -6 3204.88  271.38
   0  -2  -6 4183.21  354.17
   0   2  -6 3486.38  295.21
   0   2  -6 3528.41  298.75
   0   2   7   93.91    8.41
   0   2   7  110.00    9.79
   0  -2   7   89.43    7.91
   0  -2   7   89.15    7.85
   0  -2  -7   95.18    8.63
   0  -2  -7  101.54    9.07
   0   2  -7  101.59    8.96
   0   2  -7   98.33    8.68
   0   2   8  163.42   14.21
   0   2   8  163.42   14.21
   0  -2   8  153.14   13.22
   0  -2   8  153.97   13.33
   0  -2  -8  168.95   14.77
   0  -2  -8  140.86   12.33
   0   2  -8  164.09   14.21
   0   2  -8  152.81   13.27
   0   2   9 4458.62  377.51
   0   2   9 3975.82  336.64
   0  -2   9 3794.97  321.32
   0  -2   9 3899.50  330.17
   0  -2  -9 4391.15  371.81
   0  -2  -9 3727.50  315.68
   0   2  -9 4130.67  349.74
   0   2  -9 4134.54  350.08
   0   2  10  206.67   17.92
   0   2  10  228.79   19.80
   0  -2  10  189.80   16.43
   0  -2  10  198.04   17.09
   0  -2 -10  210.99   18.36
   0  -2 -10  204.79   17.86
   0   2 -10  210.43   18.20
   0   2 -10  203.63   17.64
   0   2  11   56.47    5.59
   0   2  11   54.03    5.36
   0  -2  11   50.55    4.92
   0  -2  11   49.22    4.87
   0  -2 -11   56.91    5.75
   0  -2 -11   50.49    5.25
   0   2 -11   52.82    5.20
   0   2 -11   55.75    5.48
   0   2  12   86.66    8.07
   0   2  12   85.39    8.07
   0  -2  12   82.07    7.58
   0  -2  12   79.36    7.36
   0  -2 -12   95.57    8.96
   0  -2 -12   88.10    8.35
   0   2 -12   81.91    7.69
   0   2 -12   86.11    8.02
   0   2  13 2763.55  234.21
   0   2  13 2878.03  243.95
   0  -2  13 2883.56  244.33
   0  -2  13 2693.87  228.30
   0  -2 -13 2536.80  215.08
   0  -2 -13 2913.43  246.88
   0   2 -13 2868.63  243.12
   0   2 -13 2633.59  223.26
   0   2  14 1514.78  128.64
   0   2  14 1415.23  120.18
   0  -2  14 1576.17  133.73
   0  -2  14 1521.42  129.14
   0  -2 -14 1528.06  129.74
   0  -2 -14 1385.37  117.74
   0   2 -14 1428.51  121.39
   0   2 -14 1612.12  136.82
   0   2  15   13.11    2.82
   0   2  15   12.78    2.82
   0  -2  15    9.84    2.60
   0  -2  15   10.12    2.54
   0  -2 -15   19.30    3.43
   0  -2 -15   15.60    3.32
   0   2 -15    9.13    2.88
   0   2 -15   11.56    2.65
   0   2  16  315.68   27.38
   0   2  16  282.72   24.50
   0  -2  16  304.67   26.32
   0  -2  16  310.20   26.82
   0  -2 -16  259.99   22.67
   0  -2 -16  304.23   26.49
   0   2 -16  287.69   24.89
   0   2 -16  296.26   25.83
   0   2  17  944.60   80.47
   0   2  17  934.64   79.58
   0  -2  17 1013.73   86.27
   0  -2  17  979.99   83.40
   0  -2 -17 1059.63   90.26
   0  -2 -17  919.71   78.48
   0   2 -17 1014.28   86.33
   0   2 -17 1064.61   90.70
   0   2  18  418.27   36.00
   0   2  18  484.85   41.70
   0  -2  18  502.00   43.03
   0  -2  18  455.10   39.04
   0  -2 -18  476.28   41.09
   0  -2 -18  444.37   38.27
   0   2 -18  462.18   39.93
   0   2 -18  473.07   40.59
   0   2  19  733.33   62.60
   0   2  19  859.43   73.33
   0  -2  19  725.04   61.94
   0  -2  19  796.38   67.91
   0  -2 -19  631.57   54.20
   0  -2 -19  754.90   64.48
   0   2 -19  790.30   67.64
   0   2 -19  728.91   62.27
   0   2  20   79.42    8.13
   0   2  20   76.76    7.74
   0  -2  20   65.92    6.80
   0  -2  20   76.87    7.74
   0  -2 -20   80.74    8.57
   0  -2 -20   81.52    8.19
   0   2 -20   68.13    7.08
   0   2 -20   78.53    8.46
   0   2  21   88.32    8.68
   0   2  21  109.45   10.51
   0  -2  21   91.03    8.90
   0  -2  21   98.61    9.51
   0  -2 -21   93.80    9.40
   0  -2 -21   92.86    9.62
   0   2 -21   96.06    9.24
   0   2 -21   99.93   10.23
   0   2  22  693.51   59.45
   0   2  22  617.19   52.93
   0  -2  22  647.06   55.41
   0  -2  22  570.74   49.00
   0  -2 -22  565.21   48.67
   0  -2 -22  572.95   49.44
   0   2 -22  589.54   50.55
   0   2 -22  598.39   51.71
   0   2  23  152.31   14.16
   0   2  23  173.77   15.76
   0  -2  23  196.05   17.59
   0  -2  23  164.14   14.99
   0  -2 -23  144.90   13.60
   0  -2 -23  153.80   14.77
   0   2 -23  179.52   16.70
   0   2 -23  165.97   15.04
   0   2  24    9.18    3.65
   0   2  24    5.20    4.53
   0  -2  24   13.11    4.09
   0  -2  24   10.40    3.71
   0  -2 -24    7.47    4.42
   0  -2 -24    0.77    4.92
   0   2 -24    6.80    3.54
   0   2 -24    4.70    4.42
   0   2  25   55.53    6.97
   0   2  25   44.63    5.64
   0  -2  25   37.66    5.64
   0  -2  25   44.13    6.08
   0  -2 -25   48.72    7.24
   0  -2 -25   44.74    6.19
   0   2 -25   33.96    5.09
   0   2 -25   38.10    6.64
   0   2  26    0.77    3.87
   0   2  26    4.20    4.70
   0  -2  26    0.11    4.04
   0  -2  26   -3.32    4.31
   0  -2 -26    2.54    5.81
   0  -2 -26   -1.44    3.98
   0   2 -26   -2.05    5.53
   0   2 -26    5.53    4.15
   0   2  27  107.79   10.84
   0   2  27  130.46   12.50
   0  -2  27   93.85    9.46
   0  -2  27   89.43    9.13
   0  -2 -27   94.51    9.79
   0   2 -27   95.18   10.40
   0   2 -27  113.87   11.34
   0   2  28  166.52   15.32
   0  -2  28  122.55   11.89
   0  -2  28  117.13   11.23
   0  -2 -28  160.00   15.98
   0  -2 -28  143.68   13.83
   0   2 -28  119.73   12.17
   0   2 -28  143.35   14.21
   0   2  29  126.70   12.22
   0   2  29  109.28   11.17
   0  -2  29  111.99   10.73
   0  -2  29   98.22   10.18
   0  -2 -29  112.99   12.61
   0  -2 -29  131.85   13.05
   0   2 -29  141.80   13.66
   0   2 -29  101.54   10.67
   0   2  30   13.72    5.81
   0   2  30   -0.17    4.48
   0  -2  30   -2.65    4.59
   0  -2  30    4.92    5.53
   0  -2 -30   -2.54    5.36
   0  -2 -30    3.65    7.30
   0   2 -30   -0.61    5.42
   0   2 -30    1.27    5.64
   0   2  31   26.93    5.70
   0   2  31   18.64    6.25
   0  -2  31   25.05    6.91
   0  -2  31   24.22    5.70
   0  -2 -31   11.72    8.24
   0  -2 -31   28.09    6.69
   0   2 -31   20.68    6.64
   0   2 -31   23.28    6.47
   0   2  32    4.76    6.25
   0   2  32   -0.33    5.03
   0  -2  32   -1.05    5.53
   0  -2  32    2.16    6.80
   0  -2 -32    3.15    7.96
   0  -2 -32    4.09    6.03
   0   2 -32   -4.59    6.64
   0   2 -32   -0.11    6.64
   0   2  33   50.88    8.52
   0   2  33   41.04    6.69
   0  -2  33   57.96    7.91
   0  -2  33   56.30    9.68
   0  -2 -33   72.06    9.18
   0  -2 -33   52.65    9.01
   0   2 -33   63.93    9.68
   0   2 -33   62.99    9.90
   0   2  34    2.43    5.53
   0   2  34    4.48    7.52
   0  -2  34   -0.33    6.08
   0  -2  34   10.51    8.63
   0  -2 -34  -12.78    8.02
   0  -2 -34    4.42    6.80
   0   2 -34   -1.94    8.35
   0   2 -34   -0.06    8.24
   0   2  35   -7.96    8.35
   0   2  35    6.69    6.03
   0  -2  35    2.93    6.58
   0  -2  35    5.36    9.13
   0  -2 -35   -2.82    7.24
   0  -2 -35   -0.61    8.13
   0   2 -35   -6.91    8.85
   0   2 -35   -5.36    9.24
   0   2  36   46.01    9.73
   0   2  36   47.73    7.96
   0  -2  36   64.15   11.78
   0  -2  36   56.47    8.68
   0  -2 -36   70.51   10.78
   0  -2 -36   50.88   10.51
   0   2 -36   50.55   10.84
   0   2 -36   36.83   10.62
   0   2  37   13.55    8.52
   0  -2  37   14.10   10.01
   0  -2  37   27.82    9.24
   0  -2 -37   47.40   10.62
   0   2 -37   35.95    9.73
   0   2 -37   12.11   12.06
   0  -2  38   -4.53    9.57
   0  -2  38    6.86   12.78
   0   2 -38    0.94   11.78
   0   2 -38   12.61   13.22
   0  -3   0    0.72    0.50
   0  -3   0    1.05    0.61
   0   3   0   -0.55    0.55
   0   3   0   -0.28    0.61
   0   3   1  286.20   24.33
   0   3   1  320.21   27.21
   0  -3   1  301.24   25.55
   0  -3   1  287.97   24.44
   0  -3  -1  291.56   24.78
   0  -3  -1  350.30   29.75
   0   3  -1  304.73   25.88
   0   3  -1  298.09   25.27
   0   3   2  260.48   22.18
   0   3   2  312.08   26.55
   0  -3  -2  267.17   22.73
   0  -3  -2  277.46   23.61
   0   3  -2  308.21   26.27
   0   3  -2  237.64   20.24
   0   3   3  650.38   55.19
   0   3   3  686.33   58.24
   0  -3  -3  742.18   62.94
   0  -3  -3  721.72   61.22
   0   3  -3  677.48   57.63
   0   3  -3  572.95   48.72
   0   3   4  183.39   15.82
   0   3   4  164.70   14.27
   0  -3   4  176.48   15.04
   0  -3   4  169.89   14.49
   0  -3  -4  164.20   14.16
   0  -3  -4  176.92   15.26
   0   3  -4  178.58   15.21
   0   3  -4  172.33   14.71
   0   3   5 1359.38  115.20
   0   3   5 1515.89  128.47
   0  -3   5 1320.66  111.94
   0  -3   5 1300.20  110.17
   0  -3  -5 1438.46  121.95
   0  -3  -5 1252.64  106.18
   0   3  -5 1274.21  108.01
   0   3  -5 1388.14  117.63
   0   3   6  610.56   51.93
   0   3   6  557.47   47.45
   0  -3   6  584.01   49.61
   0  -3   6  595.07   50.55
   0  -3  -6  592.31   50.44
   0  -3  -6  673.05   57.24
   0   3  -6  622.17   52.82
   0   3  -6  583.46   49.61
   0   3   7   75.49    6.86
   0   3   7   75.66    6.91
   0  -3   7   76.26    6.69
   0  -3   7   72.50    6.42
   0  -3  -7   80.25    7.36
   0  -3  -7   68.47    6.36
   0   3  -7   75.55    6.75
   0   3  -7   78.97    6.97
   0   3   8  401.12   34.29
   0   3   8  412.02   35.17
   0  -3   8  486.35   41.37
   0  -3   8  491.54   41.81
   0  -3  -8  450.01   38.44
   0  -3  -8  439.12   37.50
   0   3  -8  503.54   42.86
   0   3  -8  519.14   44.13
   0   3   9  100.99    9.07
   0   3   9   85.94    7.91
   0  -3   9   97.22    8.57
   0  -3   9   94.46    8.35
   0  -3  -9   91.64    8.41
   0  -3  -9   86.99    7.96
   0   3  -9  100.60    8.85
   0   3  -9  100.43    8.90
   0   3  10   71.23    6.75
   0   3  10   59.34    5.75
   0  -3  10   68.30    6.25
   0  -3  10   61.44    5.70
   0  -3 -10   80.69    7.52
   0  -3 -10   64.26    6.19
   0   3 -10   65.81    6.14
   0   3 -10   65.31    6.03
   0   3  11  122.66   11.01
   0   3  11  108.73    9.95
   0  -3  11  107.79    9.57
   0  -3  11  112.21    9.95
   0  -3 -11  105.63    9.68
   0  -3 -11  110.44   10.12
   0   3 -11  109.23    9.84
   0   3 -11  111.22    9.90
   0   3  12    1.38    2.27
   0   3  12    1.88    2.38
   0  -3  12    1.38    1.99
   0  -3  12    2.27    1.77
   0  -3 -12   -1.49    2.65
   0  -3 -12    2.54    2.49
   0   3 -12    1.33    2.10
   0   3 -12    0.55    2.10
   0   3  13    2.43    2.38
   0   3  13    0.11    2.38
   0  -3  13    4.87    2.10
   0  -3  13    2.05    1.94
   0  -3 -13    2.27    2.49
   0  -3 -13    4.20    2.71
   0   3 -13    5.97    2.21
   0   3 -13    1.66    2.32
   0   3  14   89.32    8.52
   0   3  14   81.52    7.74
   0  -3  14   74.83    7.02
   0  -3  14   82.90    7.63
   0  -3 -14   77.54    7.58
   0  -3 -14   76.98    7.52
   0   3 -14   79.91    7.69
   0   3 -14   83.51    7.74
   0   3  15    6.86    2.60
   0   3  15    2.60    2.49
   0  -3  15    1.00    2.43
   0  -3  15    8.24    2.32
   0  -3 -15   -0.88    2.54
   0  -3 -15    1.00    2.88
   0   3 -15    4.26    2.21
   0   3 -15   -1.99    2.65
   0   3  16  560.78   48.00
   0   3  16  449.57   38.60
   0  -3  16  518.20   44.30
   0  -3  16  539.38   46.07
   0  -3 -16  510.57   43.80
   0  -3 -16  545.74   46.84
   0   3 -16  530.87   45.57
   0   3 -16  535.01   45.74
   0   3  17    5.42    2.93
   0   3  17    8.74    2.88
   0  -3  17    4.76    2.43
   0  -3  17    8.13    2.71
   0  -3 -17    2.93    3.15
   0  -3 -17    1.99    3.32
   0   3 -17    8.24    3.26
   0   3 -17    4.04    2.54
   0   3  18  214.58   18.86
   0   3  18  260.48   22.84
   0  -3  18  207.28   18.20
   0  -3  18  226.36   19.85
   0  -3 -18  195.50   17.59
   0  -3 -18  225.25   19.85
   0   3 -18  193.79   17.09
   0   3 -18  208.61   18.58
   0   3  19    2.43    3.76
   0   3  19    1.05    2.93
   0  -3  19    0.61    3.15
   0  -3  19    2.60    2.71
   0  -3 -19    1.60    4.04
   0  -3 -19    0.06    3.48
   0   3 -19    1.44    3.59
   0   3 -19   -2.60    2.82
   0   3  20   75.66    7.80
   0   3  20   75.43    7.63
   0  -3  20   78.03    7.91
   0  -3  20   80.47    8.02
   0  -3 -20   76.15    7.80
   0  -3 -20   65.65    7.47
   0   3 -20   84.50    8.85
   0   3 -20   78.86    7.80
   0   3  21   44.80    5.86
   0   3  21   37.83    4.98
   0  -3  21   29.64    4.59
   0  -3  21   39.21    5.42
   0  -3 -21   29.03    4.65
   0  -3 -21   31.74    5.48
   0   3 -21   43.91    5.36
   0   3 -21   35.95    5.64
   0   3  22   72.01    7.52
   0   3  22   87.16    8.96
   0  -3  22   74.33    7.85
   0  -3  22   83.45    8.52
   0  -3 -22   68.58    8.02
   0  -3 -22   78.53    8.19
   0   3 -22   70.07    7.41
   0   3 -22   72.23    8.30
   0   3  23    8.24    3.54
   0   3  23   -1.94    4.31
   0  -3  23    7.74    4.15
   0  -3  23    7.85    3.48
   0  -3 -23    3.32    4.70
   0  -3 -23    1.55    4.20
   0   3 -23   10.51    3.98
   0   3 -23    1.05    4.53
   0   3  24   62.44    7.30
   0   3  24   43.14    5.42
   0  -3  24   51.38    6.53
   0  -3  24   45.29    6.03
   0  -3 -24   39.49    5.92
   0  -3 -24   51.10    7.02
   0   3 -24   56.52    6.75
   0   3 -24   45.18    6.86
   0   3  25  128.20   12.39
   0   3  25  119.24   11.34
   0  -3  25  108.29   10.67
   0  -3  25  119.01   11.39
   0  -3 -25  124.88   12.06
   0  -3 -25  125.87   12.78
   0   3 -25  129.02   12.39
   0   3 -25  119.68   12.17
   0   3  26   51.82    7.02
   0   3  26   39.32    5.59
   0  -3  26   39.49    5.86
   0  -3  26   39.43    5.31
   0  -3 -26   45.02    6.58
   0  -3 -26   58.24    8.35
   0   3 -26   44.35    6.36
   0   3 -26   38.44    6.47
   0   3  27   31.86    5.97
   0   3  27   32.35    5.36
   0  -3  27   19.58    5.31
   0  -3  27   19.41    4.37
   0  -3 -27   32.35    7.13
   0  -3 -27   32.24    5.70
   0   3 -27   29.15    5.70
   0   3 -27   26.32    6.69
   0   3  28    4.20    4.59
   0   3  28   -0.39    4.31
   0  -3  28   -3.82    3.71
   0  -3  28   -1.94    4.48
   0  -3 -28    1.88    4.76
   0  -3 -28   -0.55    6.47
   0   3 -28    1.83    4.92
   0   3 -28    0.06    4.42
   0   3  29    2.38    5.14
   0   3  29   12.61    4.65
   0  -3  29    7.36    5.25
   0  -3  29   12.17    3.76
   0  -3 -29    3.59    7.08
   0  -3 -29   15.43    5.48
   0   3 -29   13.66    5.09
   0   3 -29    8.30    5.81
   0   3  30   -1.49    4.65
   0   3  30    0.11    5.48
   0  -3  30   -0.88    5.97
   0  -3  30   -1.77    3.98
   0  -3 -30    4.37    7.36
   0  -3 -30   -4.81    5.59
   0   3 -30    2.32    6.30
   0   3 -30  -10.45    5.36
   0   3  31    0.94    4.98
   0   3  31   -3.21    5.86
   0  -3  31   11.72    6.80
   0  -3  31   -2.99    4.98
   0  -3 -31    0.61    6.03
   0  -3 -31    5.53    7.96
   0   3 -31   -6.42    5.25
   0   3 -31   -0.06    6.97
   0   3  32   18.53    6.69
   0   3  32   24.17    5.86
   0  -3  32   23.28    7.74
   0  -3  32   25.83    6.08
   0  -3 -32   23.34    6.86
   0  -3 -32   13.72    8.90
   0   3 -32   20.90    8.07
   0   3 -32   20.52    7.13
   0   3  33    2.88    7.08
   0   3  33   15.65    5.70
   0  -3  33   23.12    6.42
   0  -3  33    5.75    7.96
   0  -3 -33    2.10    8.30
   0  -3 -33   15.15    6.47
   0   3 -33   12.11    7.74
   0   3 -33   15.37    8.85
   0   3  34    1.49    6.58
   0   3  34    5.48    5.53
   0  -3  34    5.53    6.69
   0  -3  34   18.08    9.01
   0  -3 -34    5.48    6.69
   0  -3 -34    1.94    7.58
   0   3 -34   -2.54    8.35
   0   3 -34    1.71    9.51
   0   3  35    1.60    7.19
   0   3  35   11.34    6.19
   0  -3  35    6.03    9.46
   0  -3  35    2.10    6.91
   0  -3 -35   -3.87    8.30
   0  -3 -35    5.70    7.47
   0   3 -35   11.17    9.35
   0   3 -35   12.55   10.56
   0   3  36    5.53    8.19
   0   3  36    3.21    6.42
   0  -3  36    6.19    7.52
   0  -3  36    9.95   10.45
   0  -3 -36   13.60    8.52
   0  -3 -36    6.19    8.90
   0   3 -36    9.29   11.28
   0   3 -36   18.20   10.23
   0  -3  37   29.97    9.07
   0  -3  37   18.14   12.11
   0   3 -37   50.77   11.34
   0   3 -37   31.63   11.95
   0  -3  38   13.22   10.07
   0  -3  38    0.61   13.38
   0   3 -38   32.52   12.11
   0   3 -38   16.26   12.78
   0  -4   0 1439.02  121.84
   0  -4   0 1456.16  123.33
   0   4   0 1594.97  135.05
   0   4   0 1626.50  137.76
   0   4   1  775.36   65.76
   0   4   1  707.34   60.01
   0  -4   1  695.17   58.95
   0  -4   1  614.98   52.15
   0  -4  -1  731.12   62.00
   0  -4  -1  695.73   59.01
   0   4  -1  660.33   55.97
   0   4  -1  680.24   57.68
   0   4   2    4.59    1.55
   0   4   2    4.48    1.49
   0  -4   2    3.54    1.00
   0  -4   2    6.42    0.88
   0  -4  -2    5.20    1.44
   0  -4  -2    5.20    1.44
   0   4  -2    5.36    1.00
   0   4  -2    7.36    1.00
   0   4   3 1254.85  106.35
   0   4   3 1113.27   94.35
   0  -4  -3 1024.23   86.83
   0  -4  -3 1041.93   88.32
   0   4  -3 1006.54   85.83
   0   4  -3 1112.17   94.85
   0   4   4 2637.46  223.37
   0   4   4 2598.19  220.06
   0  -4  -4 2829.92  239.63
   0  -4  -4 2462.14  208.50
   0   4  -4 2721.52  231.45
   0   4  -4 2348.22  199.70
   0   4   5  847.26   72.01
   0   4   5  825.14   70.13
   0  -4   5  753.80   63.99
   0  -4   5  751.03   63.82
   0  -4  -5  746.05   63.38
   0  -4  -5  812.97   69.02
   0   4  -5  794.17   67.42
   0   4  -5  718.95   61.06
   0   4   6  484.41   41.37
   0   4   6  441.94   37.72
   0  -4   6  479.16   40.76
   0  -4   6  477.16   40.54
   0  -4  -6  516.38   44.02
   0  -4  -6  459.25   39.21
   0   4  -6  458.25   38.99
   0   4  -6  510.90   43.41
   0   4   7   16.48    2.38
   0   4   7   16.98    2.77
   0  -4   7   20.19    2.05
   0  -4   7   15.71    1.88
   0  -4  -7   20.96    2.82
   0  -4  -7   16.26    2.43
   0   4  -7   17.42    2.05
   0   4  -7   20.79    2.16
   0   4   8 1718.85  145.73
   0   4   8 1724.94  146.22
   0  -4   8 1769.18  149.93
   0  -4   8 1740.42  147.50
   0  -4  -8 1570.64  133.23
   0  -4  -8 1708.35  144.84
   0   4  -8 1713.88  145.28
   0   4  -8 1798.49  152.42
   0   4   9 2703.82  229.07
   0   4   9 2777.93  235.32
   0  -4   9 2861.44  242.40
   0  -4   9 2680.59  227.02
   0  -4  -9 3251.33  275.41
   0  -4  -9 3040.62  257.61
   0   4  -9 2854.80  241.79
   0   4  -9 2728.71  231.23
   0   4  10 1050.23   89.26
   0   4  10  946.25   80.41
   0  -4  10 1066.27   90.48
   0  -4  10  995.48   84.50
   0  -4 -10 1126.55   95.73
   0  -4 -10 1133.18   96.28
   0   4 -10 1066.82   90.53
   0   4 -10 1052.99   89.43
   0   4  11  513.61   43.97
   0   4  11  431.43   36.94
   0  -4  11  515.44   43.91
   0  -4  11  490.27   41.81
   0  -4 -11  552.77   47.29
   0  -4 -11  445.36   38.22
   0   4 -11  510.57   43.58
   0   4 -11  516.87   44.08
   0   4  12  738.86   62.99
   0   4  12  690.20   58.90
   0  -4  12  637.10   54.25
   0  -4  12  616.09   52.43
   0  -4 -12  497.52   42.64
   0  -4 -12  640.42   54.70
   0   4 -12  653.70   55.64
   0   4 -12  632.68   53.98
   0   4  13  311.25   26.93
   0   4  13  308.87   26.66
   0  -4  13  313.96   26.93
   0  -4  13  321.26   27.60
   0  -4 -13  377.34   32.52
   0  -4 -13  336.19   29.03
   0   4 -13  326.24   27.98
   0   4 -13  329.72   28.43
   0   4  14  243.34   21.18
   0   4  14  194.17   17.14
   0  -4  14  220.28   19.08
   0  -4  14  220.28   19.14
   0  -4 -14  194.01   17.09
   0  -4 -14  219.28   19.19
   0   4 -14  218.67   19.19
   0   4 -14  239.02   20.68
   0   4  15  331.55   28.59
   0   4  15  272.32   23.67
   0  -4  15  286.37   24.72
   0  -4  15  298.75   25.72
   0  -4 -15  252.41   22.07
   0  -4 -15  265.68   23.17
   0   4 -15  280.95   24.44
   0   4 -15  294.77   25.38
   0   4  16  102.48    9.51
   0   4  16   88.32    8.57
   0  -4  16   89.92    8.35
   0  -4  16   90.15    8.35
   0  -4 -16   89.48    8.57
   0  -4 -16   94.07    9.01
   0   4 -16   94.90    8.74
   0   4 -16   92.63    8.85
   0   4  17    1.33    2.82
   0   4  17    2.05    2.43
   0  -4  17    3.32    2.49
   0  -4  17    0.88    2.43
   0  -4 -17    3.15    2.93
   0  -4 -17   -1.33    2.93
   0   4 -17   -0.77    2.38
   0   4 -17    0.28    2.93
   0   4  18  304.34   26.38
   0   4  18  367.16   31.80
   0  -4  18  318.66   27.60
   0  -4  18  344.71   29.70
   0  -4 -18  337.69   29.31
   0  -4 -18  339.46   29.59
   0   4 -18  336.03   28.98
   0   4 -18  336.14   29.26
   0   4  19    0.17    2.71
   0   4  19    2.71    3.48
   0  -4  19   -2.60    2.93
   0  -4  19    4.31    2.82
   0  -4 -19    0.83    3.43
   0  -4 -19    0.83    3.43
   0   4 -19   -1.05    2.65
   0   4 -19    1.16    3.65
   0   4  20   89.43    9.07
   0   4  20   79.64    7.85
   0  -4  20   86.83    8.57
   0  -4  20   95.23    9.13
   0  -4 -20   86.83    8.79
   0  -4 -20   99.66    9.95
   0   4 -20   89.70    8.68
   0   4 -20   95.18    9.57
   0   4  21   82.68    8.74
   0   4  21   80.47    8.02
   0  -4  21   71.78    7.47
   0  -4  21   85.06    8.52
   0  -4 -21   68.30    7.63
   0  -4 -21   67.14    7.24
   0   4 -21   87.10    8.57
   0   4 -21   80.97    8.74
   0   4  22   35.01    5.36
   0   4  22   34.79    4.70
   0  -4  22   35.73    5.20
   0  -4  22   25.11    4.53
   0  -4 -22   35.06    5.20
   0  -4 -22   40.04    5.81
   0   4 -22   39.65    5.20
   0   4 -22   35.01    5.86
   0   4  23   72.78    7.96
   0   4  23   75.10    7.52
   0  -4  23   71.84    7.69
   0  -4  23   63.10    7.08
   0  -4 -23   47.73    6.19
   0  -4 -23   68.25    7.58
   0   4 -23   73.78    7.74
   0   4 -23   63.32    7.74
   0   4  24   55.86    6.19
   0   4  24   69.96    7.74
   0  -4  24   61.83    7.02
   0  -4  24   59.56    6.86
   0  -4 -24   55.30    6.97
   0  -4 -24   56.02    6.80
   0   4 -24   56.91    7.30
   0   4 -24   59.06    6.86
   0   4  25  156.62   14.27
   0   4  25  171.50   15.87
   0  -4  25  142.08   13.38
   0  -4  25  162.98   14.82
   0  -4 -25  129.41   12.44
   0  -4 -25  164.59   15.60
   0   4 -25  178.19   16.31
   0   4 -25  167.46   15.76
   0   4  26   26.38    4.59
   0   4  26   35.62    6.14
   0  -4  26   20.85    4.98
   0  -4  26   27.71    4.76
   0  -4 -26   27.32    5.75
   0  -4 -26   27.65    6.03
   0   4 -26   15.32    4.76
   0   4 -26   22.12    5.64
   0   4  27  158.67   14.99
   0   4  27  139.92   13.11
   0  -4  27  129.47   12.44
   0  -4  27  138.15   12.66
   0  -4 -27  176.14   16.92
   0   4 -27  144.45   13.27
   0   4 -27  122.22   12.22
   0   4  28  213.64   19.25
   0   4  28  205.79   18.86
   0  -4  28  169.40   15.82
   0  -4  28  175.37   15.76
   0  -4 -28  219.50   20.02
   0  -4 -28  187.20   17.97
   0   4 -28  169.34   15.43
   0   4 -28  185.71   17.31
   0   4  29   19.19    5.25
   0   4  29   15.04    4.87
   0  -4  29   18.80    4.31
   0  -4  29   27.10    6.19
   0  -4 -29   24.22    5.97
   0  -4 -29   21.18    6.86
   0   4 -29   24.50    6.42
   0   4 -29   23.78    5.81
   0   4  30   41.81    6.47
   0   4  30   30.47    5.97
   0  -4  30   33.51    5.48
   0  -4  30   34.34    7.13
   0  -4 -30   38.60    7.85
   0  -4 -30   34.45    6.86
   0   4 -30   48.11    7.19
   0   4 -30   42.92    7.85
   0   4  31   23.78    6.03
   0   4  31   11.01    5.25
   0  -4  31   17.86    5.14
   0  -4  31   17.59    6.80
   0  -4 -31   19.02    6.47
   0  -4 -31   21.02    7.58
   0   4 -31   24.17    6.42
   0   4 -31   18.08    7.41
   0   4  32   34.62    6.58
   0   4  32   19.91    6.36
   0  -4  32   40.32    8.30
   0  -4  32   41.75    6.80
   0  -4 -32   44.96    7.96
   0  -4 -32   27.71    8.24
   0   4 -32   37.00    7.69
   0   4 -32   36.22    9.01
   0   4  33   19.74    6.08
   0   4  33    5.59    6.14
   0  -4  33    8.63    5.97
   0  -4  33   18.86    8.24
   0  -4 -33   16.87    8.63
   0  -4 -33   16.98    7.30
   0   4 -33    8.79    8.74
   0   4 -33   -1.88    7.41
   0   4  34   23.39    7.02
   0   4  34   10.23    5.64
   0  -4  34   20.24    7.13
   0  -4  34   18.64    9.01
   0  -4 -34   22.07    7.85
   0  -4 -34   19.58    7.91
   0   4 -34   34.18   10.34
   0   4 -34   12.33    8.57
   0   4  35    8.07    7.13
   0   4  35    4.26    6.03
   0  -4  35   -4.37    9.79
   0  -4  35    4.92    7.30
   0  -4 -35   -2.71    7.96
   0  -4 -35   -0.66    8.52
   0   4 -35   10.62   10.62
   0   4 -35    9.84    9.18
   0   4  36    2.82    6.58
   0  -4  36    6.03   11.01
   0  -4  36    5.92    8.02
   0  -4 -36   -6.64    9.51
   0   4 -36   10.67   11.72
   0   4 -36    4.26    9.95
   0  -4  37   18.20    8.85
   0  -4  37   26.88   12.83
   0   4 -37   30.75   11.45
   0   4 -37   13.66   13.33
   0  -5   0    0.55    1.44
   0  -5   0   -1.22    1.44
   0   5   0    1.05    1.49
   0   5   0    0.00    1.44
   0   5   1  733.89   62.33
   0   5   1  743.84   63.10
   0  -5   1  721.72   61.22
   0  -5   1  753.24   63.93
   0  -5  -1  737.21   62.60
   0  -5  -1  758.77   64.37
   0   5  -1  754.90   64.04
   0   5  -1  702.92   59.62
   0   5   2  235.15   20.24
   0   5   2  217.57   18.69
   0  -5   2  216.63   18.47
   0  -5   2  208.94   17.86
   0  -5  -2  232.33   19.91
   0  -5  -2  235.10   20.19
   0   5  -2  225.53   19.19
   0   5  -2  289.30   24.67
   0   5   3  988.29   83.84
   0   5   3 1138.16   96.56
   0  -5   3 1023.68   86.99
   0  -5   3 1046.36   88.98
   0  -5  -3 1018.70   86.44
   0  -5  -3  919.16   78.03
   0   5  -3 1024.79   87.16
   0   5  -3  968.38   82.35
   0   5   4 3970.29  336.14
   0   5   4 4025.04  340.84
   0  -5  -4 3695.43  312.86
   0  -5  -4 3597.54  304.56
   0   5  -4 3837.01  327.79
   0   5  -4 3472.55  296.54
   0   5   5 1100.55   93.41
   0   5   5 1006.54   85.50
   0  -5   5 1254.30  106.79
   0  -5   5 1082.30   92.19
   0  -5  -5 1213.93  102.98
   0  -5  -5  874.36   74.27
   0   5  -5 1208.40  102.81
   0   5  -5 1057.42   90.04
   0   5   6  275.19   23.67
   0   5   6  254.12   21.90
   0  -5   6  243.39   20.74
   0  -5   6  235.65   20.13
   0  -5  -6  213.47   18.47
   0  -5  -6  243.95   21.02
   0   5  -6  229.90   19.69
   0   5  -6  254.79   21.68
   0   5   7  623.83   53.15
   0   5   7  523.51   44.63
   0  -5   7  561.89   47.78
   0  -5   7  579.59   49.17
   0  -5  -7  593.97   50.60
   0  -5  -7  554.15   47.23
   0   5  -7  564.66   48.00
   0   5  -7  603.92   51.32
   0   5   8   10.40    2.21
   0   5   8   10.29    2.32
   0  -5   8   10.07    1.38
   0  -5   8   10.89    1.71
   0  -5  -8    9.13    2.21
   0  -5  -8    6.53    1.99
   0   5  -8   11.72    1.55
   0   5  -8   10.01    1.77
   0   5   9  210.65   18.31
   0   5   9  228.57   19.85
   0  -5   9  221.88   19.08
   0  -5   9  219.67   18.80
   0  -5  -9  232.11   20.19
   0  -5  -9  206.06   17.97
   0   5  -9  205.01   17.70
   0   5  -9  221.83   19.02
   0   5  10  104.52    9.51
   0   5  10  118.13   10.56
   0  -5  10  105.80    9.24
   0  -5  10  113.43   10.01
   0  -5 -10  123.00   11.12
   0  -5 -10  109.83   10.01
   0   5 -10  105.69    9.40
   0   5 -10  115.81   10.12
   0   5  11   31.58    4.09
   0   5  11   31.41    3.82
   0  -5  11   23.89    2.88
   0  -5  11   31.97    3.32
   0  -5 -11   35.01    4.31
   0  -5 -11   26.49    3.59
   0   5 -11   30.25    3.26
   0   5 -11   31.58    3.65
   0   5  12  746.61   63.66
   0   5  12  711.77   60.67
   0  -5  12  691.30   58.79
   0  -5  12  688.54   58.62
   0  -5 -12  702.36   59.95
   0  -5 -12  623.28   53.26
   0   5 -12  678.03   57.79
   0   5 -12  734.99   62.49
   0   5  13  515.93   44.13
   0   5  13  559.68   47.89
   0  -5  13  520.25   44.41
   0  -5  13  514.61   43.86
   0  -5 -13  537.06   46.01
   0  -5 -13  503.60   43.19
   0   5 -13  561.34   47.84
   0   5 -13  524.39   44.85
   0   5  14   27.82    3.65
   0   5  14   33.90    4.26
   0  -5  14   33.85    3.71
   0  -5  14   26.88    3.32
   0  -5 -14   37.61    4.48
   0  -5 -14   27.26    3.93
   0   5 -14   30.58    3.87
   0   5 -14   32.74    3.65
   0   5  15  135.66   12.22
   0   5  15  140.25   12.78
   0  -5  15  147.88   13.11
   0  -5  15  157.12   13.83
   0  -5 -15  154.91   13.99
   0  -5 -15  142.74   12.94
   0   5 -15  156.51   13.99
   0   5 -15  152.03   13.38
   0   5  16  357.21   30.80
   0   5  16  380.77   32.85
   0  -5  16  390.28   33.46
   0  -5  16  339.35   29.26
   0  -5 -16  344.21   29.81
   0  -5 -16  384.70   33.29
   0   5 -16  416.39   35.67
   0   5 -16  374.69   32.35
   0   5  17    2.32    2.43
   0   5  17    1.94    2.88
   0  -5  17    0.77    2.43
   0  -5  17    0.55    2.43
   0  -5 -17    2.99    3.04
   0  -5 -17    3.48    3.15
   0   5 -17    2.43    3.10
   0   5 -17   -0.22    2.27
   0   5  18  112.43   10.34
   0   5  18  108.67   10.34
   0  -5  18   95.23    9.01
   0  -5  18  105.52    9.73
   0  -5 -18  102.04    9.90
   0  -5 -18  111.55   10.67
   0   5 -18  105.24    9.68
   0   5 -18   95.46    9.29
   0   5  19    9.57    2.99
   0   5  19   10.40    3.76
   0  -5  19    6.14    3.04
   0  -5  19    6.25    3.04
   0  -5 -19    5.14    3.37
   0  -5 -19    9.29    3.82
   0   5 -19    8.68    2.93
   0   5 -19    9.62    3.76
   0   5  20  196.50   17.42
   0   5  20  251.63   22.23
   0  -5  20  205.46   18.31
   0  -5  20  242.45   21.24
   0  -5 -20  208.50   18.64
   0  -5 -20  212.42   19.14
   0   5 -20  232.66   20.74
   0   5 -20  215.52   18.97
   0   5  21  113.48   11.06
   0   5  21  111.49   10.45
   0  -5  21  124.99   11.56
   0  -5  21  106.02   10.18
   0  -5 -21  116.19   11.45
   0  -5 -21  117.69   11.34
   0   5 -21  119.95   11.12
   0   5 -21  127.20   12.22
   0   5  22   90.53    8.68
   0   5  22  102.42   10.34
   0  -5  22   87.33    8.79
   0  -5  22   93.19    9.24
   0  -5 -22   99.82   10.18
   0  -5 -22  100.93   10.12
   0   5 -22   89.48    8.79
   0   5 -22   92.03    9.62
   0   5  23  138.09   12.66
   0   5  23  143.90   13.38
   0  -5  23  110.83   10.78
   0  -5  23  148.82   13.72
   0  -5 -23  112.38   11.17
   0  -5 -23  151.70   13.99
   0   5 -23  139.64   13.05
   0   5 -23  128.75   12.61
   0   5  24    4.87    3.48
   0   5  24   10.40    4.48
   0  -5  24    8.79    4.42
   0  -5  24    4.09    3.54
   0  -5 -24   12.06    4.98
   0  -5 -24   10.95    4.09
   0   5 -24    9.40    4.42
   0   5 -24   10.62    5.03
   0   5  25   62.55    7.58
   0   5  25   54.25    6.36
   0  -5  25   41.75    6.19
   0  -5  25   58.68    6.58
   0  -5 -25   49.05    6.42
   0  -5 -25   56.69    7.47
   0   5 -25   54.59    6.69
   0   5 -25   50.77    7.36
   0   5  26  105.74   10.95
   0   5  26   91.69    9.24
   0  -5  26   76.04    8.30
   0  -5  26   82.13    8.13
   0  -5 -26  108.56   11.45
   0  -5 -26  105.08   10.84
   0   5 -26   91.25    9.01
   0   5 -26   77.81    8.74
   0   5  27   -5.36    4.53
   0   5  27    0.61    3.93
   0  -5  27   -1.11    4.65
   0  -5  27    1.33    3.59
   0  -5 -27    3.93    5.64
   0  -5 -27   -4.26    5.42
   0   5 -27    5.25    3.93
   0   5 -27   -5.09    5.25
   0   5  28    4.76    4.31
   0   5  28    0.22    4.98
   0  -5  28    3.32    3.87
   0  -5  28    6.42    5.03
   0  -5 -28    0.94    5.81
   0  -5 -28    7.30    6.19
   0   5 -28    3.76    4.31
   0   5 -28    4.59    5.48
   0   5  29   12.28    5.64
   0   5  29   12.11    4.76
   0  -5  29    8.13    5.70
   0  -5  29   15.32    4.53
   0  -5 -29   13.55    5.75
   0  -5 -29   12.06    6.69
   0   5 -29   13.72    5.86
   0   5 -29   11.01    5.03
   0   5  30   51.71    7.19
   0   5  30   53.31    7.30
   0  -5  30   61.66    8.68
   0  -5  30   56.35    6.80
   0  -5 -30   69.30    8.96
   0  -5 -30   48.11    8.52
   0   5 -30   58.01    7.96
   0   5 -30   73.78    9.79
   0   5  31    4.20    5.36
   0   5  31   -6.42    5.25
   0  -5  31    0.50    6.80
   0  -5  31   -3.32    4.65
   0  -5 -31   -4.04    7.08
   0  -5 -31    0.22    6.19
   0   5 -31    2.32    6.19
   0   5 -31   -2.10    7.41
   0   5  32   48.11    7.80
   0   5  32   37.94    6.69
   0  -5  32   49.50    7.19
   0  -5  32   44.46    8.85
   0  -5 -32   47.51    8.19
   0  -5 -32   22.90    8.41
   0   5 -32   47.95    9.57
   0   5 -32   57.13    8.96
   0   5  33    7.63    5.92
   0   5  33    4.26    7.19
   0  -5  33   -7.24    5.97
   0  -5  33    3.37    8.41
   0  -5 -33   -1.88    6.97
   0  -5 -33    1.11    9.24
   0   5 -33    2.99    8.63
   0   5 -33   -5.75    8.96
   0   5  34  129.85   13.99
   0   5  34  122.06   12.66
   0  -5  34  152.86   16.92
   0  -5  34  148.49   15.04
   0  -5 -34  131.40   14.93
   0  -5 -34  110.06   14.66
   0   5 -34  174.98   17.97
   0   5 -34  138.81   16.26
   0   5  35    8.68    5.92
   0   5  35    0.88    7.74
   0  -5  35    9.24    7.52
   0  -5  35   11.34   10.34
   0  -5 -35    3.65    8.30
   0  -5 -35   10.95    8.74
   0   5 -35  -11.45    9.46
   0   5 -35   17.14   11.12
   0  -5  36    3.10    7.91
   0  -5  36   -4.81   11.17
   0   5 -36   -3.87   10.23
   0   5 -36    8.19   12.17
   0  -5  37   17.59   10.12
   0  -5  37   39.98   13.66
   0   5 -37    6.69   13.60
   0   5 -37    6.25   11.89
   0  -6   0 1421.87  120.45
   0  -6   0 1571.75  133.17
   0   6   0 1485.47  125.87
   0   6   0 1589.44  134.67
   0   6   1   51.05    4.87
   0   6   1   41.75    4.09
   0  -6   1   44.35    4.04
   0  -6   1   44.69    4.20
   0  -6  -1   48.34    4.59
   0  -6  -1   40.37    3.93
   0   6  -1   44.58    4.09
   0   6  -1   50.11    4.59
   0   6   2   43.64    4.31
   0   6   2   41.15    4.09
   0  -6   2   45.57    4.26
   0  -6   2   41.64    3.76
   0  -6  -2   45.96    4.42
   0  -6  -2   45.40    4.42
   0   6  -2   41.70    3.76
   0   6  -2   45.24    4.15
   0   6   3   72.67    6.64
   0   6   3   84.62    7.69
   0  -6   3   77.76    6.69
   0  -6   3   68.36    6.03
   0  -6  -3   79.75    7.19
   0  -6  -3   79.97    7.24
   0   6  -3   77.92    6.75
   0   6  -3   77.70    6.80
   0   6   4    0.11    1.77
   0   6   4    0.44    1.99
   0  -6  -4    1.60    1.66
   0  -6  -4   -0.66    1.66
   0   6  -4    0.44    0.61
   0   6  -4    0.61    0.88
   0   6   5   93.52    8.46
   0   6   5   83.18    7.58
   0  -6  -5   88.27    7.96
   0  -6  -5   84.28    7.69
   0   6  -5   89.98    7.80
   0   6  -5   72.95    6.36
   0   6   6 1087.28   92.30
   0   6   6 1080.09   91.75
   0  -6   6  893.72   76.21
   0  -6   6  924.13   78.75
   0  -6  -6  863.85   73.44
   0  -6  -6  875.47   74.38
   0   6  -6  825.14   70.35
   0   6  -6  960.08   81.85
   0   6   7   13.11    2.38
   0   6   7    9.24    2.32
   0  -6   7   12.44    1.60
   0  -6   7   11.12    1.22
   0  -6  -7   18.64    2.65
   0  -6  -7   11.39    2.38
   0   6  -7   11.12    1.66
   0   6  -7   12.17    1.33
   0   6   8   48.61    5.03
   0   6   8   40.15    4.31
   0  -6   8   43.41    3.87
   0  -6   8   38.10    3.71
   0  -6  -8   49.77    4.92
   0  -6  -8   50.71    5.14
   0   6  -8   36.39    3.59
   0   6  -8   45.96    4.15
   0   6   9  184.94   16.26
   0   6   9  141.08   12.61
   0  -6   9  142.85   12.28
   0  -6   9  133.23   11.61
   0  -6  -9  137.76   12.22
   0  -6  -9  170.39   14.99
   0   6  -9  134.44   11.78
   0   6  -9  154.74   13.33
   0   6  10 2068.93  175.48
   0   6  10 2008.10  170.28
   0  -6  10 1998.14  169.45
   0  -6  10 1969.38  166.96
   0  -6 -10 1987.63  168.57
   0  -6 -10 1912.97  162.32
   0   6 -10 2091.05  177.25
   0   6 -10 1884.77  159.88
   0   6  11   59.62    6.19
   0   6  11   66.20    6.53
   0  -6  11   59.34    5.64
   0  -6  11   68.19    6.14
   0  -6 -11   55.25    5.70
   0  -6 -11   69.85    6.97
   0   6 -11   60.56    5.81
   0   6 -11   66.97    6.08
   0   6  12    6.36    2.49
   0   6  12    2.77    2.49
   0  -6  12    7.85    1.83
   0  -6  12    3.32    2.05
   0  -6 -12    2.16    2.49
   0  -6 -12    7.24    2.77
   0   6 -12    3.76    1.60
   0   6 -12    3.71    2.10
   0   6  13  117.91   10.67
   0   6  13  134.83   12.28
   0  -6  13  143.79   12.78
   0  -6  13  143.35   12.50
   0  -6 -13  124.55   11.34
   0  -6 -13  129.85   11.84
   0   6 -13  143.29   12.78
   0   6 -13  159.50   13.88
   0   6  14  110.22   10.07
   0   6  14  126.65   11.56
   0  -6  14  134.06   11.78
   0  -6  14  122.78   11.06
   0  -6 -14  111.88   10.34
   0  -6 -14  139.09   12.61
   0   6 -14  130.91   11.78
   0   6 -14  130.57   11.50
   0   6  15  386.96   33.40
   0   6  15  385.36   33.13
   0  -6  15  393.10   33.62
   0  -6  15  362.74   31.19
   0  -6 -15  375.46   32.46
   0  -6 -15  387.07   33.40
   0   6 -15  378.67   32.41
   0   6 -15  368.71   31.74
   0   6  16   22.45    3.71
   0   6  16   32.30    3.98
   0  -6  16   24.17    3.54
   0  -6  16   23.95    3.10
   0  -6 -16   24.44    3.98
   0  -6 -16   23.01    3.87
   0   6 -16   31.86    3.65
   0   6 -16   32.52    4.09
   0   6  17    4.26    2.54
   0   6  17    0.22    3.32
   0  -6  17    1.27    2.32
   0  -6  17    2.38    2.71
   0  -6 -17   -0.61    3.43
   0  -6 -17   -1.27    3.04
   0   6 -17    1.71    2.77
   0   6 -17    3.21    2.21
   0   6  18    2.77    2.65
   0   6  18    8.02    3.59
   0  -6  18    5.36    2.60
   0  -6  18    6.91    3.04
   0  -6 -18    4.98    3.32
   0  -6 -18    0.00    3.21
   0   6 -18    3.37    3.04
   0   6 -18    0.66    2.38
   0   6  19   21.79    4.37
   0   6  19   17.53    3.37
   0  -6  19   24.00    4.09
   0  -6  19   26.38    3.76
   0  -6 -19   25.99    4.65
   0  -6 -19   21.68    4.37
   0   6 -19   22.90    3.54
   0   6 -19   19.63    3.98
   0   6  20   83.23    8.68
   0   6  20   70.02    7.02
   0  -6  20   73.28    7.63
   0  -6  20   81.57    8.02
   0  -6 -20   84.34    8.85
   0  -6 -20   82.07    8.85
   0   6 -20   82.35    7.96
   0   6 -20   77.59    8.19
   0   6  21    2.05    2.82
   0   6  21   -0.72    3.87
   0  -6  21   -4.48    3.54
   0  -6  21    1.49    3.37
   0  -6 -21    8.35    4.59
   0  -6 -21    3.37    3.87
   0   6 -21   -4.81    3.76
   0   6 -21    0.28    3.26
   0   6  22   31.52    5.20
   0   6  22   25.83    4.26
   0  -6  22   32.68    4.76
   0  -6  22   28.81    4.98
   0  -6 -22   33.02    5.20
   0  -6 -22   34.07    5.81
   0   6 -22   38.38    5.20
   0   6 -22   28.09    5.31
   0   6  23   67.53    7.24
   0   6  23   60.78    7.24
   0  -6  23   60.56    7.13
   0  -6  23   66.70    7.08
   0  -6 -23   71.34    7.80
   0  -6 -23   52.59    7.13
   0   6 -23   75.55    8.02
   0   6 -23   61.50    7.47
   0   6  24   58.01    6.69
   0   6  24   64.54    7.80
   0  -6  24   41.15    6.08
   0  -6  24   52.59    5.97
   0  -6 -24   52.43    7.36
   0  -6 -24   69.85    8.07
   0   6 -24   55.80    7.52
   0   6 -24   60.45    7.02
   0   6  25   24.11    5.42
   0   6  25   23.78    4.87
   0  -6  25   13.49    3.54
   0  -6  25    8.68    4.70
   0  -6 -25   19.63    6.03
   0  -6 -25   17.48    4.87
   0   6 -25   16.81    3.82
   0   6 -25   20.57    5.20
   0   6  26   13.66    4.92
   0   6  26    8.30    4.42
   0  -6  26   11.89    4.70
   0  -6  26   10.18    3.59
   0  -6 -26    4.20    4.81
   0  -6 -26    5.97    5.97
   0   6 -26   11.39    3.93
   0   6 -26   10.78    5.31
   0   6  27    6.75    4.53
   0   6  27    9.13    4.53
   0  -6  27    9.40    5.20
   0  -6  27    9.13    3.87
   0  -6 -27    1.49    6.25
   0  -6 -27    1.66    5.59
   0   6 -27    5.59    4.15
   0   6 -27    2.32    5.81
   0   6  28   27.87    5.64
   0   6  28   24.39    5.53
   0  -6  28   26.44    4.65
   0  -6  28   27.98    6.14
   0  -6 -28   32.63    6.64
   0  -6 -28   32.24    7.91
   0   6 -28   30.64    7.19
   0   6 -28   25.38    5.14
   0   6  29   27.38    5.97
   0   6  29   19.41    5.59
   0  -6  29   24.78    4.70
   0  -6  29   16.98    6.03
   0  -6 -29   25.77    7.96
   0  -6 -29   29.03    7.02
   0   6 -29   27.82    5.64
   0   6 -29   22.18    7.19
   0   6  30   -0.33    5.48
   0   6  30   -0.88    5.48
   0  -6  30   -8.13    4.87
   0  -6  30   -0.50    6.86
   0  -6 -30   -0.50    5.81
   0  -6 -30    0.33    7.80
   0   6 -30    1.49    5.53
   0   6 -30   -1.66    6.69
   0   6  31   -4.20    6.08
   0   6  31    1.71    5.42
   0  -6  31    5.70    6.91
   0  -6  31    8.52    5.20
   0  -6 -31   -3.76    8.24
   0  -6 -31   -2.65    6.14
   0   6 -31    2.54    6.36
   0   6 -31    1.05    7.36
   0   6  32   36.39    7.69
   0   6  32   47.29    7.30
   0  -6  32   40.54    6.91
   0  -6  32   29.92    8.52
   0  -6 -32   31.25    7.52
   0  -6 -32   24.06    9.57
   0   6 -32   37.88    8.57
   0   6 -32   47.45    9.18
   0   6  33   39.60    8.30
   0   6  33   42.36    7.24
   0  -6  33   50.44   10.40
   0  -6  33   50.11    8.02
   0  -6 -33   58.18    9.24
   0  -6 -33   26.88   10.12
   0   6 -33   50.55    9.79
   0   6 -33   70.90   10.51
   0   6  34  109.45   11.72
   0   6  34  110.44   12.72
   0  -6  34  131.57   13.77
   0  -6  34  138.70   16.15
   0  -6 -34   91.42   14.05
   0  -6 -34  125.43   13.99
   0   6 -34  148.05   16.70
   0   6 -34  152.25   16.43
   0  -6  35   22.90   10.73
   0  -6  35   22.18    7.63
   0  -6 -35    7.91    9.40
   0   6 -35   15.32    9.62
   0   6 -35   15.43   11.01
   0  -6  36   12.50   11.67
   0  -6  36   -2.05    8.85
   0   6 -36   -6.14   11.78
   0   6 -36  -13.99   10.45
   0  -7   0    0.44    1.33
   0  -7   0    0.83    1.44
   0   7   0    1.00    1.33
   0   7   0    0.61    1.38
   0   7   1  542.81   46.23
   0   7   1  442.32   37.66
   0  -7   1  446.86   38.05
   0  -7   1  417.44   35.51
   0  -7  -1  419.15   35.73
   0  -7  -1  436.52   37.22
   0   7  -1  439.56   37.39
   0   7  -1  431.04   36.67
   0   7   2 1014.28   86.05
   0   7   2 1182.40  100.32
   0  -7   2 1177.43   99.88
   0  -7   2 1101.66   93.41
   0  -7  -2 1213.93  102.98
   0  -7  -2 1051.89   89.26
   0   7  -2 1127.65   95.68
   0   7  -2 1121.02   95.01
   0   7   3   53.09    5.09
   0   7   3   52.32    5.03
   0  -7   3   43.08    3.82
   0  -7   3   42.14    3.93
   0  -7  -3   41.92    4.15
   0  -7  -3   46.84    4.53
   0   7  -3   48.89    4.31
   0   7  -3   42.92    3.98
   0   7   4  427.28   36.56
   0   7   4  450.12   38.44
   0  -7   4  385.53   32.91
   0  -7   4  408.70   34.79
   0  -7  -4  435.91   37.22
   0  -7  -4  447.19   38.16
   0   7  -4  412.46   35.17
   0   7  -4  413.29   35.17
   0   7   5 1953.34  165.64
   0   7   5 1673.51  141.91
   0  -7  -5 1805.68  153.08
   0  -7  -5 1774.71  150.43
   0   7   6  865.51   73.61
   0   7   6 1000.45   85.06
   0  -7  -6 1012.62   86.00
   0  -7  -6 1025.89   87.16
   0   7  -6  815.18   70.40
   0   7   7   31.58    3.71
   0   7   7   38.27    4.26
   0  -7  -7   35.23    4.04
   0  -7  -7   36.06    3.93
   0   7  -7   35.89    3.15
   0   7  -7   29.59    2.88
   0   7   8   17.86    3.26
   0   7   8   14.82    2.71
   0  -7   8   13.77    1.83
   0  -7   8   13.66    1.49
   0  -7  -8   16.76    2.77
   0  -7  -8   16.59    3.10
   0   7  -8   15.54    1.66
   0   7  -8   12.28    1.88
   0   7   9   44.08    4.87
   0   7   9   49.61    5.48
   0  -7   9   41.09    3.71
   0  -7   9   40.37    3.93
   0  -7  -9   45.68    5.09
   0  -7  -9   38.71    4.31
   0   7  -9   36.89    3.76
   0   7  -9   46.23    4.20
   0   7  10  146.22   13.11
   0   7  10  159.33   14.27
   0  -7  10  135.27   11.84
   0  -7  10  152.09   13.05
   0  -7 -10  135.38   12.06
   0  -7 -10  153.03   13.66
   0   7 -10  147.55   12.72
   0   7 -10  142.24   12.44
   0   7  11  114.92   10.56
   0   7  11  154.91   13.88
   0  -7  11  134.72   11.84
   0  -7  11  143.24   12.33
   0  -7 -11  131.46   11.84
   0  -7 -11  127.20   11.61
   0   7 -11  144.51   12.50
   0   7 -11  139.48   12.28
   0   7  12  259.99   22.67
   0   7  12  227.52   19.85
   0  -7  12  263.36   22.67
   0  -7  12  266.68   22.84
   0  -7 -12  250.47   21.85
   0  -7 -12  297.15   25.83
   0   7 -12  264.30   22.84
   0   7 -12  278.62   23.84
   0   7  13   18.97    3.10
   0   7  13   26.88    3.71
   0  -7  13   24.78    2.82
   0  -7  13   23.45    3.10
   0  -7 -13   27.38    3.93
   0  -7 -13   14.21    3.32
   0   7 -13   23.17    3.21
   0   7 -13   20.13    2.54
   0   7  14  484.52   41.48
   0   7  14  490.05   42.03
   0  -7  14  489.28   41.70
   0  -7  14  462.51   39.60
   0  -7 -14  464.89   39.98
   0  -7 -14  447.25   38.49
   0   7 -14  452.11   38.77
   0   7 -14  492.59   42.03
   0   7  15  144.07   13.00
   0   7  15  120.12   10.95
   0  -7  15  145.06   12.72
   0  -7  15  132.29   11.89
   0  -7 -15  164.25   14.77
   0  -7 -15  137.15   12.55
   0   7 -15  145.34   13.05
   0   7 -15  148.77   13.05
   0   7  16   76.54    7.41
   0   7  16  104.97   10.01
   0  -7  16   64.32    6.42
   0  -7  16   77.20    7.13
   0  -7 -16   79.31    7.96
   0  -7 -16   77.37    7.80
   0   7 -16   76.76    7.47
   0   7 -16   76.26    7.08
   0   7  17  200.20   17.81
   0   7  17  156.57   13.99
   0  -7  17  156.57   13.99
   0  -7  17  177.80   15.54
   0  -7 -17  182.01   16.31
   0  -7 -17  193.07   17.31
   0   7 -17  177.53   15.54
   0   7 -17  170.01   15.26
   0   7  18  102.70    9.95
   0   7  18   95.57    9.01
   0  -7  18   95.01    9.07
   0  -7  18  110.28   10.01
   0  -7 -18  108.40   10.40
   0  -7 -18   90.48    9.13
   0   7 -18  103.97    9.51
   0   7 -18  104.14   10.01
   0   7  19  527.33   45.35
   0   7  19  508.08   43.58
   0  -7  19  533.63   45.85
   0  -7  19  612.22   52.26
   0  -7 -19  479.43   41.48
   0  -7 -19  655.35   56.19
   0   7 -19  573.50   49.00
   0   7 -19  545.08   46.90
   0   7  20  166.41   14.88
   0   7  20  183.28   16.59
   0  -7  20  154.08   14.05
   0  -7  20  176.48   15.65
   0  -7 -20  175.59   16.15
   0  -7 -20  190.47   17.25
   0   7 -20  174.48   15.49
   0   7 -20  179.13   16.31
   0   7  21  157.51   14.16
   0   7  21  203.19   18.31
   0  -7  21  148.22   13.72
   0  -7  21  177.64   15.82
   0  -7 -21  198.93   17.97
   0  -7 -21  198.65   17.92
   0   7 -21  190.08   16.87
   0   7 -21  169.01   15.71
   0   7  22  304.73   26.71
   0   7  22  271.82   23.67
   0  -7  22  309.37   26.77
   0  -7  22  286.09   25.22
   0  -7 -22  290.46   25.44
   0  -7 -22  303.45   26.77
   0   7 -22  311.20   27.49
   0   7 -22  346.48   30.03
   0   7  23  100.54    9.68
   0   7  23  128.03   12.28
   0  -7  23  105.41   10.45
   0  -7  23  112.43   10.45
   0  -7 -23  117.52   11.39
   0  -7 -23  125.26   12.28
   0   7 -23  114.92   11.61
   0   7 -23  123.27   11.50
   0   7  24  109.45   10.51
   0   7  24  119.79   11.78
   0  -7  24  111.05   10.23
   0  -7  24  107.01   10.51
   0  -7 -24  111.27   11.01
   0  -7 -24   88.49    9.68
   0   7 -24  129.02   11.78
   0   7 -24  112.27   11.28
   0   7  25  175.92   16.31
   0   7  25  178.85   16.26
   0  -7  25  179.96   16.48
   0  -7  25  190.41   16.92
   0  -7 -25  166.80   15.65
   0  -7 -25  178.41   16.81
   0   7 -25  179.13   15.98
   0   7 -25  185.32   17.25
   0   7  26   17.31    5.36
   0   7  26   18.64    4.53
   0  -7  26    8.02    5.20
   0  -7  26   16.43    3.98
   0  -7 -26   27.04    5.75
   0  -7 -26   15.54    5.75
   0   7 -26   13.60    5.59
   0   7 -26   19.47    4.26
   0   7  27   42.64    5.97
   0   7  27   29.03    5.48
   0  -7  27   30.80    6.19
   0  -7  27   28.98    4.81
   0  -7 -27   35.06    7.02
   0  -7 -27   29.92    6.25
   0   7 -27   29.48    6.75
   0   7 -27   38.33    5.53
   0   7  28  123.22   12.11
   0   7  28  110.44   11.06
   0  -7  28  112.54   10.89
   0  -7  28  119.68   12.28
   0  -7 -28  128.86   13.05
   0  -7 -28  117.69   12.72
   0   7 -28  117.74   12.66
   0   7 -28  122.22   11.95
   0   7  29    3.48    4.98
   0   7  29   12.94    4.92
   0  -7  29    9.29    4.42
   0  -7  29   13.99    6.69
   0  -7 -29   14.66    6.64
   0  -7 -29    2.99    7.08
   0   7 -29    7.13    6.86
   0   7 -29   12.11    5.70
   0   7  30   39.93    6.80
   0   7  30   39.82    6.53
   0  -7  30   53.15    6.86
   0  -7  30   30.31    7.74
   0  -7 -30   43.80    8.19
   0  -7 -30   33.29    8.63
   0   7 -30   39.65    7.24
   0   7 -30   36.22    8.57
   0   7  31    1.60    5.86
   0   7  31    4.81    5.53
   0  -7  31    2.49    5.09
   0  -7  31    5.53    7.36
   0  -7 -31    7.63    7.52
   0  -7 -31    6.03    8.07
   0   7 -31    4.09    6.58
   0   7 -31   -2.27    7.63
   0   7  32   -2.38    6.03
   0   7  32    0.17    5.48
   0  -7  32   -2.49    7.85
   0  -7  32   -3.48    5.53
   0  -7 -32   -2.54    6.58
   0  -7 -32    3.65    8.41
   0   7 -32   -1.22    7.41
   0   7 -32   -3.98    8.63
   0   7  33  129.30   13.11
   0   7  33  117.41   12.66
   0  -7  33  156.62   15.37
   0  -7  33  151.59   16.31
   0  -7 -33  114.20   12.94
   0   7 -33  141.47   15.21
   0   7 -33  156.12   17.37
   0   7  34    8.85    6.97
   0   7  34   -2.71    6.08
   0  -7  34   -2.21    9.40
   0  -7  34   -0.55    7.30
   0  -7 -34   -9.24    9.35
   0  -7 -34    1.49    7.96
   0   7 -34    1.00    8.57
   0   7 -34  -14.32   10.62
   0  -7  35   19.36    8.13
   0  -7  35   15.71   10.67
   0   7 -35    9.73   10.73
   0   7 -35   11.28   11.95
   0  -8   0   31.36    3.15
   0  -8   0   24.44    2.77
   0   8   0   30.14    3.15
   0   8   0   22.73    2.54
   0   8   1  409.69   34.95
   0   8   1  386.30   32.96
   0  -8   1  394.04   33.57
   0  -8   1  417.55   35.62
   0  -8  -1  421.20   35.95
   0  -8  -1  406.43   34.68
   0   8  -1  415.67   35.39
   0   8  -1  430.93   36.67
   0   8   2  344.66   29.53
   0   8   2  286.48   24.56
   0  -8   2  298.03   25.38
   0  -8   2  340.45   29.09
   0  -8  -2  332.43   28.48
   0  -8  -2  330.72   28.32
   0   8  -2  310.86   26.49
   0   8  -2  308.76   26.38
   0   8   3  483.58   41.26
   0   8   3  464.83   39.65
   0  -8   3  467.54   39.71
   0  -8   3  489.28   41.64
   0  -8  -3  521.91   44.52
   0  -8  -3  534.18   45.52
   0   8  -3  518.09   44.08
   0   8  -3  488.72   41.53
   0   8   4 1663.00  141.03
   0   8   4 1410.81  119.73
   0  -8   4 1389.79  118.07
   0  -8   4 1458.37  123.83
   0  -8  -4 1341.68  113.87
   0  -8  -4 1246.56  105.80
   0   8  -4 1437.91  122.11
   0   8  -4 1477.18  125.49
   0   8   5  998.24   84.89
   0   8   5  975.57   82.90
   0  -8  -5 1023.13   86.94
   0  -8  -5  927.45   78.81
   0   8  -5  835.09   71.34
   0   8  -5  852.79   72.84
   0   8   6    5.36    2.54
   0   8   6    0.17    2.05
   0  -8  -6    0.77    2.27
   0  -8  -6   -0.66    1.94
   0   8   7 1250.43  106.18
   0   8   7 1238.26  105.19
   0  -8  -7 1207.29  102.53
   0  -8  -7 1215.59  103.31
   0   8   8  234.60   20.46
   0   8   8  217.73   19.02
   0  -8  -8  235.98   20.57
   0  -8  -8  218.12   19.02
   0   8  -8  201.20   17.42
   0   8  -8  217.46   18.75
   0   8   9  999.90   85.06
   0   8   9 1141.48   97.06
   0  -8   9 1163.05   99.05
   0  -8   9 1106.64   94.35
   0  -8  -9 1353.29  114.92
   0  -8  -9 1172.45   99.66
   0   8  -9 1194.57  101.76
   0   8  -9 1097.24   93.52
   0   8  10  200.04   17.64
   0   8  10  220.50   19.30
   0  -8  10  197.82   16.92
   0  -8  10  182.06   15.76
   0  -8 -10  212.76   18.69
   0  -8 -10  215.63   18.80
   0   8 -10  186.60   16.15
   0   8 -10  204.35   17.48
   0   8  11   91.42    8.63
   0   8  11  123.22   11.28
   0  -8  11  111.00    9.62
   0  -8  11  104.19    9.24
   0  -8 -11  121.61   11.12
   0  -8 -11  108.29    9.90
   0   8 -11  105.96    9.46
   0   8 -11  111.05    9.62
   0   8  12   35.01    4.31
   0   8  12   47.12    5.31
   0  -8  12   31.63    3.54
   0  -8  12   42.58    3.98
   0  -8 -12   39.65    4.65
   0  -8 -12   40.21    4.65
   0   8 -12   38.38    4.15
   0   8 -12   38.27    3.65
   0   8  13    5.31    2.88
   0   8  13    2.54    2.77
   0  -8  13    5.14    1.55
   0  -8  13    5.36    2.27
   0  -8 -13    7.96    2.99
   0  -8 -13    5.75    2.82
   0   8 -13    4.31    2.21
   0   8 -13    3.15    1.60
   0   8  14  248.37   21.62
   0   8  14  286.53   25.00
   0  -8  14  260.04   22.29
   0  -8  14  252.30   21.85
   0  -8 -14  272.93   23.84
   0  -8 -14  241.35   21.18
   0   8 -14  257.16   22.29
   0   8 -14  269.72   23.12
   0   8  15 1598.29  135.72
   0   8  15 1420.21  120.56
   0  -8  15 1435.14  121.72
   0  -8  15 1351.08  114.81
   0  -8 -15 1463.35  124.43
   0  -8 -15 1409.70  119.84
   0   8 -15 1492.66  126.65
   0   8 -15 1429.06  121.45
   0   8  16    0.11    3.21
   0   8  16    1.77    2.65
   0  -8  16   -0.61    2.71
   0  -8  16    2.54    2.10
   0  -8 -16   -1.00    3.32
   0  -8 -16   -1.33    3.43
   0   8 -16    2.60    2.05
   0   8 -16   -1.66    2.60
   0   8  17  118.46   10.89
   0   8  17  153.41   13.94
   0  -8  17  148.77   13.11
   0  -8  17  123.49   11.39
   0  -8 -17  139.70   12.89
   0  -8 -17  134.33   12.39
   0   8 -17  147.94   13.05
   0   8 -17  130.52   11.95
   0   8  18   34.57    4.26
   0   8  18   42.47    5.42
   0  -8  18   37.61    4.87
   0  -8  18   40.32    4.42
   0  -8 -18   33.90    4.87
   0  -8 -18   39.54    5.48
   0   8 -18   38.77    5.03
   0   8 -18   27.04    3.54
   0   8  19    8.24    2.93
   0   8  19   16.70    4.15
   0  -8  19   13.16    2.93
   0  -8  19    8.79    3.59
   0  -8 -19    9.79    3.98
   0  -8 -19   15.98    4.15
   0   8 -19   10.67    3.71
   0   8 -19   10.01    2.88
   0   8  20   32.63    5.31
   0   8  20   35.28    4.37
   0  -8  20   37.72    5.31
   0  -8  20   28.70    3.82
   0  -8 -20   36.89    5.48
   0  -8 -20   36.22    5.25
   0   8 -20   33.96    5.20
   0   8 -20   39.49    4.81
   0   8  21   12.17    3.26
   0   8  21   13.16    3.98
   0  -8  21   14.88    4.26
   0  -8  21   15.15    3.15
   0  -8 -21    9.29    3.76
   0  -8 -21   26.93    4.98
   0   8 -21   14.93    4.42
   0   8 -21   13.00    3.54
   0   8  22  452.83   38.99
   0   8  22  501.61   43.25
   0  -8  22  411.91   35.78
   0  -8  22  474.45   40.65
   0  -8 -22  422.97   36.61
   0  -8 -22  478.10   41.48
   0   8 -22  436.68   37.94
   0   8 -22  450.73   38.71
   0   8  23   15.32    4.98
   0   8  23   12.00    3.71
   0  -8  23   11.78    3.04
   0  -8  23    6.64    4.42
   0  -8 -23   15.98    4.59
   0  -8 -23    8.74    4.70
   0   8 -23   12.00    4.59
   0   8 -23   17.09    3.65
   0   8  24   -8.68    4.48
   0   8  24    8.52    3.87
   0  -8  24    5.48    2.99
   0  -8  24   -2.38    4.26
   0  -8 -24    6.69    4.42
   0  -8 -24    3.93    4.92
   0   8 -24    2.49    3.43
   0   8 -24    2.71    4.98
   0   8  25  199.98   18.25
   0   8  25  191.57   17.31
   0  -8  25  176.31   16.37
   0  -8  25  189.69   16.81
   0  -8 -25  235.60   21.29
   0   8 -25  193.95   17.92
   0   8 -25  201.53   17.92
   0   8  26  193.95   17.59
   0   8  26  203.80   18.47
   0  -8  26  224.20   19.74
   0  -8  26  212.20   19.36
   0  -8 -26  192.68   18.14
   0  -8 -26  246.66   22.34
   0   8 -26  213.92   19.80
   0   8 -26  238.25   21.02
   0   8  27   40.10    5.92
   0   8  27   47.95    6.75
   0  -8  27   69.07    8.79
   0  -8  27   54.42    6.53
   0  -8 -27   53.53    8.07
   0  -8 -27   63.38    8.63
   0   8 -27   56.41    6.80
   0   8 -27   53.92    8.13
   0   8  28  188.75   17.31
   0   8  28  180.35   16.70
   0  -8  28  164.14   15.93
   0  -8  28  184.44   16.70
   0  -8 -28  201.92   19.36
   0  -8 -28  214.75   19.85
   0   8 -28  221.55   19.96
   0   8 -28  218.12   20.63
   0   8  29   33.51    5.86
   0   8  29   28.09    5.86
   0  -8  29   38.05    5.81
   0  -8  29   31.36    7.58
   0  -8 -29   40.81    7.52
   0  -8 -29   28.32    7.63
   0   8 -29   38.66    6.69
   0   8 -29   32.35    8.30
   0   8  30    9.51    5.42
   0   8  30   14.10    5.31
   0  -8  30    5.70    7.41
   0  -8  30    3.65    4.87
   0  -8 -30    3.65    6.36
   0  -8 -30    5.42    7.41
   0   8 -30   10.89    6.58
   0   8 -30   14.32    8.24
   0   8  31   12.50    5.86
   0   8  31    7.58    5.75
   0  -8  31    7.96    7.74
   0  -8  31    2.32    5.53
   0  -8 -31   14.60    9.29
   0  -8 -31   23.56    7.52
   0   8 -31   17.03    9.73
   0   8 -31    9.51    6.69
   0   8  32   11.72    6.08
   0   8  32    9.79    6.19
   0  -8  32   10.89    8.30
   0  -8  32   14.88    6.14
   0  -8 -32   -4.31    9.62
   0  -8 -32    5.48    8.02
   0   8 -32   16.87    8.02
   0   8 -32   10.01    8.90
   0   8  33   46.34    8.13
   0   8  33   44.35    7.80
   0  -8  33   46.62   10.34
   0  -8  33   51.82    8.13
   0  -8 -33   28.32   11.01
   0  -8 -33   36.78    8.63
   0   8 -33   51.93   11.12
   0   8 -33   41.20    9.73
   0  -8  34  101.70   12.11
   0  -8  34   74.88   13.33
   0   8 -34  105.08   13.60
   0   8 -34  101.76   14.55
   0  -8  35   21.35   12.72
   0  -8  35   24.67    8.74
   0   8 -35   46.07   12.17
   0   8 -35   26.60   12.83
   0  -9   0   -0.28    1.49
   0  -9   0    1.49    1.71
   0   9   0    0.22    1.55
   0   9   0   -1.44    1.55
   0   9   1  222.32   19.19
   0   9   1  260.04   22.34
   0  -9   1  257.77   22.18
   0  -9   1  255.62   21.90
   0  -9  -1  244.61   21.02
   0  -9  -1  264.85   22.79
   0   9  -1  246.38   21.13
   0   9  -1  262.03   22.45
   0   9   2 1145.35   97.22
   0   9   2 1153.09   97.89
   0  -9   2 1130.97   96.01
   0  -9   2 1034.74   87.77
   0  -9  -2 1195.68  101.48
   0  -9  -2 1038.06   88.15
   0   9  -2 1094.47   92.86
   0   9  -2 1065.16   90.37
   0   9   3   17.14    2.71
   0   9   3   16.20    2.77
   0  -9   3   10.73    1.94
   0  -9   3   14.32    1.71
   0  -9  -3   11.45    2.10
   0  -9  -3   13.27    2.54
   0   9  -3   15.98    2.16
   0   9  -3   19.30    2.10
   0   9   4  200.31   17.48
   0   9   4  178.13   15.60
   0  -9   4  160.44   13.88
   0  -9   4  162.32   13.88
   0  -9  -4  158.34   13.88
   0  -9  -4  174.15   15.26
   0   9  -4  171.77   14.88
   0   9  -4  168.95   14.49
   0   9   5  228.74   19.91
   0   9   5  220.39   19.14
   0  -9   5  198.04   17.03
   0  -9   5  203.63   17.42
   0  -9  -5  245.99   21.29
   0  -9  -5  234.43   20.35
   0   9  -5  217.23   18.69
   0   9  -5  214.36   18.31
   0   9   6 1163.05   98.83
   0   9   6 1087.28   92.41
   0  -9  -6 1047.46   89.04
   0  -9  -6 1212.82  103.03
   0   9   7    3.71    2.54
   0   9   7    2.32    2.82
   0  -9  -7    0.50    2.65
   0  -9  -7    3.37    2.60
   0   9   8  166.96   14.82
   0   9   8  189.75   16.70
   0  -9  -8  186.71   16.48
   0  -9  -8  187.87   16.48
   0   9   9  448.79   38.55
   0   9   9  378.89   32.63
   0  -9  -9  431.82   37.05
   0  -9  -9  425.84   36.61
   0   9  -9  381.38   34.01
   0   9  10   41.59    4.87
   0   9  10   42.20    4.87
   0  -9 -10   46.73    5.20
   0  -9 -10   44.41    4.81
   0   9 -10   37.61    3.59
   0   9 -10   41.26    3.65
   0   9  11  313.69   27.15
   0   9  11  349.25   30.20
   0  -9 -11  344.99   29.81
   0  -9 -11  309.48   26.77
   0   9 -11  311.42   26.60
   0   9 -11  303.84   26.10
   0   9  12  104.08    9.73
   0   9  12  105.63    9.90
   0  -9 -12  121.61   11.12
   0  -9 -12  105.02    9.62
   0   9 -12   99.55    8.96
   0   9 -12  100.99    8.79
   0   9  13    5.64    3.48
   0   9  13    0.50    2.43
   0  -9 -13    0.06    2.65
   0  -9 -13    0.39    2.71
   0   9 -13    0.11    1.27
   0   9 -13    0.11    2.21
   0   9  14   82.90    8.30
   0   9  14   78.81    7.74
   0  -9 -14   72.06    7.30
   0  -9 -14   85.11    8.19
   0   9 -14   72.23    6.97
   0   9 -14   74.00    6.64
   0   9  15  164.64   14.93
   0   9  15  133.12   12.11
   0  -9 -15  151.04   13.72
   0  -9 -15  160.55   14.55
   0   9 -15  144.51   12.94
   0   9 -15  157.40   13.72
   0   9  16   84.50    8.07
   0   9  16   99.99    9.73
   0  -9 -16   92.75    8.96
   0  -9 -16  122.11   11.39
   0   9 -16  105.02    9.79
   0   9 -16  114.20   10.18
   0   9  17   81.13    8.13
   0   9  17   63.82    6.30
   0  -9  17   65.04    6.75
   0  -9  17   71.40    6.64
   0  -9 -17   65.42    7.02
   0  -9 -17   69.74    7.24
   0   9 -17   70.96    7.24
   0   9 -17   70.57    6.75
   0   9  18  216.07   19.14
   0   9  18  179.52   15.87
   0  -9  18  193.12   17.20
   0  -9  18  210.32   18.25
   0  -9 -18  201.81   18.03
   0  -9 -18  175.54   15.93
   0   9 -18  200.92   17.86
   0   9 -18  231.01   20.13
   0   9  19    7.85    3.82
   0   9  19    3.59    2.71
   0  -9  19    5.20    2.65
   0  -9  19    1.55    3.43
   0  -9 -19    5.59    3.71
   0  -9 -19    9.62    3.76
   0   9 -19    7.47    3.26
   0   9 -19    3.43    3.71
   0   9  20  164.53   14.93
   0   9  20  160.44   14.32
   0  -9  20  161.21   14.21
   0  -9  20  140.80   13.11
   0  -9 -20  159.39   14.71
   0  -9 -20  147.55   13.55
   0   9 -20  157.01   14.49
   0   9 -20  167.52   15.04
   0   9  21  291.12   25.33
   0   9  21  346.09   30.09
   0  -9  21  297.92   26.05
   0  -9  21  330.66   28.48
   0  -9 -21  308.43   26.99
   0  -9 -21  353.28   30.92
   0   9 -21  354.89   30.53
   0   9 -21  335.97   29.37
   0   9  22  115.97   11.23
   0   9  22  118.57   11.06
   0  -9  22  104.80   10.23
   0  -9  22  114.70   10.40
   0  -9 -22  110.88   10.95
   0  -9 -22  113.10   11.28
   0   9 -22  104.36    9.62
   0   9 -22  108.06   10.73
   0   9  23   -1.16    4.37
   0   9  23   -4.70    3.43
   0  -9  23   -1.44    2.82
   0  -9  23    8.02    4.37
   0  -9 -23    3.71    4.31
   0  -9 -23    4.04    4.59
   0   9 -23    5.14    3.21
   0   9 -23    5.70    4.76
   0   9  24  167.18   15.60
   0   9  24  134.83   12.61
   0  -9  24  156.46   13.99
   0  -9  24  124.05   12.11
   0  -9 -24  148.33   14.55
   0  -9 -24  175.20   16.26
   0   9 -24  153.25   14.71
   0   9 -24  155.85   14.05
   0   9  25   99.71   10.12
   0   9  25   81.41    8.74
   0  -9  25   96.17   10.18
   0  -9  25   98.28    9.40
   0  -9 -25  100.10   11.06
   0  -9 -25   90.04   10.07
   0   9 -25   92.36    9.18
   0   9 -25   93.63   10.34
   0   9  26   51.43    6.75
   0   9  26   67.03    7.85
   0  -9  26   52.32    7.63
   0  -9  26   62.55    6.86
   0  -9 -26   65.04    8.24
   0  -9 -26   45.13    7.91
   0   9 -26   62.38    7.24
   0   9 -26   53.53    7.96
   0   9  27   19.41    5.14
   0   9  27   24.11    5.48
   0  -9  27   18.53    4.48
   0  -9  27   13.49    6.30
   0  -9 -27   29.15    6.47
   0  -9 -27   23.61    7.19
   0   9 -27   19.74    4.87
   0   9 -27   13.00    6.58
   0   9  28   -1.38    5.20
   0   9  28    6.36    4.98
   0  -9  28   -4.09    4.26
   0  -9  28    2.77    6.64
   0  -9 -28    5.75    7.13
   0  -9 -28   -2.99    6.14
   0   9 -28    2.71    6.80
   0   9 -28    3.98    4.92
   0   9  29   -2.88    5.48
   0   9  29   -2.43    5.09
   0  -9  29    2.38    4.59
   0  -9  29   -0.06    7.19
   0  -9 -29    5.59    6.97
   0  -9 -29    1.55    7.74
   0   9 -29    4.09    7.58
   0   9 -29    1.05    5.97
   0   9  30   46.51    7.24
   0   9  30   59.06    7.80
   0  -9  30   42.42    8.52
   0  -9  30   39.10    6.36
   0  -9 -30   30.25    7.41
   0  -9 -30   46.57    9.90
   0   9 -30   37.00    7.52
   0   9 -30   46.12    9.62
   0   9  31    6.75    5.64
   0   9  31   11.67    6.47
   0  -9  31   12.44    8.52
   0  -9  31   10.89    5.81
   0  -9 -31   21.90    7.52
   0  -9 -31    8.35    9.46
   0   9 -31   10.67    6.97
   0   9 -31   10.73    9.46
   0   9  32   10.01    5.97
   0   9  32   20.41    7.19
   0  -9  32    4.04    9.73
   0  -9  32   18.80    6.30
   0  -9 -32   12.28    7.47
   0  -9 -32   -3.59    9.79
   0   9 -32   15.21    7.80
   0   9 -32   14.88   10.01
   0   9  33   43.47    7.80
   0  -9  33   47.34    8.24
   0  -9  33   53.37   11.61
   0  -9 -33   52.76    9.95
   0   9 -33   64.26   11.34
   0   9 -33   55.91   11.84
   0   9 -34    8.30    9.79
   0   9 -34   -2.65   10.78
   0 -10   0 1106.64   94.02
   0 -10   0 1069.03   90.70
   0  10   0 1069.03   90.75
   0  10   0 1052.99   89.37
   0  10   1   27.60    3.21
   0  10   1   23.84    3.04
   0 -10   1   23.06    3.10
   0 -10   1   24.28    2.77
   0 -10  -1   25.88    3.26
   0 -10  -1   25.77    2.99
   0  10  -1   25.77    3.04
   0  10  -1   28.65    3.10
   0  10   2  228.19   19.74
   0  10   2  194.39   16.92
   0 -10   2  224.04   19.41
   0 -10   2  216.07   18.53
   0 -10  -2  222.43   19.36
   0 -10  -2  219.78   19.02
   0  10  -2  218.95   18.80
   0  10  -2  213.58   18.42
   0  10   3   -1.27    2.16
   0  10   3    0.22    2.43
   0 -10   3   -0.17    1.27
   0 -10   3   -0.22    1.83
   0 -10  -3    3.21    1.83
   0 -10  -3    1.27    2.38
   0  10  -3    1.05    1.71
   0  10  -3    0.66    1.33
   0  10   4   14.93    2.82
   0  10   4   24.94    3.54
   0 -10   4   15.04    2.27
   0 -10   4   19.47    2.10
   0 -10  -4   21.68    3.26
   0 -10  -4   18.69    2.93
   0  10  -4   16.37    1.88
   0  10  -4   15.54    2.27
   0  10   5  281.50   24.39
   0  10   5  260.48   22.56
   0 -10   5  225.97   19.41
   0 -10   5  241.85   20.63
   0 -10  -5  264.80   23.01
   0 -10  -5  244.83   21.24
   0  10   6  879.89   74.88
   0  10   6  837.31   71.29
   0 -10  -6  892.06   75.93
   0 -10  -6  838.96   71.40
   0  10   7  580.69   49.61
   0  10   7  737.21   62.88
   0 -10  -7  666.42   56.91
   0 -10  -7  712.87   60.78
   0  10   8  267.12   23.28
   0  10   8  301.85   26.16
   0 -10  -8  245.00   21.35
   0 -10  -8  291.40   25.27
   0  10   9  344.27   29.75
   0  10   9  392.27   33.85
   0 -10  -9  382.21   32.91
   0 -10  -9  409.86   35.28
   0  10  10  379.72   32.74
   0  10  10  308.32   26.77
   0 -10 -10  339.57   29.37
   0 -10 -10  398.08   34.23
   0  10  11    2.32    2.82
   0  10  11    6.36    2.82
   0 -10 -11   -0.88    2.60
   0 -10 -11    2.54    2.43
   0  10 -11    0.44    0.94
   0  10 -11    2.43    0.77
   0  10  12  171.50   15.32
   0  10  12  162.59   14.60
   0 -10 -12  133.95   12.06
   0 -10 -12  128.47   11.72
   0  10 -12  140.92   12.17
   0  10 -12  140.47   12.28
   0  10  13   32.08    4.26
   0  10  13   33.07    4.76
   0 -10 -13   37.83    4.87
   0 -10 -13   38.16    4.53
   0  10 -13   35.01    3.82
   0  10 -13   37.50    3.59
   0  10  14  739.97   63.27
   0  10  14  554.70   47.56
   0 -10 -14  715.08   61.11
   0 -10 -14  694.07   59.29
   0  10 -14  626.60   53.53
   0  10 -14  673.61   57.35
   0  10  15   15.21    3.54
   0  10  15   22.29    4.31
   0 -10 -15   17.31    3.59
   0 -10 -15   26.93    3.93
   0  10 -15   16.98    2.38
   0  10 -15   18.03    3.10
   0  10  16  682.45   58.35
   0  10  16  936.85   79.91
   0 -10 -16  811.31   69.24
   0 -10 -16  687.43   58.73
   0  10 -16  852.79   72.56
   0  10 -16  801.91   68.41
   0  10  17  121.17   11.56
   0  10  17   94.07    8.96
   0 -10 -17   96.89    9.57
   0 -10 -17  118.85   11.28
   0  10 -17  119.40   11.06
   0  10 -17  116.53   10.40
   0  10  18  156.40   14.21
   0  10  18  123.05   11.23
   0 -10 -18  113.65   10.84
   0 -10 -18  133.67   12.44
   0  10 -18  156.23   13.83
   0  10 -18  162.21   14.66
   0  10  19    2.88    3.76
   0  10  19    6.69    2.77
   0 -10 -19    9.68    3.82
   0 -10 -19   -0.83    3.37
   0  10 -19    6.58    3.87
   0  10 -19    2.43    2.82
   0  10  20  135.66   12.50
   0  10  20  134.17   12.17
   0 -10 -20  163.09   14.88
   0 -10 -20  141.86   13.27
   0  10 -20  145.45   12.89
   0  10 -20  143.40   13.27
   0  10  21   12.50    3.43
   0  10  21   15.37    4.53
   0 -10 -21   19.52    4.53
   0 -10 -21   23.34    4.92
   0  10 -21   13.33    3.32
   0  10 -21   13.88    4.37
   0  10  22    6.69    3.43
   0  10  22   10.56    4.42
   0 -10 -22   10.23    4.26
   0 -10 -22    8.63    4.53
   0  10 -22    4.81    3.10
   0  10 -22    7.58    4.48
   0  10  23    2.65    3.48
   0  10  23    5.09    4.48
   0 -10 -23   -7.24    5.31
   0 -10 -23    2.05    4.37
   0  10 -23    3.10    3.48
   0  10 -23    3.15    4.81
   0  10  24  142.63   13.55
   0  10  24  133.73   12.72
   0 -10 -24  129.41   12.61
   0 -10 -24  129.02   13.11
   0  10 -24  148.88   14.27
   0  10 -24  148.66   13.60
   0  10  25  252.68   22.51
   0  10  25  229.01   20.52
   0 -10 -25  253.18   23.12
   0 -10 -25  226.69   20.68
   0  10 -25  235.82   21.46
   0  10 -25  254.18   22.40
   0  10  26   48.11    6.58
   0  10  26   49.44    6.64
   0 -10 -26   48.94    7.52
   0 -10 -26   67.14    9.18
   0  10 -26   54.53    6.80
   0  10 -26   52.76    8.02
   0  10  27    4.92    4.92
   0  10  27    4.59    5.14
   0 -10 -27    0.50    6.36
   0 -10 -27    9.35    7.08
   0  10 -27    1.88    4.98
   0  10 -27    4.59    7.02
   0  10  28  122.50   12.33
   0  10  28  161.43   15.32
   0 -10 -28  139.26   14.05
   0 -10 -28  147.39   15.21
   0  10 -28  151.15   14.43
   0  10 -28  131.57   14.16
   0  10  29    1.77    5.20
   0  10  29    0.39    4.81
   0 -10 -29   -1.16    7.19
   0 -10 -29   -2.99    6.30
   0  10 -29   -2.38    7.80
   0  10 -29    1.11    5.86
   0  10  30   28.15    6.08
   0  10  30   20.08    6.19
   0 -10 -30   18.58    8.30
   0 -10 -30   13.66    7.19
   0  10 -30   29.37    7.30
   0  10 -30   19.36    9.40
   0  10  31   12.72    6.58
   0  10  31   10.51    5.86
   0 -10 -31    4.42    8.79
   0 -10 -31    6.30    6.91
   0  10 -31    8.19    7.41
   0  10 -31   13.33    9.95
   0  10  32   41.15    7.41
   0  10  32   45.68    7.41
   0 -10 -32   39.27   10.56
   0 -10 -32   51.49    9.29
   0  10 -32   51.10    9.90
   0  10 -32   50.66   12.39
   0  10 -33   44.69   10.45
   0  10 -33   36.89   13.49
   0 -11   0   -0.61    2.21
   0 -11   0    0.11    1.88
   0  11   0   -1.00    1.88
   0  11   0    1.83    1.88
   0  11   1  145.34   12.78
   0  11   1  132.56   11.78
   0 -11   1  116.30   10.23
   0 -11   1  126.76   11.34
   0 -11  -1  126.31   11.17
   0 -11  -1  123.44   11.12
   0  11  -1  135.94   11.95
   0  11  -1  124.49   10.95
   0  11   2    3.82    2.10
   0  11   2    2.43    2.16
   0 -11   2    0.77    2.27
   0 -11   2    3.37    1.55
   0 -11  -2    1.00    2.32
   0 -11  -2    3.48    2.05
   0  11  -2    2.05    1.55
   0  11  -2    3.21    1.94
   0  11   3 1212.27  102.98
   0  11   3 1197.89  101.76
   0 -11   3 1117.14   94.85
   0 -11   3 1152.54   97.78
   0 -11  -3 1231.07  104.58
   0 -11  -3 1071.80   91.09
   0  11  -3 1219.46  103.53
   0  11  -3 1206.18  102.31
   0  11   4  160.60   14.27
   0  11   4  136.05   12.17
   0 -11   4  150.93   13.00
   0 -11   4  149.76   13.11
   0 -11  -4  171.28   15.21
   0 -11  -4  174.60   15.32
   0  11  -4  154.52   13.33
   0  11  -4  158.23   13.83
   0  11   5  122.89   11.12
   0  11   5   92.69    8.68
   0 -11   5   97.94    8.46
   0 -11   5   88.82    7.91
   0 -11  -5  115.92   10.56
   0 -11  -5   99.93    9.24
   0  11   6   33.02    3.98
   0  11   6   34.12    4.42
   0 -11  -6   36.78    4.15
   0 -11  -6   38.44    4.42
   0  11   7  439.28   37.77
   0  11   7  417.38   35.89
   0 -11  -7  373.75   32.19
   0 -11  -7  355.44   30.58
   0  11   8  241.24   21.13
   0  11   8  243.62   21.29
   0 -11  -8  215.02   18.91
   0 -11  -8  246.05   21.40
   0  11   9   44.41    5.09
   0  11   9   52.04    5.59
   0 -11  -9   56.13    6.08
   0 -11  -9   44.24    4.81
   0  11  10  134.94   12.28
   0  11  10  156.95   14.16
   0 -11 -10  157.01   14.10
   0 -11 -10  165.69   14.71
   0  11  11   72.61    7.36
   0  11  11   78.92    7.96
   0 -11 -11   69.30    7.08
   0 -11 -11   68.91    6.91
   0  11  12    1.27    3.04
   0  11  12    2.71    3.37
   0 -11 -12    3.10    2.65
   0 -11 -12    3.26    3.26
   0  11  13   -3.10    3.48
   0  11  13    0.11    2.88
   0 -11 -13   -0.17    2.71
   0 -11 -13   -2.99    2.99
   0  11 -13   -0.22    0.94
   0  11  14    7.24    3.04
   0  11  14    6.69    3.65
   0 -11 -14    3.87    2.82
   0 -11 -14    2.93    3.32
   0  11 -14    6.30    1.55
   0  11 -14    3.87    1.71
   0  11  15   16.92    4.31
   0  11  15   17.97    3.54
   0 -11 -15   20.52    3.87
   0 -11 -15   16.98    3.26
   0  11 -15   20.46    2.88
   0  11 -15   17.64    2.43
   0  11  16    3.76    3.76
   0  11  16    1.11    3.32
   0 -11 -16   10.62    3.37
   0 -11 -16    3.21    3.04
   0  11 -16    2.60    2.71
   0  11 -16    1.83    2.10
   0  11  17    6.14    3.48
   0  11  17   20.90    4.59
   0 -11 -17   13.66    3.59
   0 -11 -17    9.79    3.71
   0  11 -17   10.95    2.60
   0  11 -17   10.89    3.26
   0  11  18   39.38    5.75
   0  11  18   36.89    4.65
   0 -11 -18   40.26    5.14
   0 -11 -18   42.31    5.59
   0  11 -18   42.42    5.31
   0  11 -18   46.12    4.92
   0  11  19  186.82   16.87
   0  11  19  187.26   16.59
   0 -11 -19  229.84   20.41
   0 -11 -19  216.68   19.19
   0  11 -19  242.34   20.90
   0  11 -19  218.51   19.30
   0  11  20   43.03    5.03
   0  11  20   50.99    6.08
   0 -11 -20   33.40    5.09
   0 -11 -20   48.56    6.19
   0  11 -20   54.64    6.42
   0  11 -20   47.01    5.14
   0  11  21    7.96    3.98
   0  11  21    6.36    3.32
   0 -11 -21   12.50    4.15
   0 -11 -21   13.33    4.59
   0  11 -21   21.29    3.65
   0  11 -21    9.18    4.53
   0  11  22   41.20    5.31
   0  11  22   59.01    7.13
   0 -11 -22   48.83    6.58
   0 -11 -22   63.05    7.58
   0  11 -22   49.61    5.86
   0  11 -22   56.85    7.08
   0  11  23   14.99    3.93
   0  11  23   12.55    4.65
   0 -11 -23   12.66    5.53
   0 -11 -23   15.04    5.86
   0  11 -23   10.73    5.25
   0  11 -23   10.40    3.93
   0  11  24   18.75    4.70
   0  11  24   15.82    4.70
   0 -11 -24    9.51    5.20
   0 -11 -24   16.20    6.03
   0  11 -24   28.87    4.98
   0  11 -24    9.95    5.75
   0  11  25   34.84    5.97
   0  11  25   38.77    5.92
   0 -11 -25   42.86    7.13
   0 -11 -25   47.29    7.85
   0  11 -25   41.26    6.14
   0  11 -25   51.38    8.02
   0  11  26    3.65    4.65
   0  11  26    8.19    4.98
   0 -11 -26    5.31    6.69
   0 -11 -26   12.28    5.75
   0  11 -26   12.89    5.03
   0  11 -26    6.47    6.64
   0  11  27    4.20    5.20
   0  11  27   -0.39    4.81
   0 -11 -27   -1.38    5.75
   0 -11 -27   -1.60    6.19
   0  11 -27    1.44    6.86
   0  11 -27   -7.19    5.20
   0  11  28    2.16    5.36
   0  11  28    6.42    4.87
   0 -11 -28   11.56    6.58
   0 -11 -28    6.30    6.91
   0  11 -28    8.30    6.03
   0  11 -28    2.99    7.41
   0  11  29   40.10    7.19
   0  11  29   29.75    6.03
   0 -11 -29   48.67    7.96
   0 -11 -29   40.65    8.90
   0  11 -29   33.13    9.13
   0  11 -29   51.49    8.41
   0  11  30   -0.94    5.36
   0  11  30    2.49    5.53
   0 -11 -30   -2.05    8.07
   0 -11 -30   -4.20    6.86
   0  11 -30    1.55    9.13
   0  11 -30    1.38    7.58
   0  11  31   28.87    6.58
   0  11  31   36.00    6.97
   0 -11 -31   31.30    9.51
   0 -11 -31   43.41    8.41
   0  11 -31   40.70    9.13
   0  11 -31   34.01   11.17
   0 -11 -32   15.37    8.52
   0  11 -32   -4.48   10.07
   0  11 -32   -0.22   11.72
   0 -12   0  457.20   39.21
   0 -12   0  474.23   40.48
   0  12   0  476.94   40.76
   0  12   0  470.75   40.21
   0  12   1  284.32   24.50
   0  12   1  294.22   25.38
   0 -12   1  280.06   24.06
   0 -12   1  290.02   25.05
   0 -12  -1  287.14   24.72
   0 -12  -1  301.85   26.10
   0  12  -1  278.62   23.95
   0  12  -1  287.08   24.72
   0  12   2  596.18   50.88
   0  12   2  529.48   45.24
   0 -12   2  590.65   50.44
   0 -12   2  567.42   48.28
   0 -12  -2  529.59   45.18
   0 -12  -2  572.95   49.00
   0  12  -2  580.14   49.39
   0  12  -2  618.85   52.82
   0  12   3   20.52    3.21
   0  12   3   29.70    3.65
   0 -12   3   22.29    2.54
   0 -12  -3   31.36    4.04
   0 -12  -3   21.40    3.10
   0  12  -3   24.22    2.71
   0  12  -3   23.84    3.10
   0  12   4  172.49   15.21
   0  12   4  172.83   15.26
   0 -12   4  163.20   14.05
   0 -12   4  149.76   13.11
   0 -12  -4  177.47   15.71
   0 -12  -4  140.86   12.55
   0  12  -4  157.84   13.60
   0  12  -4  160.16   13.99
   0  12   5  591.20   50.55
   0  12   5  612.22   52.32
   0 -12   5  502.99   42.92
   0 -12   5  532.91   45.35
   0 -12  -5  605.58   51.82
   0 -12  -5  628.26   53.59
   0  12   6  367.00   31.69
   0  12   6  356.05   30.86
   0 -12  -6  339.40   29.26
   0 -12  -6  347.59   30.03
   0  12   7   76.21    7.47
   0  12   7   71.73    7.13
   0 -12  -7   83.34    8.02
   0 -12  -7   76.15    7.41
   0  12   8  122.11   11.28
   0  12   8  124.05   11.34
   0 -12  -8  118.46   10.95
   0 -12  -8  121.28   11.01
   0  12   9  352.23   30.47
   0  12   9  318.83   27.65
   0 -12  -9  334.87   28.92
   0 -12  -9  390.67   33.74
   0  12  10   14.49    3.54
   0  12  10   12.55    3.26
   0 -12 -10   13.83    2.99
   0 -12 -10   18.42    3.43
   0  12  11   18.64    3.65
   0  12  11   22.07    3.71
   0 -12 -11   19.30    3.43
   0 -12 -11   16.26    3.71
   0  12  12    9.40    3.93
   0  12  12   14.88    3.32
   0 -12 -12   16.15    3.65
   0 -12 -12   10.62    2.99
   0  12  13   15.10    4.04
   0  12  13   20.63    3.93
   0 -12 -13    9.07    3.54
   0 -12 -13   21.35    3.87
   0  12  14   70.68    7.24
   0  12  14   92.91    9.35
   0 -12 -14   79.75    8.02
   0 -12 -14   64.60    6.64
   0  12  15  237.14   20.90
   0  12  15  303.68   26.66
   0 -12 -15  233.27   20.46
   0 -12 -15  274.81   24.06
   0  12  16  571.29   49.11
   0  12  16  510.84   43.91
   0 -12 -16  569.63   48.83
   0 -12 -16  481.48   41.31
   0  12 -16  458.69   39.60
   0  12  17   16.76    4.53
   0  12  17    9.90    3.15
   0 -12 -17    5.64    3.65
   0 -12 -17   11.28    3.43
   0  12 -17    8.85    2.05
   0  12 -17    8.30    2.49
   0  12  18   56.41    6.64
   0  12  18   60.50    6.58
   0 -12 -18   58.95    6.42
   0 -12 -18   39.87    5.03
   0  12 -18   59.95    5.64
   0  12 -18   56.58    5.75
   0  12  19  331.00   28.81
   0  12  19  256.78   22.56
   0 -12 -19  278.29   24.33
   0 -12 -19  243.95   21.46
   0  12 -19  319.38   27.38
   0  12 -19  287.31   24.94
   0  12  20    1.00    4.04
   0  12  20    4.70    3.48
   0 -12 -20    3.87    4.09
   0 -12 -20   -3.82    4.15
   0  12 -20   -0.77    3.59
   0  12 -20    2.49    2.71
   0  12  21   42.69    5.92
   0  12  21   38.82    5.03
   0 -12 -21   33.57    5.48
   0 -12 -21   40.59    6.14
   0  12 -21   36.50    5.53
   0  12 -21   42.64    4.87
   0  12  22   21.02    4.26
   0  12  22   14.38    4.48
   0 -12 -22   19.69    5.25
   0 -12 -22   22.56    5.42
   0  12 -22   28.04    5.53
   0  12 -22   24.94    4.15
   0  12  23  113.15   10.84
   0  12  23  134.06   12.66
   0 -12 -23  111.83   11.50
   0 -12 -23  139.81   13.55
   0  12 -23  130.08   12.66
   0  12 -23  137.21   12.55
   0  12  24    4.04    4.48
   0  12  24    9.13    4.37
   0 -12 -24   -1.99    5.81
   0 -12 -24   11.50    5.75
   0  12 -24    3.71    4.48
   0  12 -24    5.14    5.48
   0  12  25    9.62    4.59
   0  12  25   -0.11    4.48
   0 -12 -25   -0.44    5.36
   0 -12 -25    5.59    6.14
   0  12 -25    0.61    6.08
   0  12 -25   -1.27    4.70
   0  12  26   -2.49    4.92
   0  12  26    2.54    4.70
   0 -12 -26    5.53    6.75
   0 -12 -26    1.16    5.81
   0  12 -26    6.19    5.25
   0  12 -26    4.65    6.75
   0  12  27   14.99    4.98
   0  12  27   21.07    5.53
   0 -12 -27   13.44    6.75
   0 -12 -27   20.68    6.69
   0  12 -27   15.60    6.58
   0  12 -27    6.80    7.69
   0  12  28   15.93    5.25
   0  12  28   13.44    5.36
   0 -12 -28   -5.20    6.47
   0 -12 -28   16.09    7.52
   0  12 -28   -3.26    6.91
   0  12 -28   18.14    8.52
   0  12  29   22.56    6.08
   0  12  29   30.36    6.19
   0 -12 -29   28.09    7.52
   0 -12 -29   26.32    8.35
   0  12 -29   30.09    7.74
   0  12 -29   22.12    9.51
   0  12  30   14.49    5.86
   0  12  30   19.96    6.30
   0 -12 -30   23.39    7.74
   0 -12 -30    9.84    8.52
   0  12 -30   19.52    8.30
   0  12 -30   25.00   10.95
   0  12  31   12.89    5.86
   0 -12 -31   15.87    7.69
   0  12 -31    7.80   11.95
   0  12 -31   26.93    9.07
   0 -13   0    0.94    2.65
   0 -13   0   -1.71    1.99
   0  13   0   -0.55    2.05
   0  13   0   -0.83    1.99
   0  13   1  232.33   20.19
   0  13   1  198.49   17.31
   0 -13   1  212.59   18.36
   0 -13   1  236.92   20.68
   0 -13  -1  247.82   21.40
   0 -13  -1  244.94   21.40
   0  13  -1  224.65   19.47
   0  13  -1  207.67   17.97
   0  13   2  172.83   15.21
   0  13   2  141.25   12.61
   0 -13   2  161.60   14.05
   0 -13   2  155.63   13.83
   0 -13  -2  155.68   13.94
   0 -13  -2  157.12   13.83
   0  13  -2  181.51   15.93
   0  13  -2  160.33   13.94
   0  13   3    6.19    2.49
   0  13   3    3.48    2.49
   0 -13   3    3.59    2.21
   0 -13   3    1.55    1.44
   0 -13  -3    3.98    2.27
   0 -13  -3   -0.06    2.65
   0  13  -3    1.99    1.55
   0  13  -3    0.11    2.05
   0  13   4  268.83   23.39
   0  13   4  340.95   29.42
   0 -13   4  305.78   26.27
   0 -13   4  322.04   27.49
   0 -13  -4  322.64   27.82
   0 -13  -4  348.69   30.14
   0  13  -4  335.09   28.59
   0  13  -4  339.40   29.15
   0  13   5    1.77    2.60
   0  13   5    5.75    2.71
   0 -13   5    2.93    1.16
   0 -13   5    2.54    1.94
   0 -13  -5    5.03    3.10
   0 -13  -5    1.33    2.10
   0  13   6  195.28   17.25
   0  13   6  193.84   17.09
   0 -13   6  153.64   13.38
   0 -13   6  167.68   14.38
   0 -13  -6  194.45   17.25
   0 -13  -6  175.37   15.54
   0  13   7  439.89   37.83
   0  13   7  429.44   36.94
   0 -13  -7  360.97   31.08
   0 -13  -7  377.23   32.57
   0  13   8    0.00    3.10
   0  13   8    3.65    2.99
   0 -13  -8    1.05    2.71
   0 -13  -8    2.54    2.71
   0  13   9  120.78   11.23
   0  13   9  114.42   10.73
   0 -13  -9  109.39   10.40
   0 -13  -9  108.89   10.07
   0  13  10  196.88   17.48
   0  13  10  228.74   20.19
   0 -13 -10  169.73   15.15
   0 -13 -10  199.92   17.81
   0  13  11    2.99    3.26
   0  13  11   -1.60    3.48
   0 -13 -11    7.58    3.26
   0 -13 -11    0.00    2.99
   0  13  12  232.11   20.46
   0  13  12  248.48   22.01
   0 -13 -12  189.25   16.81
   0 -13 -12  211.26   18.80
   0  13  13    1.22    3.10
   0  13  13    4.42    3.87
   0 -13 -13    3.32    3.37
   0 -13 -13    3.21    2.99
   0  13  14   78.86    8.35
   0  13  14   61.55    6.64
   0 -13 -14   68.91    7.24
   0 -13 -14   73.11    7.63
   0  13  15   30.75    4.70
   0 -13 -15   21.62    4.15
   0 -13 -15   31.36    4.81
   0  13  16   13.83    3.48
   0  13  16   19.30    4.65
   0 -13 -16   22.51    3.76
   0 -13 -16   10.23    3.76
   0  13  17   39.87    5.14
   0  13  17   34.12    5.14
   0 -13 -17   46.51    5.42
   0 -13 -17   44.13    5.53
   0  13  18    4.98    3.43
   0  13  18    3.98    4.15
   0 -13 -18    4.26    3.26
   0 -13 -18    2.32    3.48
   0  13  19  549.17   47.23
   0  13  19  469.75   40.54
   0 -13 -19  525.78   45.18
   0 -13 -19  487.29   41.92
   0  13 -19  474.23   40.98
   0  13  20   13.38    4.15
   0  13  20   19.19    4.59
   0 -13 -20   18.25    4.59
   0 -13 -20   17.03    4.70
   0  13 -20   13.66    3.32
   0  13  21    2.27    3.93
   0  13  21    6.08    3.93
   0 -13 -21    3.65    4.48
   0 -13 -21   -1.44    4.26
   0  13 -21    3.43    3.54
   0  13  22   -6.25    3.82
   0  13  22   -3.76    4.37
   0 -13 -22    3.21    5.42
   0 -13 -22   -3.15    4.70
   0  13 -22    0.61    4.31
   0  13  23   94.40    9.62
   0 -13 -23   88.65    9.79
   0 -13 -23   96.40   10.45
   0  13 -23  113.93   11.28
   0  13  24   87.33    9.40
   0  13  24   78.86    8.41
   0 -13 -24   98.11   11.06
   0 -13 -24   93.19   10.29
   0  13 -24  111.60   11.56
   0  13  25   -0.17    4.53
   0  13  25    4.31    4.81
   0 -13 -25   10.23    6.47
   0 -13 -25    4.15    5.64
   0  13 -25    1.49    6.47
   0  13  26    3.48    5.03
   0  13  26    2.10    4.98
   0 -13 -26    0.28    5.92
   0 -13 -26    1.16    6.75
   0  13 -26    1.44    7.58
   0  13  27   13.44    5.53
   0  13  27    9.57    5.14
   0 -13 -27   19.25    6.69
   0 -13 -27    8.30    6.58
   0  13 -27    4.15    8.74
   0  13  28   17.81    5.42
   0  13  28   19.96    5.75
   0 -13 -28    7.63    7.47
   0 -13 -28   21.07    6.91
   0  13  29   32.19    6.64
   0  13  29   14.60    5.59
   0 -13 -29   17.70    8.41
   0 -13 -29   11.17    7.85
   0  13  30   16.04    5.70
   0  13  30   14.05    5.92
   0 -13 -30    7.08    8.52
   0 -13 -30    5.31    7.41
   0 -14   0  996.58   84.89
   0 -14   0  937.96   79.69
   0  14   0 1048.01   89.10
   0  14   0 1085.62   92.25
   0  14   1  207.00   18.08
   0  14   1  214.36   18.69
   0 -14   1  190.03   16.48
   0 -14   1  209.16   18.47
   0 -14  -1  209.71   18.25
   0 -14  -1  213.36   18.80
   0  14  -1  206.23   17.86
   0  14  -1  212.31   18.47
   0  14   2   35.78    4.09
   0  14   2   33.57    3.98
   0 -14   2   32.13    4.04
   0 -14   2   33.74    3.54
   0 -14  -2   40.54    4.42
   0 -14  -2   39.76    4.81
   0  14  -2   47.51    5.09
   0  14  -2   35.01    3.76
   0  14   3   20.68    3.21
   0  14   3   28.37    3.76
   0 -14   3   20.35    3.15
   0 -14   3   22.40    2.65
   0 -14  -3   22.67    3.32
   0 -14  -3   22.34    3.71
   0  14  -3   23.39    2.77
   0  14  -3   22.79    3.21
   0  14   4 1025.89   87.33
   0  14   4 1058.52   90.09
   0 -14   4  936.85   79.53
   0 -14   4  924.69   78.70
   0 -14  -4  940.72   80.03
   0 -14  -4 1022.02   87.05
   0  14  -4  998.24   84.78
   0  14  -4  978.88   83.29
   0  14   5  232.11   20.35
   0  14   5  274.97   23.89
   0 -14   5  253.90   21.73
   0 -14   5  239.80   20.74
   0 -14  -5  299.36   25.88
   0 -14  -5  288.13   25.11
   0  14  -5  264.80   22.67
   0  14  -5  254.51   22.01
   0  14   6  598.94   51.27
   0  14   6  760.99   64.93
   0 -14   6  606.69   51.65
   0 -14   6  592.31   50.55
   0 -14  -6  690.20   59.01
   0 -14  -6  645.95   55.19
   0  14   7    1.94    2.65
   0  14   7    1.71    2.65
   0 -14  -7    1.77    2.54
   0 -14  -7    2.49    2.93
   0  14   8   52.65    5.86
   0  14   8   55.86    6.08
   0 -14  -8   57.18    6.53
   0 -14  -8   49.39    5.59
   0  14   9  305.56   26.60
   0  14   9  306.27   26.71
   0 -14  -9  329.67   28.70
   0 -14  -9  288.96   25.16
   0  14  10  129.25   12.00
   0  14  10  132.18   12.22
   0 -14 -10  127.70   11.78
   0 -14 -10  112.93   10.89
   0  14  11   20.79    4.04
   0  14  11   17.75    3.65
   0 -14 -11   16.04    3.48
   0 -14 -11   20.46    4.04
   0  14  12   24.67    4.76
   0  14  12   18.08    3.82
   0 -14 -12   19.41    4.15
   0 -14 -12   23.61    3.93
   0  14  13  130.19   12.50
   0  14  13   90.26    9.01
   0 -14 -13  114.31   11.01
   0 -14 -13  127.59   11.84
   0  14  14   -0.33    3.32
   0  14  14    5.53    4.37
   0 -14 -14    2.10    3.71
   0 -14 -14   -1.38    3.15
   0  14  15  259.87   23.12
   0  14  15  277.07   24.28
   0 -14 -15  254.51   22.51
   0 -14 -15  268.39   23.39
   0  14  16   60.56    6.80
   0  14  16   83.95    8.57
   0 -14 -16   81.74    8.24
   0 -14 -16   84.34    8.46
   0  14  17  461.13   39.76
   0  14  17  363.68   31.63
   0 -14 -17  443.60   38.22
   0 -14 -17  448.85   38.77
   0  14  18  211.59   18.97
   0  14  18  199.92   17.92
   0 -14 -18  220.33   19.58
   0 -14 -18  211.04   18.91
   0  14  19   55.19    6.58
   0  14  19   55.08    6.58
   0 -14 -19   52.10    6.53
   0 -14 -19   57.13    6.64
   0  14  20   22.45    4.53
   0  14  20   23.89    5.09
   0 -14 -20   27.04    5.70
   0 -14 -20   24.50    5.25
   0  14  21    3.43    4.20
   0  14  21    4.42    4.31
   0 -14 -21   -3.48    4.53
   0 -14 -21   -1.55    4.76
   0  14  22    4.42    4.20
   0  14  22    5.25    4.48
   0 -14 -22    0.83    4.76
   0 -14 -22    8.85    4.59
   0  14  23    2.60    4.42
   0  14  23   -2.43    4.53
   0 -14 -23   -4.98    4.98
   0 -14 -23    6.25    5.70
   0  14 -23    0.72    3.10
   0  14  24    1.99    4.31
   0  14  24    6.91    4.59
   0 -14 -24    5.25    5.64
   0 -14 -24    4.53    5.53
   0  14 -24    5.42    2.82
   0  14  25   15.71    4.98
   0  14  25    9.73    4.65
   0 -14 -25   13.55    6.47
   0 -14 -25   13.16    6.03
   0  14 -25   14.93    3.59
   0  14  26   72.17    8.57
   0  14  26   50.60    6.80
   0 -14 -26   69.41    9.13
   0 -14 -26   50.55    8.68
   0  14 -26   64.26    6.86
   0  14  27    5.86    5.14
   0  14  27    3.98    5.14
   0 -14 -27    6.75    6.58
   0 -14 -27    3.93    7.52
   0  14 -27   13.49    4.70
   0  14  28   45.07    7.08
   0  14  28   32.19    6.58
   0 -14 -28   38.10    8.46
   0 -14 -28   41.42    8.74
   0  14 -28   53.09    7.63
   0  14  29   -0.11    5.20
   0  14  29   17.31    5.81
   0 -14 -29   -0.66    7.08
   0 -14 -29   13.27    8.41
   0  14 -29    3.65    7.30
   0 -15   0    0.28    2.27
   0 -15   0    3.48    3.21
   0  15   0   -1.71    2.38
   0  15   0   -1.55    2.10
   0  15   1    4.26    2.54
   0  15   1    6.47    2.71
   0 -15   1    2.60    3.32
   0 -15   1    7.63    2.27
   0 -15  -1    5.59    2.54
   0 -15  -1    4.04    3.32
   0  15  -1    6.58    2.27
   0  15  -1    8.30    2.60
   0  15   2   68.69    6.69
   0  15   2   74.72    7.24
   0 -15   2   66.86    6.25
   0 -15   2   63.60    6.47
   0 -15  -2   68.69    6.64
   0 -15  -2   68.13    7.13
   0  15  -2   78.59    7.58
   0  15  -2   70.29    6.58
   0  15   3   63.10    6.42
   0  15   3   56.52    5.86
   0 -15   3   52.10    4.98
   0 -15   3   51.60    5.36
   0 -15  -3   67.69    6.64
   0 -15  -3   57.68    6.42
   0  15  -3   57.35    5.42
   0  15  -3   56.58    5.75
   0  15   4   35.06    4.15
   0  15   4   30.42    4.04
   0 -15   4   35.56    4.20
   0 -15   4   33.24    3.43
   0 -15  -4   35.01    4.59
   0 -15  -4   41.04    4.59
   0  15  -4   38.93    4.53
   0  15  -4   37.28    3.76
   0  15   5  261.48   22.79
   0  15   5  252.52   22.07
   0 -15   5  212.04   18.47
   0 -15   5  236.37   20.30
   0 -15  -5  237.20   20.96
   0 -15  -5  233.99   20.52
   0  15  -5  237.09   20.35
   0  15  -5  217.95   18.97
   0  15   6  263.86   23.06
   0  15   6  211.43   18.64
   0 -15   6  215.63   18.69
   0 -15   6  228.35   19.58
   0 -15  -6  250.36   21.90
   0 -15  -6  251.19   22.18
   0  15   7   15.65    3.59
   0  15   7   15.37    3.21
   0 -15  -7   15.04    4.04
   0 -15  -7   13.49    3.10
   0  15   8  154.30   13.99
   0  15   8  147.94   13.44
   0 -15  -8  145.62   13.27
   0 -15  -8  142.85   13.22
   0  15   9  138.81   12.78
   0  15   9  115.25   10.84
   0 -15  -9  124.71   11.50
   0 -15  -9  134.28   12.66
   0  15  10  110.50   10.51
   0  15  10   93.30    9.18
   0 -15 -10  107.95   10.56
   0 -15 -10  134.72   12.50
   0  15  11  154.96   14.16
   0  15  11  130.41   12.17
   0 -15 -11  114.09   10.73
   0 -15 -11  149.82   13.99
   0  15  12   82.68    8.52
   0  15  12   59.45    6.75
   0 -15 -12   77.04    7.96
   0 -15 -12   71.73    8.02
   0  15  13  212.87   18.97
   0  15  13  196.94   17.70
   0 -15 -13  203.30   18.31
   0 -15 -13  169.89   15.32
   0  15  14  201.20   17.97
   0  15  14  218.51   19.52
   0 -15 -14  217.40   19.19
   0 -15 -14  213.97   19.19
   0  15  15    0.77    3.48
   0  15  15    5.48    3.71
   0 -15 -15    9.07    3.76
   0 -15 -15    0.11    3.71
   0  15  16  162.70   14.88
   0  15  16  204.29   18.31
   0 -15 -16  183.72   16.76
   0 -15 -16  181.56   16.26
   0  15  17   66.64    7.36
   0  15  17   57.74    6.64
   0 -15 -17   63.27    6.97
   0 -15 -17   70.18    7.85
   0  15  18  102.98   10.18
   0  15  18  101.70   10.23
   0 -15 -18  125.93   12.06
   0 -15 -18  131.51   12.61
   0  15  19    6.25    4.15
   0  15  19    2.10    3.93
   0 -15 -19   -1.27    4.48
   0 -15 -19    1.99    4.04
   0  15  20  125.98   12.22
   0  15  20  148.22   14.10
   0 -15 -20  152.58   14.32
   0 -15 -20  119.40   11.72
   0  15  21   26.71    5.25
   0  15  21   28.81    5.36
   0 -15 -21   23.39    5.14
   0 -15 -21   30.42    6.14
   0  15  22   58.68    7.36
   0  15  22   67.69    8.19
   0 -15 -22   68.80    8.30
   0 -15 -22   50.94    7.19
   0  15  23   11.17    5.48
   0  15  23   19.30    5.25
   0 -15 -23   28.37    5.70
   0 -15 -23   21.02    5.75
   0  15  24  101.21   10.56
   0  15  24   88.49    9.79
   0 -15 -24   70.40    8.41
   0 -15 -24  103.25   10.95
   0  15  25   -3.82    5.09
   0  15  25    7.41    5.25
   0 -15 -25    8.46    6.14
   0 -15 -25    2.60    6.47
   0  15  26  139.26   13.44
   0  15  26   95.12    9.95
   0 -15 -26   95.34   11.12
   0 -15 -26  129.69   13.49
   0  15  27   -1.16    5.20
   0  15  27    3.76    4.70
   0 -15 -27    9.62    7.96
   0 -15 -27    2.38    6.64
   0  15  28   22.67    6.03
   0  15  28   44.41    6.91
   0 -15 -28   43.91    8.24
   0 -15 -28   36.22    9.07
   0  15  29    7.52    5.75
   0 -15 -29    3.87    7.36
   0 -16   0  111.00   10.62
   0 -16   0  118.63   10.73
   0  16   0   99.11    9.13
   0  16   0  107.46    9.95
   0  16   1  172.16   15.32
   0  16   1  146.78   13.11
   0 -16   1  158.72   14.43
   0 -16   1  180.24   15.76
   0 -16  -1  159.17   14.10
   0 -16  -1  169.40   15.32
   0  16  -1  179.90   15.98
   0  16  -1  175.15   15.32
   0  16   2   20.63    3.48
   0  16   2   18.80    3.21
   0 -16   2   20.90    3.82
   0 -16   2   19.30    2.82
   0 -16  -2   19.58    4.15
   0 -16  -2   19.19    3.26
   0  16  -2   10.51    3.15
   0  16  -2   19.91    2.88
   0  16   3  316.40   27.43
   0  16   3  351.90   30.36
   0 -16   3  296.60   25.72
   0 -16   3  296.87   25.50
   0 -16  -3  300.69   26.38
   0 -16  -3  316.45   27.38
   0  16  -3  289.96   24.94
   0  16  -3  308.65   26.71
   0  16   4  371.26   32.02
   0  16   4  332.77   28.81
   0 -16   4  285.20   24.78
   0 -16   4  296.54   25.44
   0 -16  -4  311.14   27.21
   0 -16  -4  318.99   27.60
   0  16  -4  296.15   25.38
   0  16  -4  308.32   26.71
   0  16   5   -0.88    2.93
   0  16   5    2.16    2.71
   0 -16   5    2.54    2.71
   0 -16   5   -0.33    1.88
   0 -16  -5   -1.77    3.48
   0 -16  -5   -2.16    2.93
   0  16  -5    0.11    1.66
   0  16  -5   -1.22    2.65
   0  16   6   21.18    3.65
   0  16   6   16.15    3.65
   0 -16   6   16.26    2.27
   0 -16   6   12.66    2.71
   0 -16  -6   20.19    4.15
   0 -16  -6   17.42    3.71
   0  16   7   11.50    3.21
   0  16   7   12.55    3.37
   0 -16   7    9.62    2.27
   0 -16  -7   11.34    3.21
   0 -16  -7   12.44    3.93
   0  16   8  114.31   10.84
   0  16   8   93.74    9.24
   0 -16  -8  111.55   10.95
   0 -16  -8  108.45   10.34
   0  16   9    6.58    3.59
   0  16   9    4.70    3.54
   0 -16  -9    2.99    3.48
   0 -16  -9    5.48    4.04
   0  16  10   64.48    6.97
   0  16  10   58.57    6.53
   0 -16 -10   63.43    7.30
   0 -16 -10   60.56    6.53
   0  16  11   15.21    4.26
   0  16  11   11.17    3.76
   0 -16 -11   13.99    4.37
   0 -16 -11   18.36    4.20
   0  16  12  115.25   11.06
   0  16  12  129.96   12.33
   0 -16 -12  133.56   12.39
   0 -16 -12  144.01   13.66
   0  16  13   14.38    3.76
   0  16  13   15.15    4.26
   0 -16 -13   14.93    3.54
   0 -16 -13   15.32    4.70
   0  16  14  126.43   12.06
   0  16  14  138.26   12.89
   0 -16 -14  142.08   13.11
   0 -16 -14  134.17   12.83
   0  16  15   13.88    4.31
   0  16  15   19.30    4.31
   0 -16 -15   19.80    4.09
   0 -16 -15   28.65    5.48
   0  16  16   15.65    4.53
   0  16  16   16.48    4.31
   0 -16 -16   22.18    5.09
   0 -16 -16   12.11    4.42
   0  16  17  193.18   17.53
   0  16  17  165.86   15.37
   0 -16 -17  197.99   18.14
   0 -16 -17  178.25   16.26
   0  16  18  303.12   26.77
   0  16  18  352.29   30.75
   0 -16 -18  367.99   32.08
   0 -16 -18  341.72   30.03
   0  16  19   -3.65    4.26
   0  16  19   -0.61    4.09
   0 -16 -19   -5.42    4.87
   0 -16 -19   -0.72    4.76
   0  16  20    8.68    4.53
   0  16  20   13.33    4.98
   0 -16 -20   13.55    5.42
   0 -16 -20    7.08    4.87
   0  16  21  187.59   17.37
   0  16  21  184.00   17.03
   0 -16 -21  197.16   18.31
   0 -16 -21  203.30   18.64
   0  16  22  166.19   15.65
   0  16  22  130.52   12.94
   0 -16 -22  195.22   18.20
   0 -16 -22  173.93   16.31
   0  16  23    1.55    5.48
   0  16  23    2.54    4.92
   0 -16 -23    7.85    5.81
   0 -16 -23   -2.32    6.08
   0  16  24   55.36    7.91
   0  16  24   63.88    8.07
   0 -16 -24   81.57    9.57
   0 -16 -24   84.45    9.84
   0  16  25    1.38    5.20
   0  16  25   -1.44    5.25
   0 -16 -25   -0.22    5.42
   0 -16 -25   -7.30    5.64
   0  16  26    5.92    5.75
   0  16  26   15.32    6.19
   0 -16 -26   12.94    6.69
   0 -16 -26    9.13    6.30
   0  16  27   -0.61    5.59
   0  16  27   -5.14    5.31
   0 -16 -27   -0.88    7.47
   0 -16 -27    4.48    6.86
   0  16  28    2.71    5.75
   0  16  28    5.92    5.48
   0 -16 -28   -3.37    8.07
   0 -16 -28    4.42    7.24
   0 -17   0   -2.71    2.38
   0 -17   0    0.77    3.87
   0  17   0    1.33    2.38
   0  17   0   -3.65    2.93
   0  17   1   68.80    6.97
   0  17   1   59.73    6.19
   0 -17   1   55.30    5.64
   0 -17   1   47.12    5.75
   0 -17  -1   74.61    8.02
   0 -17  -1   74.38    7.30
   0  17  -1   60.34    6.47
   0  17  -1   54.20    5.53
   0  17   2  900.35   76.76
   0  17   2  945.70   80.58
   0 -17   2  858.87   73.06
   0 -17   2  849.47   72.45
   0 -17  -2  982.76   83.62
   0 -17  -2  871.04   74.44
   0  17  -2  882.10   75.05
   0  17  -2  915.28   78.03
   0  17   3  414.73   35.73
   0  17   3  429.11   36.94
   0 -17   3  406.54   35.06
   0 -17   3  413.40   35.39
   0 -17  -3  416.44   36.06
   0 -17  -3  432.76   37.22
   0  17  -3  402.78   34.73
   0  17  -3  396.20   33.90
   0  17   4    0.33    3.04
   0  17   4   -2.65    3.04
   0 -17   4   -2.77    3.32
   0 -17   4    0.66    2.16
   0 -17  -4   -0.94    4.26
   0 -17  -4    0.00    2.99
   0  17  -4    3.71    3.10
   0  17  -4   -0.66    2.05
   0  17   5  115.53   10.84
   0  17   5  104.80   10.01
   0 -17   5   92.41    8.85
   0 -17   5  104.75    9.35
   0 -17  -5   84.84    8.41
   0 -17  -5  118.46   11.45
   0  17  -5  109.28    9.68
   0  17  -5  108.73   10.12
   0  17   6  166.96   15.10
   0  17   6  135.00   12.50
   0 -17   6  158.11   13.77
   0 -17   6  137.76   12.33
   0 -17  -6  145.06   13.27
   0 -17  -6  164.31   15.15
   0  17   7  139.20   12.78
   0  17   7  150.32   13.77
   0 -17  -7  132.51   12.61
   0 -17  -7  162.87   14.66
   0  17   8  771.49   66.03
   0  17   8  855.00   73.00
   0 -17  -8  889.84   76.10
   0 -17  -8  774.81   66.20
   0  17   9   66.03    7.08
   0  17   9   60.06    6.86
   0 -17  -9   59.01    6.69
   0 -17  -9   61.06    7.02
   0  17  10   18.75    4.09
   0  17  10   23.34    4.59
   0 -17 -10   15.15    4.87
   0 -17 -10   17.20    3.87
   0  17  11    7.96    3.71
   0  17  11    0.66    3.82
   0 -17 -11   -3.48    4.26
   0 -17 -11    2.43    3.87
   0  17  12   83.90    8.52
   0  17  12   95.62    9.62
   0 -17 -12   77.15    7.91
   0 -17 -12   86.33    9.13
   0  17  13  225.97   20.13
   0  17  13  238.64   21.24
   0 -17 -13  244.94   21.90
   0 -17 -13  211.65   18.80
   0  17  14   10.23    4.15
   0  17  14    9.35    3.82
   0 -17 -14   14.55    3.98
   0 -17 -14    9.24    4.59
   0  17  15   13.33    4.42
   0  17  15   16.48    4.65
   0 -17 -15   22.12    4.76
   0 -17 -15   20.90    5.20
   0  17  16   32.13    5.14
   0  17  16   41.64    6.03
   0 -17 -16   44.41    5.92
   0 -17 -16   44.52    6.58
   0  17  17   59.23    7.13
   0  17  17   62.77    7.36
   0 -17 -17   50.44    6.42
   0 -17 -17   63.43    7.80
   0  17  18   14.77    4.70
   0  17  18   11.78    4.92
   0 -17 -18   18.97    5.20
   0 -17 -18   18.69    5.42
   0  17  19    0.39    4.26
   0  17  19    1.55    4.48
   0 -17 -19    7.80    4.70
   0 -17 -19    7.08    5.09
   0  17  20   17.81    5.14
   0  17  20   17.31    5.59
   0 -17 -20    9.46    5.20
   0 -17 -20   13.44    5.09
   0  17  21  179.30   16.76
   0  17  21  168.07   16.04
   0 -17 -21  215.13   19.85
   0 -17 -21  199.81   18.58
   0  17  22   75.93    8.85
   0  17  22   55.86    7.91
   0 -17 -22   66.25    8.57
   0 -17 -22   73.44    8.68
   0  17  23   -2.71    5.36
   0  17  23    4.37    5.09
   0 -17 -23    0.22    5.48
   0 -17 -23    3.76    5.48
   0  17  24    6.30    5.59
   0  17  24   18.64    5.81
   0 -17 -24   30.58    6.75
   0 -17 -24   17.37    5.86
   0  17  25    9.73    5.75
   0  17  25   10.62    5.75
   0 -17 -25    6.64    6.03
   0 -17 -25    4.04    6.53
   0  17  26   16.70    6.69
   0  17  26    4.20    6.08
   0 -17 -26   12.17    6.91
   0 -17 -26   14.77    6.75
   0  17  27   -2.93    6.19
   0  17  27    1.49    5.86
   0 -17 -27    3.43    6.64
   0 -17 -27    1.22    6.58
   0 -18   0   95.07    9.73
   0 -18   0   93.69    8.85
   0  18   0   74.44    7.30
   0  18   0   81.13    8.24
   0  18   1  686.33   58.62
   0  18   1  679.69   58.18
   0 -18   1  644.29   54.97
   0 -18   1  657.57   56.41
   0 -18  -1  691.30   59.40
   0 -18  -1  640.42   54.70
   0  18  -1  624.38   53.31
   0  18  -1  637.66   54.70
   0  18   2  331.49   28.87
   0  18   2  322.87   27.98
   0 -18   2  318.28   27.43
   0 -18   2  324.08   28.21
   0 -18  -2  339.84   29.42
   0 -18  -2  316.78   27.82
   0  18  -2  343.00   29.53
   0  18  -2  318.77   27.76
   0  18   3    2.10    3.04
   0  18   3    5.70    3.65
   0 -18   3    2.99    2.49
   0 -18   3    0.06    3.59
   0 -18  -3    3.87    4.53
   0 -18  -3    3.26    3.04
   0  18  -3    1.94    2.21
   0  18  -3    1.05    3.43
   0  18   4  337.30   29.31
   0  18   4  314.02   27.32
   0 -18   4  290.96   25.05
   0 -18   4  291.34   25.38
   0 -18  -4  285.15   24.89
   0 -18  -4  304.34   26.82
   0  18  -4  307.05   26.71
   0  18  -4  327.18   28.09
   0  18   5    2.05    3.32
   0  18   5   -2.21    3.43
   0 -18   5   -0.33    3.26
   0 -18   5    3.76    2.43
   0 -18  -5   -3.48    4.70
   0 -18  -5   -1.38    3.32
   0  18  -5    0.00    3.15
   0  18  -5    3.48    2.05
   0  18   6  193.73   17.31
   0  18   6  182.56   16.37
   0 -18   6  169.40   14.77
   0 -18   6  141.52   12.72
   0 -18  -6  151.15   13.83
   0 -18  -6  199.26   18.20
   0  18   7  262.31   23.06
   0  18   7  303.40   26.49
   0 -18  -7  317.06   27.98
   0 -18  -7  327.01   28.43
   0  18   8  277.24   24.39
   0  18   8  251.03   22.23
   0 -18  -8  232.50   21.02
   0 -18  -8  224.20   19.96
   0  18   9   28.37    4.87
   0  18   9   22.62    4.53
   0 -18  -9   23.89    4.59
   0 -18  -9   27.26    5.53
   0  18  10   30.97    4.87
   0  18  10   41.98    5.59
   0 -18 -10   40.98    6.08
   0 -18 -10   28.98    4.59
   0  18  11  283.99   25.05
   0  18  11  270.71   23.95
   0 -18 -11  293.67   25.77
   0 -18 -11  260.04   23.23
   0  18  12  466.71   40.37
   0  18  12  525.78   45.29
   0 -18 -12  458.47   39.82
   0 -18 -12  494.09   42.47
   0  18  13   29.03    5.09
   0  18  13   41.53    5.64
   0 -18 -13   40.10    6.08
   0 -18 -13   39.27    5.31
   0  18  14   29.86    5.09
   0  18  14   30.92    5.09
   0 -18 -14   32.74    5.70
   0 -18 -14   30.80    4.87
   0  18  15    3.98    4.15
   0  18  15   13.11    4.70
   0 -18 -15   11.72    4.87
   0 -18 -15    4.87    4.65
   0  18  16  139.75   13.33
   0  18  16  139.09   13.22
   0 -18 -16  152.86   14.55
   0 -18 -16  129.14   12.39
   0  18  17  177.25   16.37
   0  18  17  161.21   15.21
   0 -18 -17  189.47   17.59
   0 -18 -17  182.95   16.92
   0  18  18   61.66    7.52
   0  18  18   86.05    9.29
   0 -18 -18   68.36    8.41
   0 -18 -18   74.33    8.41
   0  18  19   74.27    8.52
   0  18  19   59.51    7.47
   0 -18 -19   71.29    8.30
   0 -18 -19   76.49    9.01
   0  18  20    6.08    5.42
   0  18  20   -1.71    5.09
   0 -18 -20   -2.77    5.53
   0 -18 -20   -3.71    6.08
   0  18  21   18.58    5.59
   0  18  21   31.19    6.36
   0 -18 -21   26.32    6.69
   0 -18 -21   15.26    5.64
   0  18  22   70.40    8.74
   0  18  22   90.26   10.01
   0 -18 -22  105.58   11.50
   0 -18 -22   86.16    9.73
   0  18  23   11.23    6.30
   0  18  23   12.22    5.70
   0 -18 -23   17.09    6.25
   0 -18 -23   11.01    6.19
   0  18  24    2.60    5.86
   0  18  24    3.76    5.70
   0 -18 -24    3.98    6.64
   0 -18 -24   -0.39    5.92
   0  18  25   14.93    6.14
   0  18  25    7.91    6.30
   0 -18 -25   28.21    7.13
   0 -18 -25   13.44    6.42
   0  18  26    4.31    6.08
   0  18  26   -5.20    6.08
   0 -18 -26   -3.48    7.19
   0 -18 -26   -0.77    6.14
   0 -19   0    9.01    3.04
   0 -19   0    4.26    4.37
   0  19   0   17.42    4.37
   0  19   0   11.06    3.21
   0  19   1  178.47   16.15
   0  19   1  165.30   14.82
   0 -19   1  173.93   15.87
   0 -19   1  176.20   15.65
   0 -19  -1  172.49   16.04
   0 -19  -1  164.75   14.82
   0  19  -1  174.43   15.49
   0  19  -1  185.55   16.81
   0  19   2    5.36    3.48
   0  19   2    2.88    3.10
   0 -19   2    8.41    3.98
   0 -19   2    7.13    2.99
   0 -19  -2   -1.22    4.70
   0 -19  -2    5.31    3.21
   0  19  -2    7.19    3.76
   0  19  -2    5.81    2.65
   0  19   3   20.24    3.93
   0  19   3   20.74    4.26
   0 -19   3   14.82    4.53
   0 -19   3   21.96    3.43
   0 -19  -3   15.15    3.71
   0 -19  -3   22.51    5.42
   0  19  -3   22.18    3.26
   0  19  -3   15.76    4.04
   0  19   4    4.92    3.32
   0  19   4    4.48    3.93
   0 -19   4    0.11    2.60
   0 -19   4    2.93    4.04
   0 -19  -4   -2.10    4.70
   0 -19  -4    1.60    3.43
   0  19  -4    1.60    2.49
   0  19  -4   -0.28    3.65
   0  19   5   -3.32    3.37
   0  19   5   -0.72    3.32
   0 -19   5   -1.94    3.43
   0 -19   5    2.27    2.43
   0 -19  -5    4.48    4.37
   0 -19  -5    1.83    3.10
   0  19   6   52.93    6.30
   0  19   6   48.00    5.70
   0 -19  -6   51.54    6.97
   0 -19  -6   52.32    5.97
   0  19   7   89.37    9.07
   0  19   7   77.76    8.19
   0 -19  -7   94.13   10.07
   0 -19  -7   89.81    8.85
   0  19   8    6.36    3.98
   0  19   8   -0.39    3.76
   0 -19  -8    4.20    3.93
   0 -19  -8    4.04    4.53
   0  19   9   16.76    4.20
   0  19   9   13.49    4.26
   0 -19  -9   14.27    4.98
   0 -19  -9   16.20    4.37
   0  19  10    8.30    4.37
   0  19  10    9.07    3.87
   0 -19 -10   17.31    3.93
   0 -19 -10   15.82    5.42
   0  19  11   -2.43    3.93
   0  19  11    0.61    3.87
   0 -19 -11    2.05    4.65
   0 -19 -11    1.71    3.48
   0  19  12   34.45    5.42
   0  19  12   29.70    5.31
   0 -19 -12   28.87    5.86
   0 -19 -12   29.26    5.09
   0  19  13   -0.94    4.31
   0  19  13    3.93    3.93
   0 -19 -13    7.85    3.98
   0 -19 -13   10.34    5.48
   0  19  14    7.24    4.20
   0  19  14   14.88    4.87
   0 -19 -14    5.09    4.92
   0 -19 -14   16.54    4.92
   0  19  15  130.63   12.55
   0  19  15  153.36   14.43
   0 -19 -15  164.36   15.26
   0 -19 -15  124.10   12.39
   0  19  16   12.11    5.03
   0  19  16   10.89    4.65
   0 -19 -16   15.21    5.31
   0 -19 -16   10.01    5.14
   0  19  17    1.71    4.42
   0  19  17    9.18    4.70
   0 -19 -17    8.35    5.31
   0 -19 -17    2.43    4.65
   0  19  18    5.86    4.81
   0  19  18   -6.08    4.65
   0 -19 -18    1.83    4.70
   0 -19 -18    4.42    5.48
   0  19  19   -1.05    5.31
   0  19  19    6.42    4.87
   0 -19 -19   11.45    5.75
   0 -19 -19    1.49    5.53
   0  19  20  140.42   13.83
   0  19  20  190.74   17.81
   0 -19 -20  193.51   17.97
   0 -19 -20  188.20   17.97
   0  19  21   63.38    8.24
   0  19  21   90.98   10.29
   0 -19 -21   94.07   11.01
   0 -19 -21   87.60   10.29
   0  19  22   15.32    6.42
   0  19  22    8.57    5.59
   0 -19 -22   19.02    6.75
   0 -19 -22   10.62    6.58
   0  19  23  119.29   12.61
   0  19  23  142.46   14.16
   0 -19 -23  124.82   12.94
   0 -19 -23  137.32   14.10
   0  19  24    6.64    6.25
   0  19  24   11.12    6.30
   0 -19 -24   10.67    6.25
   0 -19 -24   14.43    7.13
   0  19  25    6.03    6.80
   0  19  25   -5.42    6.03
   0 -19 -25   -6.14    6.91
   0 -19 -25    5.70    6.86
   0 -20   0  399.63   34.45
   0 -20   0  413.12   36.06
   0  20   0  435.08   37.77
   0  20   0  369.82   31.97
   0  20   1   67.47    7.69
   0 -20   1   82.51    8.02
   0 -20   1   95.79    9.79
   0  20  -1   86.11    8.35
   0  20  -1   93.08    9.46
   0  20   2   42.47    5.59
   0  20   2   33.13    4.59
   0 -20   2   33.24    5.53
   0 -20   2   38.10    4.76
   0 -20  -2   37.16    6.69
   0 -20  -2   41.04    5.42
   0  20  -2   38.44    5.42
   0  20  -2   38.55    4.65
   0  20   3   35.95    4.87
   0  20   3   46.79    5.97
   0 -20   3   33.13    5.20
   0 -20   3   32.52    4.09
   0 -20  -3   37.55    6.42
   0 -20  -3   36.78    5.09
   0  20  -3   38.99    5.03
   0  20  -3   42.36    4.70
   0  20   4   -3.65    3.54
   0  20   4   -0.50    3.93
   0 -20   4   -2.99    2.71
   0 -20   4   -2.88    3.76
   0 -20  -4   -4.48    3.71
   0 -20  -4   -4.59    5.14
   0  20  -4   -0.39    2.43
   0  20  -4    3.54    3.32
   0  20   5  191.68   17.37
   0  20   5  132.18   12.39
   0 -20   5  183.17   16.04
   0 -20   5  161.10   14.60
   0 -20  -5  165.58   15.60
   0 -20  -5  175.31   15.87
   0  20   6   38.27    5.31
   0  20   6   51.05    6.36
   0 -20  -6   40.15    5.53
   0 -20  -6   32.85    6.36
   0  20   7   19.19    4.48
   0  20   7   29.86    5.14
   0 -20  -7   21.57    5.97
   0 -20  -7   20.85    4.65
   0  20   8   35.84    5.53
   0  20   8   38.66    5.64
   0 -20  -8   44.13    6.03
   0 -20  -8   40.93    6.91
   0  20   9   76.32    8.24
   0  20   9   87.10    9.13
   0 -20  -9   74.61    8.02
   0 -20  -9   74.27    8.85
   0  20  10  740.52   63.49
   0  20  10  711.21   60.95
   0 -20 -10  639.87   55.25
   0 -20 -10  735.55   62.88
   0  20  11   34.29    5.42
   0  20  11   22.56    4.87
   0 -20 -11   29.20    6.30
   0 -20 -11   28.26    4.76
   0  20  12  234.99   20.96
   0  20  12  210.16   19.08
   0 -20 -12  280.01   25.05
   0 -20 -12  287.91   25.38
   0  20  13  129.63   12.44
   0  20  13  125.82   12.22
   0 -20 -13  136.60   12.94
   0 -20 -13  123.99   12.61
   0  20  14   16.43    4.92
   0  20  14   24.72    5.36
   0 -20 -14   20.35    5.48
   0 -20 -14   18.58    6.25
   0  20  15   34.79    6.19
   0  20  15   22.84    5.14
   0 -20 -15   38.05    6.03
   0 -20 -15   33.57    7.19
   0  20  16    7.91    5.03
   0  20  16   -0.55    4.48
   0 -20 -16    6.36    5.36
   0 -20 -16    9.13    5.53
   0  20  17    6.19    4.76
   0  20  17    3.26    4.76
   0 -20 -17    1.33    4.81
   0 -20 -17    0.22    5.48
   0  20  18   12.11    5.59
   0  20  18   13.05    5.09
   0 -20 -18    8.85    5.75
   0 -20 -18   17.86    6.08
   0  20  19    3.87    5.25
   0  20  19   12.72    5.81
   0 -20 -19    8.35    5.36
   0 -20 -19   -0.39    6.75
   0  20  20   -2.27    5.25
   0  20  20   -2.54    5.20
   0 -20 -20    0.39    6.03
   0 -20 -20   -0.94    6.30
   0  20  21   24.11    6.14
   0  20  21   23.78    6.91
   0 -20 -21   13.88    5.92
   0 -20 -21   30.80    7.30
   0  20  22   -3.76    5.92
   0  20  22    2.88    5.48
   0 -20 -22    5.25    6.19
   0 -20 -22   -0.88    6.69
   0  20  23    4.15    5.81
   0  20  23   -4.98    6.86
   0 -20 -23    4.42    6.80
   0 -20 -23    8.41    6.91
   0  20  24   10.56    7.47
   0  20  24    6.36    6.36
   0 -20 -24    7.24    6.58
   0 -20 -24    9.84    7.52
   0  20  25    5.25    6.69
   0 -20 -25    8.85    7.85
   0 -21   0    2.05    4.65
   0 -21   0    3.76    3.59
   0  21   0    4.87    4.31
   0  21   0    0.22    3.10
   0  21   1   31.80    5.81
   0  21   1   18.80    3.93
   0 -21   1   16.31    3.71
   0 -21   1    5.64    4.42
   0 -21  -1   14.49    3.87
   0 -21  -1   20.96    5.09
   0  21  -1   19.63    4.20
   0  21  -1   17.70    3.37
   0  21   2    8.13    3.54
   0  21   2    9.51    4.70
   0 -21   2    1.88    4.53
   0 -21   2    3.87    3.10
   0 -21  -2   21.57    5.70
   0  21  -2    6.19    2.93
   0  21  -2   -0.22    3.43
   0  21   3  428.05   37.00
   0  21   3  432.53   37.55
   0 -21   3  440.00   38.05
   0 -21   3  445.59   38.22
   0 -21  -3  476.61   41.53
   0 -21  -3  438.73   37.88
   0  21  -3  445.14   38.16
   0  21  -3  464.28   39.98
   0  21   4   12.55    3.87
   0  21   4   16.81    4.48
   0 -21   4    7.74    3.32
   0 -21   4   10.73    4.81
   0 -21  -4   12.28    4.04
   0 -21  -4    7.91    5.42
   0  21  -4   11.01    3.87
   0  21  -4   12.22    3.04
   0  21   5  192.51   17.31
   0  21   5  181.23   16.59
   0 -21  -5  168.73   16.15
   0 -21  -5  173.43   15.82
   0  21   6   81.24    8.46
   0  21   6  110.28   10.84
   0 -21  -6   98.00    9.84
   0 -21  -6   88.76    9.73
   0  21   7  220.11   19.85
   0  21   7  187.92   17.03
   0 -21  -7  221.38   20.19
   0 -21  -7  228.19   20.35
   0  21   8   47.89    6.30
   0  21   8   38.16    5.64
   0 -21  -8   43.36    5.97
   0 -21  -8   43.75    6.80
   0  21   9   47.12    6.25
   0  21   9   62.55    7.08
   0 -21  -9   50.82    7.24
   0 -21  -9   43.03    5.75
   0  21  10    0.39    3.76
   0  21  10   -3.76    4.26
   0 -21 -10    0.88    3.76
   0 -21 -10   -0.55    5.64
   0  21  11  145.89   13.72
   0  21  11  126.48   12.28
   0 -21 -11  154.58   14.93
   0 -21 -11  150.93   14.21
   0  21  12  131.46   12.66
   0  21  12  127.25   12.33
   0 -21 -12  131.29   12.72
   0 -21 -12  126.81   13.22
   0  21  13   10.95    4.59
   0  21  13    9.35    4.48
   0 -21 -13   13.27    6.14
   0 -21 -13    7.52    4.48
   0  21  14  142.91   13.83
   0  21  14  151.70   14.32
   0 -21 -14  143.51   13.99
   0 -21 -14  142.24   14.32
   0  21  15    9.24    5.20
   0  21  15    1.66    4.65
   0 -21 -15    1.60    6.42
   0 -21 -15   14.10    5.70
   0  21  16  179.30   16.70
   0 -21 -16  229.95   20.79
   0 -21 -16  182.73   17.86
   0  21  17  123.16   12.44
   0  21  17  112.82   11.61
   0 -21 -17  139.15   14.43
   0 -21 -17  128.69   13.11
   0  21  18   -2.77    5.09
   0  21  18    6.64    5.48
   0 -21 -18   -0.61    5.25
   0 -21 -18   -5.03    6.69
   0  21  19   11.78    5.75
   0  21  19    3.76    5.53
   0 -21 -19   19.52    7.30
   0 -21 -19   17.14    5.70
   0  21  20    5.92    6.58
   0  21  20    2.54    5.86
   0 -21 -20    5.64    6.53
   0 -21 -20    0.66    7.41
   0  21  21    5.36    5.86
   0  21  21    5.25    6.08
   0 -21 -21    1.05    7.02
   0 -21 -21    0.22    5.92
   0  21  22    4.98    6.97
   0  21  22   -3.48    5.86
   0 -21 -22   -7.19    6.80
   0 -21 -22    8.07    7.52
   0  21  23   21.79    6.58
   0  21  23    6.64    6.58
   0 -21 -23   17.53    7.80
   0 -21 -23   13.16    6.80
   0  21  24   17.03    7.02
   0 -21 -24   30.75    8.96
   0 -22   0   79.31    8.74
   0 -22   0   81.96    8.24
   0  22   0   98.77    9.73
   0  22   0   79.53    7.96
   0  22   1  145.78   13.27
   0 -22   1  128.08   11.84
   0 -22   1  144.40   13.72
   0 -22  -1  138.81   12.78
   0 -22  -1  145.01   13.66
   0  22  -1  150.93   13.88
   0  22  -1  144.23   13.11
   0  22   2  169.67   15.65
   0  22   2  116.30   11.01
   0 -22   2  159.17   14.93
   0 -22   2  166.13   14.93
   0 -22  -2  135.88   12.61
   0 -22  -2  132.18   13.05
   0  22  -2  143.90   13.00
   0  22  -2  142.13   13.16
   0  22   3    9.84    4.65
   0  22   3    1.22    3.59
   0 -22   3    4.76    3.37
   0 -22   3    1.22    5.09
   0 -22  -3    7.13    4.04
   0 -22  -3    2.88    5.81
   0  22  -3   -0.06    4.31
   0  22  -3    2.93    2.99
   0  22   4   43.52    5.75
   0  22   4   36.50    6.03
   0 -22   4   41.37    5.31
   0 -22   4   33.62    5.75
   0 -22  -4   30.53    6.69
   0 -22  -4   32.19    5.25
   0  22  -4   35.78    5.42
   0  22  -4   30.25    4.37
   0  22   5    2.54    3.82
   0  22   5    8.30    4.53
   0 -22  -5    3.98    5.42
   0 -22  -5    0.77    3.48
   0  22   6    2.88    3.54
   0  22   6    1.44    4.70
   0 -22  -6    1.38    4.09
   0 -22  -6    0.44    5.42
   0  22   7    0.88    4.87
   0  22   7    5.64    4.20
   0 -22   7    5.48    3.32
   0 -22  -7    2.99    4.31
   0 -22  -7    1.83    5.70
   0  22   8  136.93   12.78
   0  22   8  155.52   14.77
   0 -22  -8  156.40   15.32
   0 -22  -8  126.26   11.95
   0  22   9  161.93   15.04
   0  22   9  166.08   15.21
   0 -22  -9  154.69   14.88
   0 -22  -9  179.19   16.20
   0  22  10   21.85    4.65
   0  22  10   33.13    5.53
   0 -22 -10   36.11    5.42
   0 -22 -10   26.66    6.30
   0  22  11   25.61    5.59
   0  22  11   17.92    5.03
   0 -22 -11   20.35    6.80
   0 -22 -11   22.29    5.48
   0  22  12   20.68    5.20
   0  22  12   23.45    5.53
   0 -22 -12   32.96    6.14
   0 -22 -12   23.95    6.58
   0  22  13   48.45    6.69
   0  22  13   63.77    7.96
   0 -22 -13   51.93    6.97
   0 -22 -13   76.04   10.07
   0  22  14  138.48   13.44
   0 -22 -14  164.20   15.43
   0 -22 -14  168.95   16.59
   0  22  15   72.95    8.96
   0  22  15   81.85    9.24
   0 -22 -15   97.56   11.34
   0 -22 -15   95.73   10.40
   0  22  16  137.54   13.60
   0  22  16  176.09   16.54
   0 -22 -16  156.18   14.99
   0 -22 -16  156.84   15.76
   0  22  17  244.44   22.29
   0  22  17  197.82   18.64
   0 -22 -17  215.13   19.96
   0 -22 -17  262.47   24.28
   0  22  18   42.97    7.30
   0  22  18   28.92    6.75
   0 -22 -18   38.05    8.63
   0 -22 -18   28.76    6.30
   0  22  19   46.34    7.36
   0  22  19   29.03    7.41
   0 -22 -19   46.07    8.52
   0 -22 -19   37.22    7.52
   0  22  20  100.93   11.17
   0 -22 -20   93.80   11.45
   0 -22 -20   76.76    9.73
   0  22  21   55.75    8.35
   0  22  21   43.47    7.85
   0 -22 -21   55.19    9.35
   0 -22 -21   34.95    8.19
   0  22  22   68.19    9.13
   0  22  22   58.18    9.79
   0 -22 -22   67.19    9.35
   0 -22 -22   76.32   10.67
   0  22  23   11.72    7.58
   0 -22 -23   -2.60    9.07
   0 -23   0    3.43    4.09
   0 -23   0   -2.32    5.48
   0  23   0    0.55    3.65
   0  23   0    1.44    4.20
   0  23   1   17.86    4.81
   0  23   1   18.53    4.37
   0 -23   1   18.08    5.59
   0 -23   1    6.86    4.04
   0 -23  -1   11.61    5.64
   0 -23  -1   14.49    4.09
   0  23  -1   14.71    4.65
   0  23  -1   13.44    3.87
   0  23   2   61.06    6.91
   0  23   2   57.07    7.13
   0 -23   2   60.01    7.85
   0 -23   2   57.46    6.64
   0 -23  -2   77.04    8.24
   0 -23  -2   58.35    7.85
   0  23  -2   66.31    7.63
   0  23  -2   57.13    6.30
   0  23   3  248.32   22.12
   0  23   3  209.82   18.69
   0 -23   3  223.37   20.24
   0 -23   3  250.80   22.01
   0 -23  -3  233.22   20.63
   0 -23  -3  200.53   18.53
   0  23  -3  218.84   19.36
   0  23  -3  222.38   19.96
   0  23   4    7.85    3.82
   0  23   4   13.49    4.31
   0 -23  -4   14.66    5.92
   0 -23  -4    7.80    3.82
   0  23  -4    8.30    4.04
   0  23  -4    4.70    4.53
   0  23   5   -1.88    4.15
   0  23   5    2.60    4.26
   0 -23  -5    7.69    4.42
   0 -23  -5    2.77    5.86
   0  23   6   83.84    9.13
   0  23   6   85.56    9.24
   0 -23  -6   76.71    9.90
   0 -23  -6   68.74    8.13
   0  23   7    5.03    4.04
   0  23   7   16.37    5.09
   0 -23   7   14.27    3.21
   0 -23  -7    4.76    6.53
   0 -23  -7   16.92    4.53
   0  23   8    4.76    4.20
   0  23   8   -1.66    4.26
   0 -23  -8    1.22    3.76
   0 -23  -8    1.27    5.53
   0  23   9    9.24    5.14
   0  23   9    0.66    4.48
   0 -23  -9   13.88    4.31
   0 -23  -9   17.09    6.58
   0  23  10    8.74    5.42
   0  23  10   23.12    5.31
   0 -23 -10   18.91    5.42
   0 -23 -10    7.80    6.53
   0  23  11    0.39    4.87
   0  23  11   -5.92    4.87
   0 -23 -11   -4.98    5.92
   0 -23 -11   -3.65    5.03
   0  23  12   26.21    5.97
   0  23  12   28.87    6.36
   0 -23 -12   19.47    5.64
   0 -23 -12   29.92    7.85
   0  23  13   -7.41    5.20
   0  23  13    0.66    4.76
   0 -23 -13   -3.32    6.58
   0 -23 -13    0.83    4.81
   0  23  14    8.07    5.75
   0  23  14   23.23    6.08
   0 -23 -14   14.27    7.41
   0 -23 -14   11.12    5.25
   0  23  15   68.96    9.01
   0  23  15   44.63    7.52
   0 -23 -15   61.44    8.41
   0 -23 -15   46.73    9.29
   0  23  16  141.03   13.94
   0  23  16  134.50   13.49
   0 -23 -16  137.60   14.77
   0 -23 -16  128.64   12.94
   0  23  17   -3.21    5.64
   0  23  17   -0.39    6.14
   0 -23 -17    9.07    7.58
   0 -23 -17   -9.51    6.53
   0  23  18   14.60    6.36
   0  23  18   20.79    6.47
   0 -23 -18   22.67    6.58
   0 -23 -18   26.93    8.24
   0  23  19    3.26    6.91
   0  23  19    7.63    6.14
   0 -23 -19    1.83    7.47
   0 -23 -19   -1.00    7.02
   0  23  20    3.71    6.58
   0  23  20    3.04    6.36
   0 -23 -20    4.70    7.69
   0 -23 -20   -0.61    6.36
   0  23  21  140.20   14.93
   0  23  21  141.58   14.49
   0 -23 -21  187.37   18.64
   0 -23 -21  128.36   14.05
   0  23  22   64.93    9.46
   0 -23 -22   75.10   11.01
   0 -24   0    5.09    5.75
   0 -24   0    9.01    4.26
   0  24   0    6.30    4.15
   0  24   0   10.67    5.03
   0  24   1   47.01    6.69
   0  24   1   47.89    6.03
   0 -24   1   43.69    6.19
   0 -24   1   50.33    7.74
   0 -24  -1   48.67    6.30
   0 -24  -1   47.62    7.47
   0  24  -1   45.85    5.92
   0  24  -1   42.92    6.42
   0  24   2   36.56    6.19
   0  24   2   30.58    5.03
   0 -24   2   28.37    5.20
   0 -24   2   21.68    6.19
   0 -24  -2   23.73    4.87
   0 -24  -2   26.55    6.47
   0  24  -2   29.15    4.92
   0  24  -2   33.57    6.25
   0  24   3   -1.11    4.31
   0  24   3    2.93    4.76
   0 -24  -3    1.44    4.20
   0  24  -3    1.77    4.37
   0  24  -3    0.88    5.09
   0  24   4  144.79   13.49
   0  24   4  161.88   15.04
   0 -24  -4  137.04   13.88
   0 -24  -4  147.16   13.72
   0  24   5   30.92    5.20
   0  24   5   42.25    6.19
   0 -24  -5   24.78    5.03
   0 -24  -5   34.18    7.02
   0  24   6    5.92    4.48
   0  24   6    5.59    3.82
   0 -24  -6    7.19    4.31
   0 -24  -6    7.08    6.08
   0  24   7   15.49    4.31
   0  24   7   15.21    4.92
   0 -24   7   16.09    2.88
   0 -24  -7   13.94    6.19
   0 -24  -7   18.42    4.87
   0  24   8   87.77    9.18
   0  24   8   87.10    9.40
   0 -24  -8   80.52    9.90
   0 -24  -8  102.42   10.40
   0  24   9   32.35    5.97
   0  24   9   33.18    6.30
   0 -24  -9   28.98    5.81
   0 -24  -9   41.53    7.85
   0  24  10   38.33    6.58
   0  24  10   38.71    6.47
   0 -24 -10   33.40    6.19
   0 -24 -10   43.30    7.74
   0  24  11   17.64    5.75
   0  24  11   28.76    6.47
   0 -24 -11   21.68    5.86
   0 -24 -11   14.05    7.52
   0  24  12   46.62    7.63
   0  24  12   32.08    6.08
   0 -24 -12   35.34    7.80
   0 -24 -12   45.24    7.19
   0  24  13   18.86    6.47
   0  24  13    9.90    5.25
   0 -24 -13   21.96    8.24
   0 -24 -13   13.77    5.48
   0  24  14  104.80   11.45
   0  24  14  112.49   11.95
   0 -24 -14  113.59   12.11
   0 -24 -14   98.33   11.89
   0  24  15   34.34    7.30
   0  24  15   45.74    7.91
   0 -24 -15   47.62    9.35
   0 -24 -15   30.53    6.97
   0  24  16   36.45    7.13
   0  24  16   31.47    7.36
   0 -24 -16   33.18    9.24
   0 -24 -16   28.76    6.53
   0  24  17  148.38   15.10
   0  24  17  113.54   12.55
   0 -24 -17  150.81   15.37
   0 -24 -17  129.41   14.77
   0  24  18   10.12    6.53
   0  24  18    6.42    6.19
   0 -24 -18    1.44    7.36
   0 -24 -18    7.13    8.02
   0  24  19    2.60    6.42
   0  24  19    5.36    6.64
   0 -24 -19    7.58    8.24
   0 -24 -19   -0.77    6.75
   0  24  20   17.75    7.24
   0  24  20   34.51    7.85
   0 -24 -20   39.04    9.13
   0 -24 -20   25.27    8.24
   0  24  21   29.64    7.80
   0 -24 -21   34.29    9.13
   0 -25   0    2.32    4.70
   0 -25   0    0.06    6.36
   0  25   0   -3.48    5.14
   0  25   0   -3.48    4.09
   0  25   1   -1.94    4.31
   0  25   1    4.31    5.42
   0 -25   1   -9.35    6.42
   0 -25   1    2.77    4.98
   0 -25  -1    8.19    6.47
   0 -25  -1   -4.42    5.14
   0  25  -1   -1.60    5.25
   0  25  -1    2.32    4.53
   0  25   2   20.46    5.81
   0  25   2   24.56    5.14
   0 -25  -2   25.72    5.48
   0 -25  -2   40.65    7.47
   0  25  -2   31.86    5.64
   0  25  -2   34.62    6.69
   0  25   3   50.22    7.47
   0  25   3   46.68    6.42
   0 -25  -3   49.17    6.75
   0 -25  -3   51.43    7.91
   0  25  -3   53.81    7.08
   0  25  -3   44.91    7.02
   0  25   4   21.07    5.48
   0 -25  -4   11.67    4.87
   0  25   5  184.55   17.31
   0  25   5  151.31   13.99
   0 -25  -5  156.12   14.60
   0 -25  -5  144.45   14.82
   0  25   6   29.20    6.53
   0  25   6   23.45    4.87
   0 -25  -6   27.21    7.13
   0 -25  -6   26.77    5.64
   0  25   7   56.35    6.97
   0  25   7   78.26    9.35
   0 -25  -7   60.72    9.29
   0 -25  -7   64.60    7.85
   0  25   8    0.06    4.48
   0  25   8    4.37    5.36
   0 -25  -8    4.26    5.14
   0 -25  -8    4.76    7.36
   0  25   9   -3.71    5.42
   0  25   9   -2.32    4.59
   0 -25  -9   -4.26    7.52
   0 -25  -9   -0.50    5.31
   0  25  10   -0.11    4.81
   0  25  10    0.00    5.75
   0 -25 -10    3.21    7.08
   0 -25 -10    5.86    5.64
   0  25  11   -4.76    5.31
   0  25  11   -6.25    4.98
   0 -25 -11    8.85    6.91
   0 -25 -11    3.98    5.81
   0  25  12   19.69    5.36
   0  25  12   28.09    7.02
   0 -25 -12   19.85    5.81
   0 -25 -12   37.61    9.13
   0  25  13   83.34   10.45
   0  25  13   66.75    8.57
   0 -25 -13   79.20   10.84
   0 -25 -13   78.42    9.24
   0  25  14    8.52    6.97
   0  25  14   10.45    6.53
   0 -25 -14    7.85    8.79
   0 -25 -14   -6.58    6.69
   0  25  15   15.21    6.69
   0  25  15   24.33    7.36
   0 -25 -15   20.57    7.13
   0 -25 -15   36.56    9.13
   0  25  16   31.25    7.24
   0  25  16   56.52    8.85
   0 -25 -16   44.19    7.80
   0 -25 -16   28.54    8.46
   0  25  17   46.90    8.79
   0  25  17   49.39    8.85
   0 -25 -17   48.89   10.34
   0 -25 -17   43.91    8.96
   0  25  18   89.76   11.28
   0  25  18   58.24    9.01
   0 -25 -18   87.77   12.55
   0 -25 -18   77.98   10.84
   0  25  19   13.33    7.96
   0  25  19   12.17    7.19
   0 -25 -19   13.88    9.73
   0 -25 -19   14.16    7.30
   0  25  20  100.54   12.50
   0 -25 -20   78.81   12.66
   0 -26   0   52.26    8.90
   0 -26   0   65.42    8.07
   0  26   0   46.40    7.41
   0  26   0   51.88    7.02
   0  26   1   43.03    7.36
   0  26   1   35.45    6.36
   0 -26   1   53.42    7.36
   0 -26   1   38.82    8.19
   0 -26  -1   47.45    7.36
   0 -26  -1   27.43    7.69
   0  26  -1   50.71    7.85
   0  26  -1   46.90    7.02
   0  26   2   34.07    6.19
   0  26   2   30.53    6.75
   0 -26  -2   31.86    6.69
   0 -26  -2   34.84    7.74
   0  26  -2   32.85    7.19
   0  26  -2   33.02    6.36
   0  26   3    0.50    4.92
   0  26   3   -3.98    6.14
   0 -26  -3    3.65    5.31
   0 -26  -3   -0.88    7.13
   0  26  -3    7.30    6.19
   0  26  -3    2.99    5.36
   0  26   4    0.00    6.19
   0  26   4   -1.60    4.76
   0 -26  -4    0.33    6.97
   0 -26  -4    3.54    5.59
   0  26   5  163.20   15.10
   0 -26  -5  180.40   17.09
   0  26   6   -6.25    4.76
   0  26   6   -2.38    6.64
   0 -26  -6    5.48    7.69
   0 -26  -6    0.28    5.70
   0  26   7    2.27    6.58
   0  26   7   -1.77    5.03
   0 -26  -7    7.63    5.92
   0 -26  -7    7.58    8.07
   0  26   8   15.10    6.08
   0  26   8   18.36    5.48
   0 -26  -8    9.95    6.19
   0 -26  -8   -0.88    7.52
   0  26   9    5.64    5.70
   0  26   9   11.67    4.81
   0 -26  -9    4.59    7.47
   0 -26  -9    2.82    5.36
   0  26  10  124.93   12.22
   0 -26 -10  158.56   16.81
   0 -26 -10  121.28   12.28
   0  26  11   17.14    6.69
   0  26  11    5.42    4.98
   0 -26 -11   11.50    5.92
   0 -26 -11   16.70    9.01
   0  26  12    6.80    5.14
   0  26  12    8.68    6.53
   0 -26 -12   12.66    8.07
   0 -26 -12    3.48    5.97
   0  26  13   41.87    7.13
   0  26  13   38.88    7.63
   0 -26 -13   38.38    8.19
   0 -26 -13   37.11    9.95
   0  26  14    3.87    6.08
   0  26  14   -0.17    6.08
   0 -26 -14   -4.98    7.24
   0 -26 -14    4.81    7.96
   0  26  15   -5.20    6.25
   0  26  15    6.80    7.02
   0 -26 -15    0.50    7.52
   0 -26 -15   -1.77    8.85
   0  26  16   17.31    6.53
   0  26  16   14.49    6.30
   0 -26 -16    3.87    8.57
   0 -26 -16    1.83    6.80
   0  26  17   15.04    7.69
   0  26  17  -11.84    7.02
   0 -26 -17    6.25    8.85
   0 -26 -17   13.05    8.52
   0  26  18    9.24    7.80
   0  26  18    7.24    8.63
   0 -26 -18    6.08    8.57
   0 -26 -18   19.14    9.35
   0  26  19    2.60    8.24
   0 -26 -19   -2.99    9.51
   0  27   0    0.11    5.97
   0  27   0   -4.15    6.64
   0  27   1    3.43    6.14
   0  27   1   13.44    6.69
   0 -27  -1   16.09    8.07
   0 -27  -1    9.13    6.25
   0  27  -1   10.45    7.13
   0  27  -1    1.33    5.75
   0  27   2  135.22   13.88
   0  27   2  133.23   13.44
   0 -27  -2  152.81   15.04
   0 -27  -2  147.39   15.65
   0  27  -2  154.58   15.49
   0  27  -2  145.12   14.32
   0  27   3    0.39    6.36
   0  27   3   10.12    5.86
   0 -27  -3   -2.43    6.69
   0 -27  -3    8.68    7.91
   0  27   4   29.15    7.74
   0  27   4   28.54    5.92
   0 -27  -4   43.52    9.35
   0 -27  -4   40.26    7.47
   0  27   5   -2.32    5.09
   0  27   5   -3.43    7.08
   0 -27  -5    4.87    7.36
   0 -27  -5   -1.38    6.30
   0  27   6   31.25    7.96
   0  27   6   34.34    6.19
   0 -27  -6   41.37    8.74
   0 -27  -6   29.59    7.13
   0  27   7   17.92    5.86
   0  27   7   14.88    7.58
   0 -27  -7   13.66    6.64
   0 -27  -7   25.44    8.68
   0  27   8    0.39    5.53
   0  27   8   -3.48    7.52
   0 -27  -8   -0.33    6.86
   0 -27  -8    5.09    8.46
   0  27   9   37.05    8.35
   0  27   9   48.28    7.58
   0 -27  -9   35.89    7.96
   0 -27  -9   32.80    9.57
   0  27  10    5.70    7.13
   0  27  10    1.05    5.70
   0 -27 -10   -6.03    9.40
   0 -27 -10    7.08    7.24
   0  27  11   -0.33    5.86
   0  27  11    3.37    6.64
   0 -27 -11    0.94    8.96
   0 -27 -11    4.70    7.41
   0  27  12  180.02   17.64
   0  27  12  159.05   15.49
   0 -27 -12  196.33   19.14
   0 -27 -12  192.40   20.24
   0  27  13   26.82    7.69
   0  27  13   17.86    6.86
   0 -27 -13   19.63    9.18
   0 -27 -13   13.49    8.07
   0  27  14    9.18    7.36
   0  27  14   -6.08    6.58
   0 -27 -14    1.33    8.02
   0 -27 -14    1.71   10.29
   0  27  15    5.59    6.64
   0  27  15    5.48    6.08
   0 -27 -15   -0.33    9.35
   0 -27 -15   14.32    8.41
   0  27  16   18.25    7.80
   0  27  16    3.65    6.25
   0 -27 -16   10.40   10.12
   0 -27 -16   13.72    7.74
   0  27  17   28.43    8.30
   0  27  17   14.88    7.19
   0 -27 -17    8.41   10.56
   0 -27 -17   13.22    9.01
   0  27  18   35.17    8.35
   0  28   0   23.95    7.24
   0  28   0   28.37    8.19
   0  28   1   19.58    7.24
   0  28   1   26.82    7.96
   0  28  -1   20.85    8.13
   0  28  -1   27.54    7.58
   0  28   2   68.08    9.79
   0  28   2   81.02   10.34
   0 -28  -2   93.91   12.72
   0 -28  -2   91.03   11.17
   0  28  -2   72.95   10.56
   0  28  -2   64.60    9.51
   0  28   3   -7.24    7.19
   0  28   3   -3.21    6.30
   0 -28  -3    8.30    8.96
   0 -28  -3   -0.77    6.53
   0  28   4  103.14   12.17
   0  28   4   85.56   10.23
   0 -28  -4   77.48   10.34
   0 -28  -4   86.72   12.06
   0  28   5  140.58   15.15
   0  28   5  106.52   11.39
   0 -28  -5  142.96   14.77
   0 -28  -5  115.81   14.05
   0  28   6   -1.71    7.58
   0  28   6    1.83    5.97
   0 -28   6   -0.33    4.37
   0 -28  -6    3.15    8.79
   0 -28  -6    9.79    7.30
   0  28  -6    4.42    4.98
   0  28   7  -10.12    6.25
   0  28   7   -1.49    8.52
   0 -28  -7  -10.07    7.47
   0 -28  -7    4.98    8.41
   0  28   8   37.44    9.84
   0  28   8   31.14    6.97
   0 -28  -8   23.56    7.19
   0 -28  -8   23.17    9.46
   0  28   9   26.21    9.01
   0  28   9   17.81    6.69
   0 -28  -9   12.94   10.40
   0 -28  -9   -2.38    7.69
   0  28  10   20.02    8.96
   0  28  10   19.58    6.86
   0 -28 -10   11.50    7.96
   0 -28 -10   20.63   10.95
   0  28  11   10.62    6.86
   0  28  11    2.43    8.19
   0 -28 -11    8.79   10.29
   0 -28 -11   -1.88    8.24
   0  28  12   74.05   10.40
   0  28  12   69.19    9.73
   0 -28 -12   93.91   13.44
   0 -28 -12   70.62   10.78
   0  28  13   37.44    9.01
   0  28  13   19.02    7.52
   0 -28 -13   25.94    9.07
   0 -28 -13   38.27   12.00
   0  28  14   18.47    6.86
   0  28  14   18.58    7.52
   0 -28 -14    9.01    9.01
   0 -28 -14   12.39    9.79
   0  28  15   14.93    8.35
   0  28  15   23.50    7.24
   0 -28 -15    2.99    8.24
   0 -28 -15   48.34   12.66
   0  28  16    7.63    7.63
   0  28  16    4.81    7.69
   0 -28 -16   29.70   11.06
   0 -28 -16   20.35    8.74
   0  29   0   -4.09    7.63
   0  29   0  -12.22    8.24
   0  29   1   18.53    8.19
   0  29   1   44.91    9.62
   0  29  -1   32.91    9.18
   0  29  -1   17.75    8.24
   0  29   2    5.81    8.07
   0  29   2    3.93    7.41
   0  29   3    5.09    8.68
   0  29   3   11.06    6.86
   0  29   4   10.78    8.68
   0  29   4   13.44    7.02
   0 -29  -4   16.48    7.69
   0 -29  -4   20.13   10.18
   0  29   5   45.46   10.01
   0  29   5   30.09    8.02
   0 -29  -5   15.21   10.51
   0 -29  -5   32.80    9.18
   0  29   6    1.33    8.30
   0  29   6    5.97    7.08
   0 -29  -6   -3.21   10.01
   0 -29  -6    6.36    8.13
   0  29   7   11.12    7.02
   0  29   7   12.17    9.29
   0 -29  -7    5.92   10.89
   0 -29  -7    2.77    8.19
   0  29   8   95.01   12.89
   0  29   8  115.36   12.83
   0 -29  -8  130.41   15.82
   0 -29  -8  109.56   13.27
   0  29   9  -11.06    8.52
   0  29   9   -5.70    7.19
   0 -29  -9    9.01    8.79
   0 -29  -9    7.69   10.51
   0  29  10    1.11    9.51
   0  29  10   -5.25    7.19
   0 -29 -10    5.92    7.63
   0 -29 -10    5.42    9.46
   0  29  11   34.84   10.45
   0  29  11   17.31    6.86
   0 -29 -11   15.15    8.07
   0 -29 -11   31.69   12.17
   0  29  12    6.91    6.86
   0  29  12   28.76   10.40
   0 -29 -12   30.14    8.74
   0 -29 -12   14.10   11.39
   0  29  13   -3.71    7.19
   0  29  13   -3.32    8.52
   0 -29 -13   -1.05    8.35
   0 -29 -13   13.66   10.95
   0  29  14    6.08    7.30
   0  29  14   13.60    9.46
   0 -29 -14    2.27   12.50
   0 -29 -14    1.16    8.63
   0  29  15    2.54    8.63
   0  29  15  -10.40    8.30
   0 -29 -15   -9.40   11.34
   0 -29 -15   -9.35    9.01
   0  30   0    5.14    9.40
   0  30   0    9.01   10.01
   0  30   1  110.50   14.05
   0  30   1  113.82   14.16
   0  30  -1  110.66   13.94
   0  30  -1  123.22   15.37
   0  30   2   17.86   10.01
   0  30   2   23.73    8.24
   0  30  -2   13.55    9.90
   0  30   3  193.68   20.08
   0  30   3  172.38   17.25
   0  30   4    6.36    9.51
   0  30   4    6.58    7.80
   0  30   5    2.38    9.40
   0  30   5   -2.99    7.74
   0  30   6   15.37    9.90
   0  30   6    8.13    7.91
   0 -30  -6    7.08   10.23
   0 -30  -6    1.66    9.62
   0  30   7    5.53    8.24
   0  30   7   -6.69    9.73
   0 -30  -7    6.75   11.61
   0 -30  -7   10.67    9.24
   0  30   8    1.27    8.13
   0  30   8    5.14    9.68
   0 -30  -8   13.77   10.95
   0 -30  -8    1.27    9.24
   0  30   9   -9.40    9.95
   0  30   9   -6.36    8.35
   0 -30  -9    7.24    9.35
   0 -30  -9   -9.73   11.06
   0  30  10    4.26    8.52
   0  30  10   -0.33    9.90
   0 -30 -10   10.67    9.79
   0 -30 -10   -8.41   10.84
   0  30  11    2.27    8.90
   0  30  11    5.97    9.40
   0 -30 -11    5.53    9.95
   0  30  12    6.75    8.63
   0  30  12    4.09   10.45
   0 -30 -12   -6.25   11.06
   0 -30 -12    7.02   10.51
   0  30  13   12.17    8.90
   0  30  13   35.78   12.11
   0 -30 -13   27.38   11.28
   0 -30 -13   10.67   12.94
   0  30  14   90.70   13.33
   0  30  14   46.34   10.62
   0 -30 -14   32.85   12.11
   0 -30 -14   56.24   13.44
   0  31   2    2.21    9.13
   0  31   3    1.94    8.57
   0  31   3    3.37   10.95
   0  31   4   18.75    9.07
   0  31   4   17.86   11.34
   0  31   5    5.03   10.45
   0  31   5   16.20    9.18
   0  31   6   30.53   10.18
   0  31   6   39.60   11.61
   0  31   7   -4.04   10.51
   0  31   7   -3.26    9.29
   0  31   8   23.89   10.78
   0  31   8   17.14    9.62
   0  31   9   -4.65   11.28
   0  31   9    5.70    9.84
   0 -31  -9    2.82   12.11
   0 -31  -9    9.90   10.56
   0  31  10   25.38   10.12
   0  31  10   29.81   11.78
   0 -31 -10   18.20   12.78
   0 -31 -10   20.57    9.57
   0  31  11   58.12   12.50
   0  31  11   19.47   10.23
   0 -31 -11   27.54   11.50
   0 -31 -11   33.07   13.27
   0  31  12    0.94   10.23
   0  31  12   22.90   11.84
   0 -31 -12    3.15   11.28
   0 -31 -12    6.30   12.50
   0  31  13    8.46    9.84
   0  31  13    4.59   12.11
   0 -31 -13   -0.22   12.50
   0  32   9    7.41   10.89
   0  32   9    7.19   12.89
   0  32  10    4.15   12.61
   0  32  10   -9.40   11.01
   0  32  11   -0.72   11.67
   0  32  11    4.04   13.33
   0  32  12   16.37   13.99
   0 -32 -12   14.66   15.37
   1   0   0   -0.11    1.00
   1   0   0   -0.61    1.11
  -1   0   0   -1.05    1.05
  -1   0   0   -0.94    1.11
   1   0   1 1787.43  151.37
   1   0   1 1566.22  132.67
  -1   0   1 1900.25  160.94
   1   0  -1 1822.27  154.30
   1   0  -1 1622.07  137.43
  -1   0  -1 2202.21  186.49
  -1   0  -1 1738.76  147.28
   1   0   2  223.21   19.08
   1   0   2  216.13   18.47
  -1   0   2  250.58   21.40
  -1   0   2  282.72   24.17
   1   0  -2  277.07   23.67
   1   0  -2  266.62   22.79
  -1   0  -2  222.10   18.97
  -1   0  -2  222.99   19.08
   1   0   3 1471.09  124.60
   1   0   3 1409.15  119.40
  -1   0   3 1414.13  119.84
  -1   0   3 1363.80  115.53
   1   0  -3 1226.09  103.97
   1   0  -3 1370.99  116.19
  -1   0  -3 1414.13  119.79
  -1   0  -3 1217.80  103.25
   1   0   4  121.34   10.62
   1   0   4  115.92   10.12
  -1   0   4  129.41   11.28
  -1   0   4  123.22   10.84
   1   0  -4   97.34    8.74
   1   0  -4  131.90   11.56
  -1   0  -4  144.62   12.72
  -1   0  -4  115.03   10.01
   1   0   5 3622.98  306.72
   1   0   5 3308.30  280.06
  -1   0   5 3820.97  323.53
  -1   0   5 3674.41  311.09
   1   0  -5 4046.61  342.61
   1   0  -5 3971.95  336.30
  -1   0  -5 3720.31  314.96
  -1   0  -5 4147.82  351.24
   1   0   6   37.99    3.98
   1   0   6   32.96    3.54
  -1   0   6   43.91    4.59
  -1   0   6   32.19    3.59
   1   0  -6   39.10    3.98
   1   0  -6   35.17    4.04
  -1   0  -6   36.45    4.31
  -1   0  -6   33.57    3.71
   1   0   7  669.18   56.91
   1   0   7  665.31   56.58
  -1   0   7  653.14   55.58
  -1   0   7  605.03   51.54
   1   0  -7  580.14   49.50
   1   0  -7  684.11   58.18
  -1   0  -7  618.85   52.65
  -1   0  -7  618.30   52.70
   1   0   8   10.23    1.99
   1   0   8   11.45    1.94
  -1   0   8    9.13    2.21
  -1   0   8    9.95    2.21
   1   0  -8    9.51    2.71
   1   0  -8    9.79    2.05
  -1   0  -8   10.29    2.43
  -1   0  -8   10.18    1.94
   1   0   9   34.57    3.65
   1   0   9   41.42    4.26
  -1   0   9   35.51    3.82
  -1   0   9   39.65    4.26
   1   0  -9   31.74    3.93
   1   0  -9   38.60    4.04
  -1   0  -9   37.83    4.09
  -1   0  -9   35.67    3.71
   1   0  10  124.99   11.06
   1   0  10  119.01   10.56
  -1   0  10  132.23   11.72
  -1   0  10  121.06   10.89
   1   0 -10  112.27   10.34
   1   0 -10  136.71   12.06
  -1   0 -10  136.38   12.11
  -1   0 -10  127.37   11.28
   1   0  11  846.71   72.01
   1   0  11  846.71   71.95
  -1   0  11  915.84   77.87
  -1   0  11  972.25   82.74
   1   0 -11  822.93   70.18
   1   0 -11  930.77   79.14
  -1   0 -11 1046.91   88.98
  -1   0 -11  914.18   77.76
   1   0  12  991.60   84.34
   1   0  12 1083.41   92.03
  -1   0  12 1090.05   92.75
  -1   0  12 1013.17   86.16
   1   0 -12 1049.67   89.21
   1   0 -12 1007.64   85.83
  -1   0 -12 1043.04   88.65
  -1   0 -12 1123.78   95.57
   1   0  13  108.34    9.79
   1   0  13   97.17    8.96
  -1   0  13  115.14   10.56
  -1   0  13  110.11   10.07
   1   0 -13   96.67    9.29
   1   0 -13   98.83    9.13
  -1   0 -13  114.87   10.62
  -1   0 -13  101.54    9.35
   1   0  14   39.38    4.42
   1   0  14   29.48    3.71
  -1   0  14   33.62    4.15
  -1   0  14   40.65    4.76
   1   0 -14   33.96    4.20
   1   0 -14   34.12    4.70
  -1   0 -14   33.51    4.15
  -1   0 -14   39.49    4.81
   1   0  15    8.57    2.60
   1   0  15   12.50    2.82
  -1   0  15    9.01    2.49
  -1   0  15    6.25    2.71
   1   0 -15   10.45    2.71
   1   0 -15   11.89    3.26
  -1   0 -15   10.40    2.93
  -1   0 -15   11.56    3.32
   1   0  16    7.36    2.65
   1   0  16    4.81    2.49
  -1   0  16    3.32    2.71
  -1   0  16    4.48    2.65
   1   0 -16    6.80    2.82
   1   0 -16    9.35    3.32
  -1   0 -16    5.36    3.10
  -1   0 -16    4.48    2.43
   1   0  17   93.02    8.79
   1   0  17   86.11    8.13
  -1   0  17   82.57    8.02
  -1   0  17   76.93    7.69
   1   0 -17   88.27    8.90
   1   0 -17   84.78    8.24
  -1   0 -17   88.54    8.52
  -1   0 -17   91.36    8.85
   1   0  18  149.21   13.38
   1   0  18  154.80   13.94
  -1   0  18  155.74   14.16
  -1   0  18  150.70   13.66
   1   0 -18  163.92   14.71
   1   0 -18  153.80   14.32
  -1   0 -18  181.01   16.26
  -1   0 -18  156.62   14.16
   1   0  19  113.87   10.51
   1   0  19  113.76   10.56
  -1   0  19  100.65    9.68
  -1   0  19  110.44   10.51
   1   0 -19   93.46    9.62
   1   0 -19  104.69    9.84
  -1   0 -19  107.68   10.23
  -1   0 -19  110.17   10.56
   1   0  20   72.89    7.52
   1   0  20   69.96    7.02
  -1   0  20   72.78    7.69
  -1   0  20   93.63    9.24
   1   0 -20   73.78    7.58
   1   0 -20   85.56    9.24
  -1   0 -20   79.86    8.19
  -1   0 -20   93.19    9.40
   1   0  21    9.29    3.65
   1   0  21    3.59    3.10
  -1   0  21   14.99    3.93
  -1   0  21    6.91    3.48
   1   0 -21   17.09    5.03
   1   0 -21   14.32    3.54
  -1   0 -21    7.80    3.98
  -1   0 -21   14.21    4.31
   1   0  22   12.66    3.26
   1   0  22   17.03    4.04
  -1   0  22    8.35    4.15
  -1   0  22   12.33    4.31
   1   0 -22   18.31    5.48
   1   0 -22   14.32    4.09
  -1   0 -22   13.44    4.59
  -1   0 -22   10.78    3.87
   1   0  23   38.66    5.14
   1   0  23   39.60    5.20
  -1   0  23   35.67    5.36
  -1   0  23   25.33    4.92
   1   0 -23   37.83    5.42
   1   0 -23   37.16    6.53
  -1   0 -23   31.58    5.64
  -1   0 -23   36.22    5.36
   1   0  24  120.56   11.28
   1   0  24  140.20   13.05
  -1   0  24  144.07   13.44
  -1   0  24  116.64   11.34
   1   0 -24  124.60   11.95
   1   0 -24  129.02   12.94
  -1   0 -24  117.91   11.72
  -1   0 -24  128.58   12.66
   1   0  25   88.32    9.01
   1   0  25   87.77    8.63
  -1   0  25   74.72    8.13
  -1   0  25   90.92    9.35
   1   0 -25   74.22    8.02
   1   0 -25   79.80    9.35
  -1   0 -25   81.02    8.79
  -1   0 -25   87.99    9.68
   1   0  26   16.59    3.65
   1   0  26   16.20    4.04
  -1   0  26   15.21    4.76
  -1   0  26   12.78    4.76
   1   0 -26   15.10    6.08
   1   0 -26   22.01    4.87
  -1   0 -26    9.84    4.59
  -1   0 -26   23.84    5.81
   1   0  27   28.54    4.70
   1   0  27   16.37    4.37
  -1   0  27   14.10    4.81
  -1   0  27   16.81    4.87
   1   0 -27   19.52    6.36
   1   0 -27   18.42    5.03
  -1   0 -27   18.36    5.64
  -1   0 -27   17.81    5.59
   1   0  28   25.44    5.20
   1   0  28   19.30    4.53
  -1   0  28   27.60    5.64
  -1   0  28   22.84    5.14
   1   0 -28   22.34    6.36
   1   0 -28   32.85    5.81
  -1   0 -28   22.40    6.30
  -1   0 -28   21.85    6.19
   1   0  29   23.95    4.59
   1   0  29   20.85    5.25
  -1   0  29   25.38    5.59
  -1   0  29   20.13    6.25
   1   0 -29   17.86    6.69
   1   0 -29   19.74    5.03
  -1   0 -29   30.75    6.53
  -1   0 -29   24.06    7.02
   1   0  30   53.92    6.80
   1   0  30   44.19    6.14
  -1   0  30   56.02    8.02
  -1   0  30   48.06    7.96
   1   0 -30   30.20    5.75
   1   0 -30   45.57    8.57
  -1   0 -30   41.92    7.19
  -1   0 -30   42.20    7.47
   1   0  31    3.87    4.59
   1   0  31   -2.32    5.36
  -1   0  31    6.08    6.97
  -1   0  31    9.51    5.81
   1   0 -31    4.26    5.48
   1   0 -31    4.20    6.64
  -1   0 -31    1.77    6.69
  -1   0 -31    3.82    6.97
   1   0  32    9.13    6.36
   1   0  32   11.67    5.81
  -1   0  32    9.62    7.52
  -1   0  32    4.20    5.81
   1   0 -32    8.02    7.63
   1   0 -32   10.18    5.97
  -1   0 -32    2.27    7.63
  -1   0 -32    3.59    7.47
   1   0  33    6.30    6.75
   1   0  33   -2.16    6.19
  -1   0  33   -1.66    7.13
  -1   0  33    5.14    5.25
   1   0 -33    7.02    6.58
   1   0 -33   -4.92    7.52
  -1   0 -33    8.52    8.30
  -1   0 -33    2.43    7.85
   1   0  34   73.17   10.07
   1   0  34   61.50    8.85
  -1   0  34   73.55    8.96
  -1   0  34   66.92   10.23
   1   0 -34   50.33    9.90
   1   0 -34   65.48    9.01
  -1   0 -34   79.03   11.72
  -1   0 -34   59.95    9.73
   1   0  35   -5.09    7.80
   1   0  35    8.79    7.96
  -1   0  35    1.11    8.41
  -1   0  35   14.32    6.97
   1   0 -35    7.85    9.18
   1   0 -35   -2.16    7.74
  -1   0 -35   -5.59    9.07
  -1   0 -35   12.44   10.01
   1   0  36   12.39    8.96
   1   0  36   12.72    8.68
  -1   0  36   11.34   10.62
  -1   0  36    9.46    7.13
   1   0 -36    6.80    8.30
   1   0 -36    6.25    9.90
  -1   0 -36   16.81   10.62
  -1   0 -36   15.65   10.29
   1   0  37   -1.11    9.07
   1   0  37   12.44    9.95
  -1   0  37    5.14   11.72
  -1   0  37   -4.53    7.52
   1   0 -37    6.91    9.01
   1   0 -37    8.52   11.23
  -1   0 -37    1.77   10.07
  -1   0 -37    8.19   11.67
   1   0  38    6.47   10.01
  -1   0 -38   14.60   13.44
   1   1   0   13.60    1.71
   1   1   0   18.36    2.21
  -1  -1   0   14.16    1.71
  -1  -1   0   14.60    1.77
   1  -1   0   13.27    1.60
   1  -1   0   15.98    1.88
  -1   1   0   18.03    2.05
  -1   1   0   16.15    1.88
   1  -1   1  120.78   10.45
   1  -1   1  107.95    9.35
  -1   1   1  143.40   12.33
  -1   1   1  120.67   10.51
   1   1  -1  109.28    9.51
   1   1  -1  119.29   10.40
  -1  -1  -1  142.63   12.28
  -1  -1  -1  123.88   10.73
   1   1   1  116.80   10.12
   1   1   1  147.00   12.66
  -1  -1   1  111.55    9.68
  -1  -1   1  105.35    9.13
   1  -1  -1  123.05   10.62
   1  -1  -1  103.70    9.01
  -1   1  -1  132.84   11.45
  -1   1  -1  112.32    9.73
   1  -1   2   74.33    6.53
   1  -1   2   83.07    7.30
  -1   1   2   90.31    7.96
  -1   1   2   85.72    7.52
   1   1  -2   77.65    6.97
   1   1  -2   82.29    7.30
  -1  -1  -2  108.01    9.40
   1   1   2   85.06    7.47
  -1  -1   2   73.50    6.58
  -1  -1   2   73.61    6.53
   1  -1  -2   97.06    8.52
   1  -1  -2  103.36    9.01
  -1   1  -2   86.22    7.58
   1  -1   3  464.17   39.43
   1  -1   3  493.48   41.92
  -1   1   3  418.76   35.67
  -1   1   3  586.78   49.83
   1   1  -3  482.36   41.09
   1   1  -3  494.64   42.14
  -1  -1  -3  469.53   39.93
  -1  -1  -3  545.13   46.40
   1   1   3  529.76   45.07
  -1  -1   3  508.80   43.30
  -1  -1   3  473.74   40.32
   1  -1  -3  501.89   42.69
   1  -1  -3  593.41   50.44
  -1   1  -3  482.70   41.04
  -1   1  -3  489.55   41.59
   1  -1   4 1530.82  129.69
   1  -1   4 1626.50  137.82
  -1   1   4 1323.43  112.21
  -1   1   4 1570.64  133.12
   1   1  -4 1570.09  133.12
   1   1  -4 1483.26  125.76
  -1  -1  -4 1519.21  128.69
  -1  -1  -4 1782.45  151.09
   1   1   4 1843.84  156.23
   1   1   4 1481.05  125.49
  -1  -1   4 1496.53  126.92
  -1  -1   4 1322.32  112.10
   1  -1  -4 1743.74  147.72
   1  -1  -4 1398.64  118.63
  -1   1  -4 1509.25  127.86
  -1   1  -4 1598.29  135.44
   1  -1   5  395.31   33.68
   1  -1   5  444.09   37.83
  -1   1   5  393.10   33.57
  -1   1   5  464.50   39.60
   1   1  -5  450.84   38.49
   1   1  -5  399.08   34.18
  -1  -1  -5  504.15   42.92
  -1  -1  -5  454.21   38.82
   1   1   5  430.16   36.72
   1   1   5  415.61   35.45
  -1  -1   5  397.91   33.96
  -1  -1   5  438.73   37.50
   1  -1  -5  453.44   38.66
   1  -1  -5  457.26   39.04
  -1   1  -5  431.82   36.78
  -1   1  -5  466.93   39.87
   1  -1   6  512.67   43.64
   1  -1   6  533.85   45.40
  -1   1   6  464.44   39.65
  -1   1   6  496.85   42.36
   1   1  -6  482.03   41.15
   1   1  -6  487.12   41.64
  -1  -1  -6  524.01   44.63
  -1  -1  -6  511.34   43.69
   1   1   6  517.65   44.08
   1   1   6  565.21   48.11
  -1  -1   6  480.65   40.98
  -1  -1   6  502.33   42.92
   1  -1  -6  493.81   42.20
   1  -1  -6  503.38   42.92
  -1   1  -6  548.73   46.79
  -1   1  -6  534.07   45.40
   1  -1   7  105.91    9.35
   1  -1   7  112.05    9.84
  -1   1   7  113.59   10.18
  -1   1   7  106.68    9.57
   1   1  -7  115.09   10.18
   1   1  -7  103.09    9.35
  -1  -1  -7  136.60   12.00
  -1  -1  -7   90.04    8.35
   1   1   7  111.11    9.84
   1   1   7  104.41    9.29
  -1  -1   7  108.12    9.68
  -1  -1   7  119.84   10.73
   1  -1  -7  115.20   10.18
   1  -1  -7  110.06   10.01
  -1   1  -7  123.05   10.95
  -1   1  -7  108.40    9.57
   1  -1   8  337.47   28.87
   1  -1   8  354.78   30.31
  -1   1   8  367.88   31.52
  -1   1   8  400.18   34.23
   1   1  -8  356.16   30.47
   1   1  -8  351.24   30.20
  -1  -1  -8  320.60   27.49
  -1  -1  -8  278.46   24.00
   1   1   8  345.76   29.59
   1   1   8  438.78   37.44
  -1  -1   8  343.55   29.53
  -1  -1   8  309.92   26.60
   1  -1  -8  388.51   33.35
   1  -1  -8  317.28   27.21
  -1   1  -8  312.63   26.77
  -1   1  -8  325.08   27.87
   1  -1   9  108.01    9.51
   1  -1   9  108.18    9.57
  -1   1   9  106.46    9.57
  -1   1   9  100.05    9.01
   1   1  -9  109.50    9.73
   1   1  -9   97.56    8.96
  -1  -1  -9  106.79    9.57
  -1  -1  -9  105.47    9.68
   1   1   9  111.60    9.95
   1   1   9   92.80    8.35
  -1  -1   9   96.12    8.79
  -1  -1   9  101.98    9.18
   1  -1  -9  119.01   10.56
   1  -1  -9   93.13    8.74
  -1   1  -9  103.58    9.18
  -1   1  -9  100.05    9.07
   1  -1  10 1760.33  149.21
   1  -1  10 1781.90  151.09
  -1   1  10 1739.32  147.50
  -1   1  10 1573.40  133.50
   1   1 -10 1701.16  144.40
   1   1 -10 1839.42  155.96
  -1  -1 -10 1323.98  112.43
  -1  -1 -10 1813.42  153.75
   1   1  10 1785.77  151.42
   1   1  10 1493.77  126.70
  -1  -1  10 1686.23  142.96
  -1  -1  10 1671.85  141.86
   1  -1 -10 1552.94  131.73
   1  -1 -10 1595.53  135.50
  -1   1 -10 1674.06  141.91
  -1   1 -10 1584.47  134.44
   1  -1  11  401.40   34.34
   1  -1  11  395.04   33.79
  -1   1  11  348.75   30.03
  -1   1  11  362.13   31.08
   1   1 -11  414.23   35.45
   1   1 -11  381.60   32.96
  -1  -1 -11  363.07   31.19
  -1  -1 -11  434.58   37.33
   1   1  11  369.71   31.74
   1   1  11  386.13   33.07
  -1  -1  11  401.23   34.45
  -1  -1  11  477.44   40.81
   1  -1 -11  385.53   33.07
   1  -1 -11  398.30   34.34
  -1   1 -11  437.68   37.50
  -1   1 -11  389.29   33.35
   1  -1  12  392.88   33.68
   1  -1  12  399.35   34.23
  -1   1  12  449.13   38.49
  -1   1  12  384.86   33.07
   1   1 -12  404.44   34.68
   1   1 -12  354.11   30.64
  -1  -1 -12  403.55   34.73
  -1  -1 -12  355.77   30.58
   1   1  12  380.60   32.68
   1   1  12  408.70   35.06
  -1  -1  12  358.54   30.80
  -1  -1  12  366.61   31.58
   1  -1 -12  350.68   30.20
   1  -1 -12  412.18   35.56
  -1   1 -12  383.37   32.91
  -1   1 -12  334.65   28.87
   1  -1  13  120.23   10.84
   1  -1  13  127.48   11.34
  -1   1  13  118.19   10.67
  -1   1  13  114.87   10.51
   1   1 -13  114.37   10.73
   1   1 -13  126.76   11.39
  -1  -1 -13  120.62   11.01
  -1  -1 -13  119.62   10.78
   1   1  13  112.77   10.23
   1   1  13  108.18    9.95
  -1  -1  13  130.79   11.84
  -1  -1  13  115.09   10.45
   1  -1 -13  130.08   12.00
   1  -1 -13  115.36   10.51
  -1   1 -13  114.37   10.29
  -1   1 -13  127.09   11.61
   1  -1  14  620.51   52.87
   1  -1  14  644.29   54.97
  -1   1  14  602.26   51.49
  -1   1  14  573.50   49.05
   1   1 -14  609.45   52.26
   1   1 -14  646.51   55.19
  -1  -1 -14  614.98   52.54
  -1  -1 -14  588.99   50.44
   1   1  14  558.57   47.78
   1   1  14  583.46   49.83
  -1  -1  14  686.33   58.51
  -1  -1  14  601.16   51.43
   1  -1 -14  650.38   55.53
   1  -1 -14  628.81   53.92
  -1   1 -14  590.10   50.38
  -1   1 -14  639.87   54.64
   1  -1  15  416.11   35.73
   1  -1  15  414.01   35.51
  -1   1  15  385.75   33.18
  -1   1  15  378.78   32.68
   1   1 -15  376.46   32.41
   1   1 -15  393.32   34.07
  -1  -1 -15  404.72   34.84
  -1  -1 -15  422.41   36.39
   1   1  15  384.70   33.07
   1   1  15  377.45   32.46
  -1  -1  15  417.66   35.84
  -1  -1  15  371.04   32.02
   1  -1 -15  371.70   32.24
   1  -1 -15  367.39   31.69
  -1   1 -15  398.96   34.29
  -1   1 -15  386.30   33.35
   1  -1  16  268.50   23.28
   1  -1  16  286.14   24.83
  -1   1  16  264.96   23.06
  -1   1  16  284.48   24.72
   1   1 -16  294.61   25.83
   1   1 -16  339.24   29.26
  -1  -1 -16  241.02   21.07
  -1  -1 -16  305.28   26.60
   1   1  16  352.12   30.36
   1   1  16  307.71   26.71
  -1  -1  16  299.69   25.94
  -1  -1  16  309.98   26.93
   1  -1 -16  276.08   24.28
   1  -1 -16  284.82   24.78
  -1   1 -16  299.03   25.99
  -1   1 -16  270.88   23.56
   1  -1  17   19.47    3.37
   1  -1  17   18.91    2.93
  -1   1  17   20.63    3.71
  -1   1  17   21.51    3.37
   1   1 -17   23.34    3.65
   1   1 -17   23.78    4.42
  -1  -1 -17   21.24    3.76
  -1  -1 -17   26.05    4.31
   1   1  17   25.44    3.93
   1   1  17   19.80    3.15
  -1  -1  17   23.17    3.65
  -1  -1  17   21.46    3.71
   1  -1 -17   21.13    3.54
   1  -1 -17   25.88    4.70
  -1   1 -17   19.80    3.93
  -1   1 -17   18.97    3.15
   1  -1  18   71.29    6.97
   1  -1  18   81.02    7.80
  -1   1  18   68.63    7.02
  -1   1  18   62.83    6.69
   1   1 -18   65.70    7.36
   1   1 -18   70.13    7.08
  -1  -1 -18   79.80    8.02
  -1  -1 -18   70.84    7.36
   1   1  18   83.07    8.02
   1   1  18   69.35    7.02
  -1  -1  18   66.81    7.02
  -1  -1  18   66.53    6.91
   1  -1 -18   73.67    7.47
   1  -1 -18   66.42    7.30
  -1   1 -18   75.88    7.74
  -1   1 -18   62.77    6.58
   1  -1  19   78.70    7.80
   1  -1  19   83.34    7.91
  -1   1  19   80.41    8.13
  -1   1  19   63.93    6.91
   1   1 -19   75.38    8.13
   1   1 -19   73.78    7.41
  -1  -1 -19   66.59    7.08
  -1  -1 -19   70.29    7.52
   1   1  19   71.29    7.19
   1   1  19   85.11    8.46
  -1  -1  19   79.20    7.96
  -1  -1  19   97.00    9.35
   1  -1 -19   76.10    8.30
   1  -1 -19   82.96    8.24
  -1   1 -19   91.75    9.07
  -1   1 -19   87.55    8.46
   1  -1  20  123.00   11.28
   1  -1  20  135.66   12.50
  -1   1  20  141.74   13.05
  -1   1  20  136.38   12.66
   1   1 -20  156.46   14.21
   1   1 -20  133.23   12.89
  -1  -1 -20  148.05   13.55
  -1  -1 -20  151.31   13.94
   1   1  20  143.96   13.16
   1   1  20  132.45   12.11
  -1  -1  20  123.49   11.67
  -1  -1  20  137.93   12.78
   1  -1 -20  134.11   12.83
   1  -1 -20  128.31   11.84
  -1   1 -20  134.50   12.61
  -1   1 -20  141.03   13.11
   1  -1  21   34.40    4.59
   1  -1  21   29.09    4.59
  -1   1  21   31.91    5.09
  -1   1  21   35.06    5.36
   1   1 -21   28.98    4.53
   1   1 -21   25.33    4.98
  -1  -1 -21   31.41    5.09
  -1  -1 -21   43.64    6.03
   1   1  21   28.09    4.26
   1   1  21   26.27    4.59
  -1  -1  21   32.91    4.81
  -1  -1  21   43.58    5.64
   1  -1 -21   25.16    4.59
   1  -1 -21   34.90    6.19
  -1   1 -21   40.76    5.70
  -1   1 -21   34.79    5.25
   1  -1  22   15.37    3.59
   1  -1  22   21.40    3.93
  -1   1  22   24.17    4.59
  -1   1  22   11.06    4.26
   1   1 -22   18.91    5.42
   1   1 -22   22.79    4.04
  -1  -1 -22   23.78    4.65
  -1  -1 -22   21.51    4.31
   1   1  22   14.60    3.37
   1   1  22   20.24    3.98
  -1  -1  22   22.73    4.26
  -1  -1  22   13.55    4.42
   1  -1 -22   16.04    5.31
   1  -1 -22   13.99    4.20
  -1   1 -22   17.59    4.53
  -1   1 -22   17.48    4.59
   1  -1  23   51.49    5.97
   1  -1  23   69.41    7.52
  -1   1  23   51.71    6.36
  -1   1  23   71.18    7.69
   1   1 -23   48.06    6.03
   1   1 -23   61.50    7.74
  -1  -1 -23   50.88    6.47
  -1  -1 -23   67.64    7.91
   1   1  23   54.20    6.19
   1   1  23   59.06    6.75
  -1  -1  23   55.75    6.69
  -1  -1  23   49.72    6.25
   1  -1 -23   53.31    7.30
   1  -1 -23   55.69    6.69
  -1   1 -23   69.63    7.91
  -1   1 -23   63.38    7.58
   1  -1  24   85.39    8.74
   1  -1  24   77.20    7.96
  -1   1  24   69.68    7.74
  -1   1  24   99.16    9.90
   1   1 -24   90.64    9.18
   1   1 -24   62.33    8.07
  -1  -1 -24   84.39    8.96
  -1  -1 -24   78.92    8.90
   1   1  24   89.48    9.13
   1   1  24   94.13    9.24
  -1  -1  24   86.77    9.01
  -1  -1  24   64.37    7.63
   1  -1 -24   81.68    9.73
   1  -1 -24   86.55    8.79
  -1   1 -24   82.24    9.13
  -1   1 -24  102.81   10.34
   1  -1  25  173.38   15.60
   1  -1  25  179.41   16.26
  -1   1  25  184.94   16.81
  -1   1  25  168.57   15.60
   1   1 -25  197.77   17.81
   1   1 -25  176.64   16.92
  -1  -1 -25  189.75   17.53
  -1  -1 -25  208.94   19.25
   1   1  25  170.39   15.32
   1   1  25  212.42   19.02
  -1  -1  25  195.67   17.64
  -1  -1  25  192.02   17.64
   1  -1 -25  151.75   14.05
   1  -1 -25  178.41   16.92
  -1   1 -25  192.29   17.75
  -1   1 -25  174.43   16.15
   1  -1  26   29.37    5.09
   1  -1  26   23.23    4.31
  -1   1  26   35.28    5.81
  -1   1  26   33.29    5.36
   1   1 -26   32.19    6.25
   1   1 -26   36.33    5.75
  -1  -1 -26   38.88    6.42
  -1  -1 -26   27.38    5.42
   1   1  26   33.74    4.70
   1   1  26   32.08    5.09
  -1  -1  26   22.34    4.76
  -1  -1  26   38.16    5.86
   1  -1 -26   42.09    6.97
   1  -1 -26   39.27    5.86
  -1   1 -26   28.09    5.86
  -1   1 -26   28.21    5.97
   1  -1  27   63.82    7.24
   1  -1  27   65.04    6.97
  -1   1  27   74.77    8.41
  -1   1  27   62.22    7.41
   1   1 -27   62.83    7.36
   1   1 -27   59.06    7.96
  -1  -1 -27   81.46    9.35
  -1  -1 -27   78.09    8.79
   1   1  27   55.58    6.58
   1   1  27   63.43    7.47
  -1  -1  27   51.21    6.53
  -1  -1  27   65.48    7.96
   1  -1 -27   57.74    7.19
   1  -1 -27   42.92    7.13
  -1   1 -27   60.67    7.63
  -1   1 -27   60.12    7.80
   1  -1  28   35.51    5.25
   1  -1  28   34.90    5.09
  -1   1  28   30.31    6.14
  -1   1  28   43.91    6.36
   1   1 -28   26.66    5.42
   1   1 -28   32.13    7.24
  -1  -1 -28   35.45    6.47
  -1  -1 -28   35.84    6.97
   1   1  28   42.20    5.86
   1   1  28   32.30    5.31
  -1  -1  28   32.02    6.30
  -1  -1  28   34.01    5.53
   1  -1 -28   35.62    7.19
   1  -1 -28   38.77    6.25
  -1   1 -28   32.57    6.75
  -1   1 -28   33.51    6.86
   1  -1  29    9.01    4.37
   1  -1  29    6.69    4.04
  -1   1  29    7.02    5.81
  -1   1  29    9.84    5.09
   1   1 -29    7.19    4.42
   1   1 -29   -1.27    6.64
  -1  -1 -29   13.72    6.58
  -1  -1 -29   11.34    6.58
   1   1  29    9.40    4.76
   1   1  29   10.56    4.65
  -1  -1  29   10.23    5.48
  -1  -1  29    8.02    5.92
   1  -1 -29   15.65    4.98
   1  -1 -29    9.18    6.91
  -1   1 -29    3.71    5.42
  -1   1 -29   11.45    6.19
   1  -1  30    1.49    4.48
   1  -1  30    0.39    4.87
  -1   1  30   -4.98    6.08
  -1   1  30    8.90    5.42
   1   1 -30   -0.55    5.97
   1   1 -30   -0.72    4.92
  -1  -1 -30    3.82    7.02
  -1  -1 -30    9.68    6.36
   1   1  30    3.43    4.31
   1   1  30    7.96    5.09
  -1  -1  30    3.43    5.75
  -1  -1  30   -0.17    5.31
   1  -1 -30    2.38    4.87
   1  -1 -30    3.15    7.13
  -1   1 -30    2.38    6.58
  -1   1 -30   -6.58    5.92
   1  -1  31  150.76   14.55
   1  -1  31  159.83   15.37
  -1   1  31  161.71   15.76
  -1   1  31  132.84   13.55
   1   1 -31  163.26   15.54
   1   1 -31  145.45   14.99
  -1  -1 -31  168.95   16.81
  -1  -1 -31  163.26   16.26
   1   1  31  155.07   14.77
   1   1  31  137.87   13.49
  -1  -1  31  167.63   15.82
  -1  -1  31  142.19   14.77
   1  -1 -31  145.28   14.55
   1  -1 -31  116.19   13.22
  -1   1 -31  171.61   16.92
  -1   1 -31  152.75   15.37
   1  -1  32    8.07    6.36
   1  -1  32   12.50    6.14
  -1   1  32    8.57    5.97
  -1   1  32    8.96    6.64
   1   1 -32    9.18    7.47
   1   1 -32    7.80    5.92
  -1  -1 -32    8.57    6.58
  -1  -1 -32    9.57    7.30
   1   1  32   13.00    5.97
   1   1  32   13.49    6.19
  -1  -1  32    3.21    7.52
  -1  -1  32    8.79    5.31
   1  -1 -32   -1.77    5.97
   1  -1 -32   -1.16    6.64
  -1   1 -32   21.57    8.07
  -1   1 -32    7.52    7.41
   1  -1  33    9.68    6.19
   1  -1  33    9.18    6.69
  -1   1  33    5.53    8.19
  -1   1  33   18.91    6.03
   1   1 -33   12.44    6.08
   1   1 -33   13.05    9.07
  -1  -1 -33    9.35    7.91
  -1  -1 -33   20.74    7.52
   1   1  33    8.74    5.75
   1   1  33    6.64    6.64
  -1  -1  33   18.86    8.63
  -1  -1  33   11.39    6.14
   1  -1 -33   13.99    6.58
   1  -1 -33    7.08    7.36
  -1   1 -33   14.71    7.13
  -1   1 -33    8.07    7.24
   1  -1  34   58.46    9.29
   1  -1  34   62.44    9.51
  -1   1  34   71.12    8.74
  -1   1  34   73.28   11.28
   1   1 -34   85.83   10.89
   1   1 -34   70.13   11.84
  -1  -1 -34   87.05   11.39
  -1  -1 -34   57.68    9.40
   1   1  34   71.90    9.29
   1   1  34   64.37    9.13
  -1  -1  34   59.95   10.67
  -1  -1  34   59.67    8.74
   1  -1 -34   58.79    9.18
   1  -1 -34   63.88   10.95
  -1   1 -34   49.99    9.90
  -1   1 -34   79.25   10.95
   1  -1  35   82.68   11.34
   1  -1  35   83.23   10.45
  -1   1  35   85.39   12.50
  -1   1  35   73.78    9.13
   1   1 -35   70.73   12.28
   1   1 -35   94.79   11.95
  -1  -1 -35   73.67   11.50
  -1  -1 -35  111.88   13.99
   1   1  35   74.66   10.18
   1   1  35   74.99    9.79
  -1  -1  35   81.79   12.66
  -1  -1  35   70.35    9.35
   1  -1 -35   89.32   10.67
   1  -1 -35   51.76   10.95
  -1   1 -35   89.81   12.22
  -1   1 -35   70.40   11.78
   1  -1  36   65.98   10.95
   1  -1  36   92.25   11.50
  -1   1  36   80.30   10.45
  -1   1  36   49.05   11.45
   1   1 -36   56.19   12.50
  -1  -1 -36  100.27   13.72
  -1  -1 -36   62.88   11.78
   1   1  36   70.62    9.90
   1   1  36   83.56   11.50
  -1  -1  36   71.84    9.46
  -1  -1  36   66.31   12.78
   1  -1 -36   74.61   12.61
   1  -1 -36   86.66   11.78
  -1   1 -36   66.53   11.78
  -1   1 -36   96.28   14.10
   1  -1  37   19.30    8.41
   1  -1  37   18.91    9.51
  -1   1  37   16.92    8.02
   1   1 -37   38.55    8.85
   1   1 -37   27.54   12.39
  -1  -1 -37   30.58   10.56
  -1  -1 -37   29.70   11.84
   1   1  37   34.68   10.18
   1   1  37   29.37    9.13
  -1  -1  37   28.59    8.68
  -1  -1  37   44.46   13.00
   1  -1 -37   10.07   11.78
   1  -1 -37   35.84    9.79
  -1   1 -37   30.25   12.00
  -1   1 -37   40.15   10.78
   1  -1  38   30.64    9.57
   1  -1  38   12.50   11.89
   1   1 -38   31.69   11.06
   1   1 -38    9.90   14.05
  -1  -1  38   25.00    9.24
  -1   1 -38   32.68   13.72
  -1   1 -38   12.39   12.17
   1   2   0  489.55   41.64
   1   2   0  549.50   46.73
  -1  -2   0  539.93   45.85
  -1  -2   0  565.21   48.00
   1  -2   0  506.48   43.03
   1  -2   0  591.20   50.16
  -1   2   0  524.06   44.52
  -1   2   0  605.03   51.38
   1  -2   1  608.35   51.60
   1  -2   1  612.22   51.99
  -1   2   1  687.98   58.40
  -1   2   1  686.33   58.29
   1   2  -1  613.32   52.15
   1   2  -1  643.19   54.64
  -1  -2  -1  700.15   59.45
  -1  -2  -1  612.77   52.04
   1   2   1  760.43   64.54
   1   2   1  658.12   55.86
  -1  -2   1  591.75   50.27
  -1  -2   1  539.82   45.85
   1  -2  -1  774.81   65.76
   1  -2  -1  697.94   59.23
  -1   2  -1  644.29   54.70
  -1   2  -1  572.95   48.67
   1  -2   2  366.94   31.25
   1  -2   2  364.29   30.97
  -1   2   2  389.56   33.18
  -1   2   2  502.27   42.69
   1   2  -2  360.69   30.80
   1   2  -2  417.99   35.62
  -1  -2  -2  437.12   37.22
  -1  -2  -2  425.62   36.22
   1   2   2  523.23   44.52
   1   2   2  493.42   41.98
  -1  -2   2  388.24   33.07
  -1  -2   2  356.10   30.36
   1  -2  -2  453.05   38.49
   1  -2  -2  461.02   39.21
  -1   2  -2  383.20   32.63
  -1   2  -2  379.88   32.35
   1  -2   3  143.46   12.33
   1  -2   3  147.61   12.72
  -1   2   3  172.38   14.93
  -1   2   3  176.03   15.21
   1   2  -3  138.37   12.17
   1   2  -3  152.58   13.33
  -1  -2  -3  160.71   13.88
  -1  -2  -3  168.90   14.71
   1   2   3  130.30   11.39
   1   2   3  162.43   14.10
  -1  -2   3  150.98   13.11
  -1  -2   3  154.35   13.44
   1  -2  -3  151.42   13.16
   1  -2  -3  190.58   16.37
  -1   2  -3  160.11   13.83
  -1   2  -3  144.68   12.44
   1  -2   4  455.65   38.82
   1  -2   4  409.64   34.84
  -1   2   4  444.15   37.88
  -1   2   4  548.51   46.73
   1   2  -4  417.71   35.73
   1   2  -4  457.37   39.04
  -1  -2  -4  542.98   46.34
  -1  -2  -4  453.66   38.66
   1   2   4  416.44   35.51
   1   2   4  500.01   42.58
  -1  -2   4  455.71   38.88
  -1  -2   4  418.16   35.67
   1  -2  -4  591.75   50.33
   1  -2  -4  472.30   40.32
  -1   2  -4  423.13   36.00
  -1   2  -4  440.22   37.50
   1  -2   5  760.43   64.54
  -1   2   5  696.28   59.23
  -1   2   5  776.47   65.98
   1   2  -5  742.74   63.21
   1   2  -5  763.20   64.93
  -1  -2  -5  730.57   62.22
  -1  -2  -5  770.94   65.54
   1   2   5  707.89   60.23
   1   2   5  659.23   56.02
  -1  -2   5  696.83   59.29
  -1  -2   5  692.41   58.90
   1  -2  -5  777.58   66.03
   1  -2  -5  754.35   64.21
  -1   2  -5  723.38   61.33
   1  -2   6  313.46   26.77
   1  -2   6  292.34   25.00
  -1   2   6  314.24   26.93
  -1   2   6  307.21   26.32
   1   2  -6  270.22   23.34
   1   2  -6  311.92   26.77
  -1  -2  -6  259.49   22.34
  -1  -2  -6  302.96   26.16
   1   2   6  347.20   29.70
   1   2   6  334.48   28.65
  -1  -2   6  331.33   28.37
  -1  -2   6  302.24   25.99
   1  -2  -6  328.12   28.09
   1  -2  -6  274.64   23.73
  -1   2  -6  331.49   28.43
  -1   2  -6  295.49   25.22
   1  -2   7  788.08   66.92
   1  -2   7  763.20   64.82
  -1   2   7  742.74   63.16
  -1   2   7  800.25   68.02
   1   2  -7  847.81   72.01
   1   2  -7  730.02   62.16
  -1  -2  -7  783.66   66.59
  -1  -2  -7  791.96   67.42
   1   2   7  747.71   63.54
   1   2   7  799.70   67.97
  -1  -2   7  838.41   71.34
  -1  -2   7  837.31   71.12
   1  -2  -7  736.10   62.66
   1  -2  -7  801.36   68.08
  -1   2  -7  802.46   68.19
  -1   2  -7  773.71   65.70
   1  -2   8  896.48   76.10
   1  -2   8  861.09   73.06
  -1   2   8  872.15   74.11
  -1   2   8  905.88   76.98
   1   2  -8  919.71   78.09
   1   2  -8  897.03   76.32
  -1  -2  -8 1070.14   90.98
  -1  -2  -8  864.40   73.44
   1   2   8  915.28   77.76
   1   2   8  832.88   70.79
  -1  -2   8  922.47   78.37
  -1  -2   8  865.51   73.61
   1  -2  -8  889.29   75.66
   1  -2  -8 1023.13   86.88
  -1   2  -8  853.34   72.45
  -1   2  -8  922.47   78.37
   1  -2   9   37.94    3.76
   1  -2   9   38.16    3.82
  -1   2   9   42.69    4.37
  -1   2   9   35.01    3.82
   1   2  -9   33.29    3.98
   1   2  -9   40.81    4.09
  -1  -2  -9   39.82    4.37
  -1  -2  -9   34.57    3.87
   1   2   9   32.68    3.59
   1   2   9   40.43    4.20
  -1  -2   9   30.47    3.65
  -1  -2   9   39.71    4.09
   1  -2  -9   41.53    4.59
   1  -2  -9   39.76    4.20
  -1   2  -9   35.23    3.76
  -1   2  -9   36.89    3.71
   1  -2  10  322.26   27.60
   1  -2  10  290.90   24.94
  -1   2  10  296.65   25.55
  -1   2  10  289.46   24.94
   1   2 -10  281.06   24.33
   1   2 -10  326.79   28.04
  -1  -2 -10  253.35   21.90
  -1  -2 -10  385.91   33.18
   1   2  10  302.40   26.05
   1   2  10  290.62   25.05
  -1  -2  10  316.62   27.21
  -1  -2  10  316.84   27.32
   1  -2 -10  342.61   29.59
   1  -2 -10  324.14   27.93
  -1   2 -10  294.66   25.27
  -1   2 -10  310.26   26.66
   1  -2  11  514.11   43.86
   1  -2  11  496.63   42.36
  -1   2  11  491.60   42.03
  -1   2  11  506.59   43.36
   1   2 -11  513.55   44.02
   1   2 -11  535.07   45.68
  -1  -2 -11  553.60   47.40
  -1  -2 -11  385.19   33.07
   1   2  11  431.26   36.94
   1   2  11  454.77   38.93
  -1  -2  11  507.19   43.41
  -1  -2  11  520.63   44.46
   1  -2 -11  493.59   42.25
   1  -2 -11  488.34   41.98
  -1   2 -11  473.57   40.43
  -1   2 -11  530.37   45.29
   1  -2  12  195.39   16.98
   1  -2  12  186.93   16.26
  -1   2  12  169.40   14.99
  -1   2  12  195.72   17.20
   1   2 -12  196.66   17.14
   1   2 -12  189.09   16.76
  -1  -2 -12  183.17   16.15
  -1  -2 -12  213.75   18.80
   1   2  12  197.10   17.31
   1   2  12  169.06   14.93
  -1  -2  12  188.86   16.65
  -1  -2  12  191.08   16.65
   1  -2 -12  206.51   18.14
   1  -2 -12  179.57   16.04
  -1   2 -12  180.84   15.82
  -1   2 -12  212.59   18.58
   1  -2  13  817.95   69.63
   1  -2  13  803.02   68.30
  -1   2  13  898.14   76.49
  -1   2  13  785.32   66.92
   1   2 -13  852.24   72.50
   1   2 -13  718.40   61.39
  -1  -2 -13  740.52   63.16
  -1  -2 -13  887.63   75.66
   1   2  13  785.87   67.03
   1   2  13  915.28   77.87
  -1  -2  13  804.68   68.63
  -1  -2  13  800.80   68.19
   1  -2 -13  843.94   72.01
   1  -2 -13  788.08   67.19
  -1   2 -13  780.34   66.42
  -1   2 -13  864.40   73.61
   1  -2  14   52.87    5.31
   1  -2  14   50.44    5.14
  -1   2  14   52.48    5.48
  -1   2  14   38.22    4.59
   1   2 -14   56.41    6.08
   1   2 -14   55.36    5.64
  -1  -2 -14   57.74    5.92
  -1  -2 -14   61.83    6.42
   1   2  14   56.74    5.75
   1   2  14   48.72    5.14
  -1  -2  14   53.76    5.59
  -1  -2  14   54.64    5.53
   1  -2 -14   52.59    5.86
   1  -2 -14   54.14    5.75
  -1   2 -14   56.02    5.70
  -1   2 -14   56.69    5.75
   1  -2  15  444.04   38.05
   1  -2  15  400.29   34.34
  -1   2  15  436.57   37.55
  -1   2  15  456.43   39.16
   1   2 -15  378.06   32.80
   1   2 -15  412.68   35.45
  -1  -2 -15  414.06   35.73
  -1  -2 -15  444.98   38.22
   1   2  15  417.21   35.84
   1   2  15  434.75   37.33
  -1  -2  15  435.24   37.33
  -1  -2  15  392.83   33.90
   1  -2 -15  411.57   35.39
   1  -2 -15  414.12   35.84
  -1   2 -15  439.12   37.72
  -1   2 -15  388.18   33.35
   1  -2  16  140.36   12.55
   1  -2  16  124.93   11.17
  -1   2  16  134.72   12.28
  -1   2  16  120.18   11.06
   1   2 -16  120.40   10.95
   1   2 -16  116.80   11.12
  -1  -2 -16  129.96   11.89
  -1  -2 -16  140.09   12.78
   1   2  16  130.79   11.95
   1   2  16  138.92   12.50
  -1  -2  16  123.05   11.34
  -1  -2  16  140.25   12.61
   1  -2 -16  129.63   11.89
   1  -2 -16  133.78   12.55
  -1   2 -16  136.99   12.39
  -1   2 -16  120.23   10.89
   1  -2  17    3.71    2.65
   1  -2  17    4.31    2.38
  -1   2  17    0.50    2.88
  -1   2  17    5.09    2.77
   1   2 -17    1.16    2.65
   1   2 -17    2.93    3.21
  -1  -2 -17    5.59    2.82
  -1  -2 -17    7.91    3.54
   1   2  17    2.82    2.49
   1   2  17    3.93    2.88
  -1  -2  17    0.06    2.88
  -1  -2  17   -0.61    2.71
   1  -2 -17    1.71    3.32
   1  -2 -17    0.88    2.99
  -1   2 -17    2.16    2.65
  -1   2 -17    4.42    3.04
   1  -2  18  106.41    9.73
   1  -2  18  107.57    9.95
  -1   2  18  117.74   10.95
  -1   2  18   90.86    8.79
   1   2 -18  124.71   11.78
   1   2 -18  128.03   11.67
  -1  -2 -18  108.95   10.40
  -1  -2 -18   96.67    9.29
   1   2  18  123.66   11.34
   1   2  18  112.71   10.56
  -1  -2  18  108.45   10.07
  -1  -2  18  104.08    9.84
   1  -2 -18  108.12   10.73
   1  -2 -18  112.21   10.45
  -1   2 -18  113.04   10.51
  -1   2 -18  115.59   10.84
   1  -2  19   31.91    4.37
   1  -2  19   29.64    3.93
  -1   2  19   24.44    4.42
  -1   2  19   24.67    3.98
   1   2 -19   30.36    5.09
   1   2 -19   30.47    4.31
  -1  -2 -19   21.40    3.87
  -1  -2 -19   35.34    4.87
   1   2  19   29.81    4.04
   1   2  19   33.29    4.76
  -1  -2  19   20.96    4.04
  -1  -2  19   21.35    4.04
   1  -2 -19   26.21    4.81
   1  -2 -19   24.89    3.98
  -1   2 -19   22.07    3.82
  -1   2 -19   29.64    4.37
   1  -2  20  414.12   35.73
   1  -2  20  385.64   33.24
  -1   2  20  465.61   40.15
  -1   2  20  404.11   35.01
   1   2 -20  462.45   39.76
   1   2 -20  365.01   31.97
  -1  -2 -20  371.31   32.30
  -1  -2 -20  406.54   35.28
   1   2  20  403.06   34.90
   1   2  20  389.40   33.62
  -1  -2  20  395.37   34.12
  -1  -2  20  367.61   31.97
   1  -2 -20  415.56   36.33
   1  -2 -20  380.05   32.96
  -1   2 -20  347.75   30.25
  -1   2 -20  434.97   37.55
   1  -2  21   83.40    8.19
   1  -2  21   75.32    7.52
  -1   2  21   83.95    8.68
  -1   2  21   70.40    7.63
   1   2 -21   93.13    9.13
   1   2 -21   84.67    8.96
  -1  -2 -21   88.60    9.01
  -1  -2 -21   78.26    8.35
   1   2  21   84.28    8.35
   1   2  21   83.95    8.57
  -1  -2  21   75.32    7.91
  -1  -2  21   86.94    8.74
   1  -2 -21   88.38    8.90
   1  -2 -21   84.45    9.46
  -1   2 -21  106.02   10.40
  -1   2 -21   96.06    9.62
   1  -2  22   88.60    8.79
   1  -2  22   74.00    7.52
  -1   2  22   84.84    8.68
  -1   2  22   81.68    8.46
   1   2 -22   78.53    8.96
   1   2 -22   75.32    7.63
  -1  -2 -22   88.38    9.07
  -1  -2 -22   80.08    8.74
   1   2  22   83.23    8.19
   1   2  22   91.47    9.13
  -1  -2  22   86.16    8.63
  -1  -2  22   74.05    8.13
   1  -2 -22   85.50    9.40
   1  -2 -22   95.07    9.40
  -1   2 -22   97.28    9.79
  -1   2 -22   85.22    8.90
   1  -2  23    8.19    3.10
   1  -2  23   17.09    4.15
  -1   2  23   15.49    4.53
  -1   2  23   15.32    4.31
   1   2 -23   11.78    4.81
   1   2 -23    6.75    3.87
  -1  -2 -23   11.28    4.70
  -1  -2 -23   10.12    4.87
   1   2  23    8.68    3.59
   1   2  23   12.44    4.20
  -1  -2  23    5.86    3.98
  -1  -2  23    8.57    4.26
   1  -2 -23   13.88    5.70
   1  -2 -23    8.30    3.76
  -1   2 -23    4.70    3.82
  -1   2 -23   13.83    4.09
   1  -2  24  108.62   10.34
   1  -2  24  113.32   10.78
  -1   2  24  112.43   11.12
  -1   2  24  115.81   11.23
   1   2 -24  103.75   10.18
   1   2 -24  102.76   11.12
  -1  -2 -24  109.94   11.01
  -1  -2 -24  113.65   11.39
   1   2  24  107.73   10.18
   1   2  24  108.34   10.51
  -1  -2  24  122.94   11.78
  -1  -2  24   91.25    9.73
   1  -2 -24  121.34   12.33
   1  -2 -24  121.78   11.61
  -1   2 -24  105.85   10.73
  -1   2 -24  112.38   11.23
   1  -2  25  244.33   21.62
   1  -2  25  225.86   20.02
  -1   2  25  240.02   21.35
  -1   2  25  283.16   24.94
   1   2 -25  231.61   20.57
   1   2 -25  198.32   18.53
  -1  -2 -25  242.12   21.79
  -1  -2 -25  286.25   25.44
   1   2  25  251.97   22.23
   1   2  25  250.36   21.96
  -1  -2  25  218.89   19.80
  -1  -2  25  263.69   23.34
   1  -2 -25  219.39   19.63
   1  -2 -25  236.59   21.62
  -1   2 -25  255.34   22.90
  -1   2 -25  222.82   20.19
   1  -2  26   56.69    6.64
   1  -2  26   53.42    6.30
  -1   2  26   71.34    8.13
  -1   2  26   59.12    7.02
   1   2 -26   58.79    7.08
   1   2 -26   62.38    8.19
  -1  -2 -26   58.51    7.24
  -1  -2 -26   61.72    7.58
   1   2  26   60.01    6.58
   1   2  26   72.01    7.96
  -1  -2  26   61.39    7.74
  -1  -2  26   57.18    7.02
   1  -2 -26   52.37    6.75
   1  -2 -26   65.54    8.52
  -1   2 -26   62.33    8.02
  -1   2 -26   70.02    8.19
   1  -2  27   20.68    3.87
   1  -2  27   16.76    4.20
  -1   2  27   33.74    6.08
  -1   2  27   35.28    6.03
   1   2 -27   15.60    4.76
   1   2 -27   15.10    6.14
  -1  -2 -27   29.26    6.14
  -1  -2 -27   22.67    5.48
   1   2  27   26.82    4.87
   1   2  27   32.02    5.14
  -1  -2  27   29.70    5.31
  -1  -2  27   24.44    5.48
   1  -2 -27   30.25    6.86
   1  -2 -27   26.38    5.48
  -1   2 -27   21.62    5.31
  -1   2 -27   26.32    6.42
   1  -2  28   75.21    8.02
   1  -2  28   90.20    9.13
  -1   2  28   95.73   10.29
  -1   2  28  118.52   11.78
   1   2 -28  103.09   11.50
  -1  -2 -28   98.77   10.89
  -1  -2 -28  104.97   11.45
   1   2  28  107.07   10.78
   1   2  28  105.69   10.51
  -1  -2  28   91.47    9.51
  -1  -2  28   82.07    9.01
   1  -2 -28   93.30   11.06
   1  -2 -28  109.94   10.95
  -1   2 -28   88.54    9.90
  -1   2 -28   84.73    9.90
   1  -2  29   52.98    6.53
   1  -2  29   55.08    6.91
  -1   2  29   66.70    8.13
  -1   2  29   56.24    7.91
   1   2 -29   54.03    6.86
   1   2 -29   41.59    7.52
  -1  -2 -29   57.85    8.79
  -1  -2 -29   57.46    8.07
   1   2  29   60.89    7.02
   1   2  29   66.92    8.07
  -1  -2  29   63.05    7.69
  -1  -2  29   51.76    7.69
   1  -2 -29   48.17    6.75
   1  -2 -29   66.14    9.62
  -1   2 -29   75.16    8.96
  -1   2 -29   59.73    8.24
   1  -2  30   64.98    8.07
   1  -2  30   62.94    7.69
  -1   2  30   74.22    8.79
  -1   2  30   63.82    8.35
   1   2 -30   54.25    8.19
   1   2 -30   61.00    7.63
  -1  -2 -30   86.22   10.34
  -1  -2 -30   65.65    9.07
   1   2  30   65.09    7.58
   1   2  30   69.74    8.52
  -1  -2  30   62.88    8.90
  -1  -2  30   79.64    8.90
   1  -2 -30   65.98    8.07
   1  -2 -30   55.30    8.74
  -1   2 -30   71.51    9.46
  -1   2 -30   75.05    9.51
   1  -2  31   77.04    9.07
   1  -2  31   73.72    8.68
  -1   2  31   72.67    9.46
  -1   2  31   70.02    9.07
   1   2 -31   53.98    9.35
   1   2 -31   72.61    8.63
  -1  -2 -31   67.19    9.62
  -1  -2 -31   71.84   10.56
   1   2  31   62.05    7.85
   1   2  31   65.04    8.07
  -1  -2  31   73.44    8.63
  -1  -2  31   61.00    9.13
   1  -2 -31   62.05    9.73
   1  -2 -31   62.00    8.63
  -1   2 -31   92.91   10.67
  -1   2 -31   55.58    8.19
   1  -2  32   15.37    6.30
   1  -2  32   12.61    6.30
  -1   2  32   17.42    7.13
  -1   2  32    8.96    6.58
   1   2 -32    4.65    7.96
   1   2 -32    4.20    6.19
  -1  -2 -32    9.40    7.69
  -1  -2 -32   12.66    7.47
   1   2  32   13.94    5.36
   1   2  32   21.35    6.25
  -1  -2  32    7.69    7.74
  -1  -2  32   14.55    5.97
   1  -2 -32   24.72    7.13
   1  -2 -32   22.40    8.13
  -1   2 -32    8.02    7.24
  -1   2 -32   18.64    7.80
   1  -2  33   16.43    7.02
   1  -2  33   11.23    6.03
  -1   2  33    9.73    8.07
  -1   2  33   13.22    5.86
   1   2 -33    8.63    7.80
   1   2 -33    8.13    7.02
  -1  -2 -33   11.78    8.07
  -1  -2 -33   18.58    8.13
   1   2  33   16.04    6.25
   1   2  33   11.23    6.64
  -1  -2  33   10.51    7.52
  -1  -2  33   11.01    6.03
   1  -2 -33   20.30    6.75
   1  -2 -33   15.15    7.96
  -1   2 -33   23.61    8.52
  -1   2 -33   17.86    8.52
   1  -2  34  136.16   14.27
   1  -2  34  137.15   14.60
  -1   2  34  126.81   14.60
  -1   2  34  111.11   11.56
   1   2 -34  125.21   14.60
   1   2 -34  135.27   14.21
  -1  -2 -34  165.97   17.37
  -1  -2 -34  124.77   13.77
   1   2  34  169.01   16.43
   1   2  34  121.06   12.89
  -1  -2  34  122.06   12.72
  -1  -2  34  122.28   14.71
   1  -2 -34  142.46   15.54
   1  -2 -34  135.50   14.16
  -1   2 -34  144.62   16.09
  -1   2 -34  113.87   13.38
   1  -2  35    5.70    7.52
   1  -2  35   15.76    8.63
  -1   2  35   15.10    9.51
  -1   2  35   12.50    6.08
   1   2 -35   14.38   10.01
   1   2 -35   11.84    6.91
  -1  -2 -35   12.06    9.29
  -1  -2 -35    4.04    9.13
   1   2  35   20.30    7.41
   1   2  35   18.31    7.69
  -1  -2  35   21.62    7.41
  -1  -2  35   18.25   10.45
   1  -2 -35   15.54    7.02
   1  -2 -35   14.43    9.24
  -1   2 -35    9.07    8.41
  -1   2 -35   17.70    9.95
   1  -2  36    4.42    9.24
   1  -2  36    8.24    8.02
  -1   2  36   -0.61   10.07
  -1   2  36   -0.55    6.30
   1   2 -36   -2.16   10.78
   1   2 -36   -2.21    8.46
  -1  -2 -36    2.38   10.51
  -1  -2 -36    1.60    9.95
   1   2  36    7.58    8.19
   1   2  36   14.32    8.63
  -1  -2  36   -1.00   11.01
  -1  -2  36   15.65    7.74
   1  -2 -36    8.07    7.52
   1  -2 -36    3.65   10.51
  -1   2 -36   -5.42    9.95
  -1   2 -36    6.58   10.78
   1  -2  37   34.18    9.62
   1  -2  37   18.20   10.89
   1   2 -37   19.19   12.06
   1   2 -37   25.11    9.79
  -1  -2 -37   37.11   12.22
   1   2  37   22.84    9.51
  -1  -2  37   31.03    8.30
  -1  -2  37   26.49   12.83
  -1   2 -37   38.66   12.39
  -1   2 -37   45.24   12.66
   1  -2  38    4.87   12.28
   1  -2  38   -1.05    9.84
   1   2 -38    7.80   13.33
   1   2 -38   13.72   10.62
  -1  -2  38    2.32   13.66
  -1  -2  38    6.42    7.80
  -1   2 -38    3.48   13.33
  -1   2 -38    0.72   11.95
   1   3   0   14.49    2.32
   1   3   0   12.55    2.21
  -1  -3   0   11.06    2.10
  -1  -3   0   11.28    1.94
   1  -3   0    9.84    1.49
   1  -3   0   13.27    1.88
  -1   3   0   12.33    1.77
  -1   3   0   14.05    1.99
   1  -3   1  409.64   34.84
   1  -3   1  429.22   36.50
  -1   3   1  442.21   37.66
  -1   3   1  520.30   44.24
   1   3  -1  405.10   34.57
   1   3  -1  417.82   35.67
  -1  -3  -1  451.39   38.44
   1   3   1  447.47   38.16
   1   3   1  454.43   38.71
  -1  -3   1  418.27   35.67
  -1  -3   1  395.81   33.74
   1  -3  -1  500.61   42.53
   1  -3  -1  451.89   38.49
  -1   3  -1  445.14   37.88
  -1   3  -1  447.08   38.05
   1  -3   2  847.81   71.90
   1  -3   2  836.20   70.96
  -1   3   2 1061.84   90.09
  -1   3   2 1038.06   88.10
   1   3  -2  820.71   69.68
   1   3  -2  868.83   73.83
  -1  -3  -2  934.09   79.31
  -1  -3  -2  932.98   79.14
   1   3   2 1122.68   95.29
  -1  -3   2  829.56   70.40
  -1  -3   2  875.47   74.33
   1  -3  -2 1008.20   85.50
   1  -3  -2 1101.11   93.35
  -1   3  -2  855.00   72.56
  -1   3  -2  833.99   70.79
   1  -3   3 1508.15  127.86
   1  -3   3 1534.14  130.08
  -1   3   3 1434.59  121.61
  -1   3   3 2175.67  184.33
   1   3  -3 1562.90  132.51
   1   3  -3 1455.05  123.38
  -1  -3  -3 1713.32  145.23
  -1  -3  -3 1646.41  139.48
   1   3   3 1629.26  138.09
   1   3   3 1881.45  159.44
  -1  -3   3 1561.24  132.34
  -1  -3   3 1509.80  128.03
   1  -3  -3 1709.45  144.79
   1  -3  -3 1729.92  146.61
  -1   3  -3 1508.70  127.92
  -1   3  -3 1599.95  135.66
   1  -3   4 1087.83   92.25
  -1   3   4 1215.03  103.09
  -1   3   4 1288.03  109.23
   1   3  -4 1102.21   93.57
   1   3  -4 1086.73   92.30
  -1  -3  -4 1406.94  119.29
  -1  -3  -4 1253.19  106.35
   1   3   4 1221.12  103.64
   1   3   4  939.62   79.80
  -1  -3   4 1070.14   90.81
  -1  -3   4 1137.05   96.56
   1  -3  -4 1176.32   99.71
   1  -3  -4 1180.74  100.21
  -1   3  -4 1004.32   85.22
   1  -3   5 4658.83  394.54
   1  -3   5 4173.25  353.45
  -1   3   5 5446.91  461.07
  -1   3   5 4796.53  405.99
   1   3  -5 4158.88  352.23
   1   3  -5 4413.83  373.80
  -1  -3  -5 5223.48  442.27
  -1  -3  -5 4497.34  380.71
   1   3   5 4951.94  419.21
   1   3   5 4755.61  402.56
  -1  -3   5 4195.93  355.33
  -1  -3   5 4299.35  364.07
   1  -3  -5 4718.55  399.46
   1  -3  -5 5086.88  430.60
  -1   3  -5 4249.58  359.98
  -1   3  -5 4283.31  362.68
   1  -3   6  910.31   77.20
  -1   3   6  915.28   77.76
  -1   3   6  972.80   82.62
   1   3  -6  809.65   68.91
   1   3  -6  921.37   78.26
  -1  -3  -6  873.81   74.22
  -1  -3  -6 1125.44   95.62
   1   3   6  875.47   74.38
   1   3   6  853.34   72.45
  -1  -3   6  818.50   69.57
  -1  -3   6  889.84   75.66
   1  -3  -6  935.19   79.42
   1  -3  -6  903.12   76.82
  -1   3  -6  909.75   77.15
  -1   3  -6  945.70   80.30
   1  -3   7   93.91    8.24
   1  -3   7  101.10    8.79
  -1   3   7   89.59    8.13
  -1   3   7   96.89    8.68
   1   3  -7  105.08    9.35
   1   3  -7   91.92    8.46
  -1  -3  -7  133.89   11.89
  -1  -3  -7   81.74    7.47
   1   3   7   91.58    8.24
   1   3   7   95.01    8.57
  -1  -3   7   98.05    8.74
  -1  -3   7  102.53    9.29
   1  -3  -7  113.82   10.12
   1  -3  -7   99.33    9.07
  -1   3  -7  116.80   10.34
  -1   3  -7   91.97    8.07
   1  -3   8 1200.65  101.82
   1  -3   8 1207.29  102.31
  -1   3   8 1239.37  105.19
  -1   3   8 1320.11  111.99
   1   3  -8 1276.97  108.29
   1   3  -8 1158.07   98.39
  -1  -3  -8 1143.14   97.06
  -1  -3  -8 1151.43   97.83
   1   3   8 1412.47  119.84
   1   3   8 1317.90  111.77
  -1  -3   8 1216.69  103.31
  -1  -3   8 1326.19  112.49
   1  -3  -8 1229.97  104.41
   1  -3  -8 1167.47   99.22
  -1   3  -8 1229.97  104.30
  -1   3  -8 1227.75  104.19
   1  -3   9  301.30   25.77
   1  -3   9  296.54   25.38
  -1   3   9  313.57   26.93
  -1   3   9  282.38   24.33
   1   3  -9  328.95   28.15
   1   3  -9  279.01   24.17
  -1  -3  -9  274.14   23.67
  -1  -3  -9  302.13   26.10
   1   3   9  237.92   20.57
   1   3   9  355.88   30.53
  -1  -3   9  310.09   26.71
  -1  -3   9  321.87   27.60
   1  -3  -9  276.52   23.84
   1  -3  -9  306.11   26.44
  -1   3  -9  295.82   25.33
  -1   3  -9  336.75   28.87
   1  -3  10  271.99   23.34
   1  -3  10  269.33   23.12
  -1   3  10  269.22   23.28
  -1   3  10  260.54   22.51
   1   3 -10  250.03   21.79
   1   3 -10  274.36   23.56
  -1  -3 -10  307.27   26.60
  -1  -3 -10  285.76   24.67
   1   3  10  256.17   22.12
   1   3  10  307.93   26.55
  -1  -3  10  264.41   22.90
  -1  -3  10  279.45   24.06
   1  -3 -10  296.76   25.72
   1  -3 -10  267.56   23.17
  -1   3 -10  289.02   24.89
  -1   3 -10  275.80   23.67
   1  -3  11  595.63   50.71
   1  -3  11  576.27   49.05
  -1   3  11  534.90   45.74
  -1   3  11  552.16   47.17
   1   3 -11  544.30   46.62
   1   3 -11  550.94   47.01
  -1  -3 -11  628.26   53.70
  -1  -3 -11  510.84   43.69
   1   3  11  496.85   42.53
   1   3  11  609.45   52.04
  -1  -3  11  596.73   50.82
  -1  -3  11  548.73   46.95
   1  -3 -11  622.73   53.15
   1  -3 -11  612.22   52.37
  -1   3 -11  528.98   45.07
  -1   3 -11  596.73   50.88
   1  -3  12  161.27   14.10
   1  -3  12  165.53   14.49
  -1   3  12  167.02   14.82
  -1   3  12  153.19   13.60
   1   3 -12  157.73   13.88
   1   3 -12  165.64   14.82
  -1  -3 -12  195.89   17.31
  -1  -3 -12  145.73   13.05
   1   3  12  158.00   13.99
   1   3  12  169.01   14.93
  -1  -3  12  164.20   14.43
  -1  -3  12  165.19   14.71
   1  -3 -12  167.46   14.88
   1  -3 -12  147.72   13.38
  -1   3 -12  169.73   14.93
  -1   3 -12  159.83   13.99
   1  -3  13  644.29   54.92
   1  -3  13  625.49   53.31
  -1   3  13  664.76   56.74
  -1   3  13  688.54   58.73
   1   3 -13  618.30   52.98
   1   3 -13  695.17   59.23
  -1  -3 -13  733.33   62.55
  -1  -3 -13  746.05   63.71
   1   3  13  562.44   48.06
   1   3  13  608.90   52.04
  -1  -3  13  627.15   53.48
  -1  -3  13  629.36   53.81
   1  -3 -13  667.52   56.96
   1  -3 -13  700.70   59.89
  -1   3 -13  623.28   53.09
  -1   3 -13  596.73   50.94
   1  -3  14  145.23   12.89
   1  -3  14  140.36   12.39
  -1   3  14  126.65   11.50
  -1   3  14  147.00   13.22
   1   3 -14  147.22   13.05
   1   3 -14  131.57   12.11
  -1  -3 -14  160.33   14.43
  -1  -3 -14  150.98   13.55
   1   3  14  132.67   11.95
   1   3  14  147.99   13.27
  -1  -3  14  156.84   13.83
  -1  -3  14  153.08   13.77
   1  -3 -14  149.32   13.66
   1  -3 -14  152.53   13.72
  -1   3 -14  138.87   12.33
  -1   3 -14  150.93   13.44
   1  -3  15  239.02   20.68
   1  -3  15  246.99   21.40
  -1   3  15  229.35   20.08
  -1   3  15  218.56   19.19
   1   3 -15  251.69   21.85
   1   3 -15  244.28   21.46
  -1  -3 -15  228.68   20.13
  -1  -3 -15  221.00   19.52
   1   3  15  251.91   21.96
   1   3  15  271.99   23.67
  -1  -3  15  220.83   19.19
  -1  -3  15  247.49   21.73
   1  -3 -15  310.86   26.99
   1  -3 -15  247.87   21.90
  -1   3 -15  252.35   21.96
  -1   3 -15  249.59   21.62
   1  -3  16   66.42    6.36
   1  -3  16   70.13    6.75
  -1   3  16   58.95    6.19
  -1   3  16   60.83    6.19
   1   3 -16   62.16    6.19
   1   3 -16   53.15    5.92
  -1  -3 -16   49.33    5.42
  -1  -3 -16   80.30    8.02
   1   3  16   69.90    7.13
   1   3  16   78.42    7.58
  -1  -3  16   69.24    6.69
  -1  -3  16   70.07    7.24
   1  -3 -16   59.23    6.19
   1  -3 -16   61.77    7.02
  -1   3 -16   71.73    6.97
  -1   3 -16   67.58    6.80
   1  -3  17  245.16   21.29
   1  -3  17  230.29   20.02
  -1   3  17  250.80   21.96
  -1   3  17  223.10   19.63
   1   3 -17  230.56   20.46
   1   3 -17  245.77   21.40
  -1  -3 -17  272.98   23.89
  -1  -3 -17  262.75   23.12
   1   3  17  212.59   18.75
   1   3  17  220.94   19.41
  -1  -3  17  227.13   20.13
  -1  -3  17  229.46   20.02
   1  -3 -17  248.65   21.79
   1  -3 -17  245.72   21.85
  -1   3 -17  232.78   20.41
  -1   3 -17  230.18   20.13
   1  -3  18   57.90    5.86
   1  -3  18   52.98    5.42
  -1   3  18   66.31    6.97
  -1   3  18   46.29    5.36
   1   3 -18   59.06    6.14
   1   3 -18   57.85    6.58
  -1  -3 -18   58.62    6.47
  -1  -3 -18   57.41    6.19
   1   3  18   64.98    6.75
   1   3  18   50.66    5.48
  -1  -3  18   66.31    6.75
  -1  -3  18   54.31    6.25
   1  -3 -18   53.15    5.97
   1  -3 -18   70.73    7.96
  -1   3 -18   51.27    5.81
  -1   3 -18   66.20    6.75
   1  -3  19   68.69    6.75
   1  -3  19   80.30    7.80
  -1   3  19   57.63    6.25
  -1   3  19   69.68    7.36
   1   3 -19   67.36    7.47
   1   3 -19   68.25    6.97
  -1  -3 -19   87.82    8.79
  -1  -3 -19   73.22    7.52
   1   3  19   65.26    6.80
   1   3  19   63.71    6.69
  -1  -3  19   67.14    6.97
  -1  -3  19   63.88    7.08
   1  -3 -19   71.01    7.30
   1  -3 -19   66.75    7.58
  -1   3 -19   74.77    7.58
  -1   3 -19   69.52    7.24
   1  -3  20  172.22   15.26
   1  -3  20  178.47   15.87
  -1   3  20  183.28   16.48
  -1   3  20  152.81   13.94
   1   3 -20  167.68   15.04
   1   3 -20  162.98   15.10
  -1  -3 -20  169.67   15.54
  -1  -3 -20  166.08   15.32
   1   3  20  167.74   15.21
   1   3  20  147.22   13.44
  -1  -3  20  159.11   14.77
  -1  -3  20  181.56   16.20
   1  -3 -20  173.99   16.26
   1  -3 -20  174.32   15.71
  -1   3 -20  174.37   15.76
  -1   3 -20  179.30   16.20
   1  -3  21   10.23    3.10
   1  -3  21   11.45    3.32
  -1   3  21   11.17    3.93
  -1   3  21    8.30    3.48
   1   3 -21   10.84    4.53
   1   3 -21   11.12    3.59
  -1  -3 -21   14.60    4.26
  -1  -3 -21    9.24    3.76
   1   3  21   11.67    3.32
   1   3  21   11.39    3.71
  -1  -3  21   12.78    4.42
  -1  -3  21    9.51    3.87
   1  -3 -21   12.28    3.71
   1  -3 -21   12.22    4.65
  -1   3 -21   15.32    4.15
  -1   3 -21   10.34    3.87
   1  -3  22  281.17   24.61
   1  -3  22  265.13   23.17
  -1   3  22  231.84   20.68
  -1   3  22  237.92   21.18
   1   3 -22  261.04   22.90
   1   3 -22  252.46   22.73
  -1  -3 -22  272.10   24.22
  -1  -3 -22  271.82   24.11
   1   3  22  251.08   22.23
   1   3  22  254.29   22.34
  -1  -3  22  278.68   24.33
  -1  -3  22  250.09   22.40
   1  -3 -22  225.42   20.13
   1  -3 -22  284.87   25.50
  -1   3 -22  256.00   22.67
  -1   3 -22  266.79   23.67
   1  -3  23   50.22    5.97
   1  -3  23   41.59    5.20
  -1   3  23   48.28    6.03
  -1   3  23   55.14    6.80
   1   3 -23   39.87    6.58
   1   3 -23   51.27    6.19
  -1  -3 -23   48.78    6.47
  -1  -3 -23   53.76    6.86
   1   3  23   41.31    5.25
   1   3  23   54.14    6.30
  -1  -3  23   32.24    5.36
  -1  -3  23   42.53    5.81
   1  -3 -23   53.76    7.36
   1  -3 -23   44.24    6.08
  -1   3 -23   49.28    6.47
  -1   3 -23   42.03    5.97
   1  -3  24   96.51    9.29
   1  -3  24  104.91   10.07
  -1   3  24  120.12   11.61
  -1   3  24   94.79    9.57
   1   3 -24  110.50   10.67
   1   3 -24  100.87   10.84
  -1  -3 -24  129.96   12.78
  -1  -3 -24  102.26   10.29
   1   3  24  101.15    9.95
   1   3  24   94.96    9.13
  -1  -3  24   92.19    9.90
  -1  -3  24  103.20   10.01
   1  -3 -24  100.21   10.95
   1  -3 -24   98.33    9.79
  -1   3 -24   85.61    9.29
  -1   3 -24  105.19   10.45
   1  -3  25   71.51    7.63
   1  -3  25   57.52    6.47
  -1   3  25   66.86    7.52
  -1   3  25   83.68    8.85
   1   3 -25   77.48    8.24
   1   3 -25   60.61    8.13
  -1  -3 -25   65.87    8.02
  -1  -3 -25   78.20    8.68
   1   3  25   66.70    7.47
   1   3  25   65.81    6.91
  -1  -3  25   50.44    6.69
  -1  -3  25   73.06    7.96
   1  -3 -25   75.32    9.01
   1  -3 -25   56.13    6.97
  -1   3 -25   82.57    9.24
  -1   3 -25   67.64    8.13
   1  -3  26  207.00   18.47
   1  -3  26  179.52   16.20
  -1   3  26  221.49   19.96
  -1   3  26  234.99   21.02
   1   3 -26  212.31   19.08
   1   3 -26  191.02   18.14
  -1  -3 -26  227.80   20.63
  -1  -3 -26  210.93   19.52
   1   3  26  240.35   21.24
   1   3  26  234.27   20.85
  -1  -3  26  217.51   19.41
  -1  -3  26  162.76   15.49
   1  -3 -26  228.46   20.41
   1  -3 -26  210.82   19.74
  -1   3 -26  221.44   20.24
  -1   3 -26  199.48   18.53
   1  -3  27   13.49    4.09
   1  -3  27   12.39    4.48
  -1   3  27    7.19    4.92
  -1   3  27   10.40    5.03
   1   3 -27    7.02    4.09
   1   3 -27   12.06    5.92
  -1  -3 -27    8.85    5.64
  -1  -3 -27   21.90    6.08
   1   3  27    9.62    4.26
   1   3  27   14.21    4.48
  -1  -3  27    7.47    4.87
  -1  -3  27    4.42    4.76
   1  -3 -27   12.00    4.59
   1  -3 -27   16.09    6.80
  -1   3 -27    6.64    5.09
  -1   3 -27   10.34    6.14
   1  -3  28   15.21    4.37
   1  -3  28    7.52    4.09
  -1   3  28    6.75    5.25
  -1   3  28    7.47    5.09
   1   3 -28   -0.94    5.31
   1   3 -28    3.32    4.26
  -1  -3 -28    4.98    5.14
  -1  -3 -28   12.22    6.19
   1   3  28   12.66    4.98
   1   3  28   14.43    4.31
  -1  -3  28    2.32    4.70
  -1  -3  28    7.02    4.59
   1  -3 -28    4.48    4.53
   1  -3 -28    6.30    6.47
  -1   3 -28    6.03    5.36
  -1   3 -28    8.30    4.98
   1  -3  29    1.05    4.48
   1  -3  29   13.00    4.53
  -1   3  29    9.46    5.14
  -1   3  29   23.39    5.86
   1   3 -29   13.77    5.92
   1   3 -29    7.52    4.48
  -1  -3 -29   13.83    5.97
  -1  -3 -29    4.87    5.81
   1   3  29   11.17    4.48
   1   3  29   14.55    5.48
  -1  -3  29   13.44    4.65
  -1  -3  29    5.48    5.75
   1  -3 -29    5.42    4.76
   1  -3 -29    7.80    7.13
  -1   3 -29    6.80    5.97
  -1   3 -29   10.62    5.64
   1  -3  30   11.50    5.36
   1  -3  30   10.23    5.09
  -1   3  30    8.90    5.64
  -1   3  30   11.61    6.30
   1   3 -30   18.58    7.41
   1   3 -30   12.66    4.59
  -1  -3 -30   13.22    6.64
  -1  -3 -30   12.44    7.08
   1   3  30   16.04    5.20
   1   3  30   11.23    5.09
  -1  -3  30   11.72    6.69
  -1  -3  30   19.96    5.75
   1  -3 -30   13.88    5.25
   1  -3 -30   13.05    7.02
  -1   3 -30   15.98    6.58
  -1   3 -30   15.76    6.64
   1  -3  31    7.80    5.92
   1  -3  31    1.66    5.48
  -1   3  31    6.19    6.53
  -1   3  31    3.48    5.86
   1   3 -31    7.08    7.41
   1   3 -31    1.94    5.48
  -1  -3 -31    4.42    7.58
  -1  -3 -31    1.88    7.63
   1   3  31    2.10    5.25
   1   3  31    4.15    5.14
  -1  -3  31    3.04    7.13
  -1  -3  31    5.92    5.75
   1  -3 -31    6.30    7.36
   1  -3 -31    3.65    6.25
  -1   3 -31    1.55    6.97
  -1   3 -31    6.42    7.02
   1  -3  32  310.59   27.54
   1  -3  32  285.20   25.72
  -1   3  32  290.96   26.32
  -1   3  32  260.70   23.73
   1   3 -32  259.99   23.56
   1   3 -32  286.75   26.44
  -1  -3 -32  255.34   24.39
  -1  -3 -32  310.70   28.65
   1   3  32  265.35   23.84
   1   3  32  279.12   25.16
  -1  -3  32  273.31   24.39
  -1  -3  32  266.35   24.94
   1  -3 -32  230.73   22.23
   1  -3 -32  246.44   22.62
  -1   3 -32  353.12   31.69
  -1   3 -32  283.66   25.88
   1  -3  33   43.25    7.69
   1  -3  33   42.47    7.69
  -1   3  33   41.31    7.47
  -1   3  33   40.98    9.07
   1   3 -33   35.39    7.85
   1   3 -33   33.13    9.24
  -1  -3 -33   31.47    7.74
  -1  -3 -33   37.88    9.13
   1   3  33   41.37    7.52
   1   3  33   44.58    7.24
  -1  -3  33   44.52    7.47
  -1  -3  33   34.23    9.51
   1  -3 -33   52.54    8.63
   1  -3 -33   23.50    9.07
  -1   3 -33   40.32    8.85
  -1   3 -33   56.08   10.23
   1  -3  34  173.10   16.92
   1  -3  34  156.51   16.15
  -1   3  34  131.62   13.00
  -1   3  34  153.86   16.43
   1   3 -34  181.90   17.92
   1   3 -34  163.48   17.64
  -1  -3 -34  170.01   17.09
  -1  -3 -34  147.88   15.49
   1   3  34  131.79   13.60
   1   3  34  159.83   15.87
  -1  -3  34  181.12   19.19
  -1  -3  34  144.68   14.55
   1  -3 -34  133.61   14.82
   1  -3 -34  162.82   16.20
  -1   3 -34  151.81   16.20
  -1   3 -34  155.74   17.09
   1  -3  35   22.12    9.46
   1  -3  35   39.87    8.57
  -1   3  35   11.89    9.35
  -1   3  35   22.18    6.42
   1   3 -35   37.39    8.90
   1   3 -35   13.33   11.17
  -1  -3 -35   27.76    9.79
  -1  -3 -35   30.03    8.90
   1   3  35   27.26    7.30
   1   3  35   26.38    8.24
  -1  -3  35   19.63   10.84
  -1  -3  35   20.46    7.02
   1  -3 -35   14.66    8.90
   1  -3 -35   28.04    7.63
  -1   3 -35   19.52   10.95
  -1   3 -35   29.15   10.18
   1  -3  36   50.55   11.06
   1  -3  36   49.17    9.57
  -1   3  36   42.20    7.52
   1   3 -36   48.28    9.62
   1   3 -36   40.70   13.05
  -1  -3 -36   22.67   10.67
  -1  -3 -36   61.28   11.06
   1   3  36   46.73    8.52
   1   3  36   37.44    9.51
  -1  -3  36   41.87   12.33
  -1  -3  36   28.54    7.24
   1  -3 -36   50.49    8.96
   1  -3 -36   14.27   10.67
  -1   3 -36   45.52   10.95
  -1   3 -36   66.42   13.38
   1  -3  37   10.89    9.29
   1  -3  37   18.80   11.34
   1   3 -37   17.25   13.66
   1   3 -37   21.40    9.57
  -1  -3  37   28.04    8.79
  -1  -3  37   13.44   12.39
  -1   3 -37   21.46   11.72
  -1   3 -37   23.23   12.66
   1  -3  38    8.52   10.73
   1  -3  38   10.23   12.33
   1   3 -38   13.33   14.99
   1   3 -38   10.89   11.12
  -1  -3  38    6.53   13.72
  -1  -3  38  -19.19    8.96
  -1   3 -38   -3.15   12.94
  -1   3 -38   -4.53   14.49
   1   4   0 1682.91  142.68
   1   4   0 1643.09  139.26
  -1  -4   0 1671.29  141.63
  -1  -4   0 1648.62  139.75
   1  -4   0 1546.86  131.13
   1  -4   0 1820.61  154.19
  -1   4   0 1808.45  153.19
  -1   4   0 1726.04  146.28
   1  -4   1 3960.33  335.31
   1  -4   1 3493.57  295.88
  -1   4   1 3908.90  330.89
  -1   4   1 3560.48  301.46
   1   4  -1 3401.21  288.02
   1   4  -1 3983.01  337.30
  -1  -4  -1 3524.54  298.48
  -1  -4  -1 3939.32  333.48
   1   4   1 4045.50  342.55
   1   4   1 4392.26  371.92
  -1  -4   1 3343.14  283.16
  -1  -4   1 3784.47  320.43
   1  -4  -1 4100.81  347.14
   1  -4  -1 3668.33  310.59
  -1   4  -1 3707.04  313.91
  -1   4  -1 3648.97  308.98
   1  -4   2 2207.74  187.04
   1  -4   2 2158.52  182.95
  -1   4   2 2474.31  209.55
  -1   4   2 2599.30  220.17
   1   4  -2 2299.55  194.89
   1   4  -2 2178.99  184.66
  -1  -4  -2 2587.68  219.23
  -1  -4  -2 2409.60  204.07
   1   4   2 2635.80  223.32
   1   4   2 2519.66  213.47
  -1  -4   2 2275.21  192.79
  -1  -4   2 2220.46  188.20
   1  -4  -2 2155.76  182.67
   1  -4  -2 2578.28  218.34
  -1   4  -2 2143.59  181.67
  -1   4  -2 2329.41  197.44
   1  -4   3 1442.89  122.39
   1  -4   3 1486.02  126.04
  -1   4   3 1940.62  164.42
  -1   4   3 1780.80  150.93
   1   4  -3 1471.09  124.82
   1   4  -3 1451.74  123.16
  -1  -4  -3 1583.91  134.22
  -1  -4  -3 1805.13  153.08
   1   4   3 1775.26  150.48
   1   4   3 1663.55  141.03
  -1  -4   3 1482.15  125.71
  -1  -4   3 1490.45  126.37
   1  -4  -3 1602.16  135.77
   1  -4  -3 1569.53  133.06
  -1   4  -3 1439.02  122.06
  -1   4  -3 1509.25  128.03
   1  -4   4  998.79   84.78
   1  -4   4 1018.15   86.39
  -1   4   4 1101.66   93.52
  -1   4   4 1113.83   94.51
   1   4  -4 1081.75   91.92
   1   4  -4 1009.30   85.72
  -1  -4  -4 1207.84  102.42
  -1  -4  -4 1084.52   92.14
   1   4   4 1150.88   97.72
   1   4   4 1152.54   97.83
  -1  -4   4 1060.18   90.04
  -1  -4   4 1027.55   87.27
   1  -4  -4 1044.14   88.65
   1  -4  -4 1056.31   89.59
  -1   4  -4  999.35   84.89
  -1   4  -4  976.67   82.90
   1  -4   5 1359.38  115.31
   1  -4   5 1254.30  106.41
  -1   4   5 1382.05  117.24
  -1   4   5 1312.92  111.38
   1   4  -5 1272.00  108.01
   1   4  -5 1351.08  114.65
  -1  -4  -5 1168.02   99.11
  -1  -4  -5 1528.06  129.69
   1   4   5 1328.41  112.65
   1   4   5 1345.55  114.15
  -1  -4   5 1238.26  105.08
  -1  -4   5 1260.38  106.96
   1  -4  -5 1378.73  116.86
   1  -4  -5 1307.39  110.94
  -1   4  -5 1226.65  104.03
  -1   4  -5 1252.09  106.24
   1  -4   6  695.73   59.12
   1  -4   6  757.67   64.26
  -1   4   6  783.66   66.64
  -1   4   6  800.80   68.08
   1   4  -6  790.85   67.25
   1   4  -6  704.58   60.01
  -1  -4  -6  710.66   60.45
  -1  -4  -6  777.02   66.14
   1   4   6  856.11   72.78
   1   4   6  831.22   70.62
  -1  -4   6  720.61   61.28
  -1  -4   6  725.59   61.77
   1  -4  -6  692.96   58.95
   1  -4  -6  807.99   68.63
  -1   4  -6  767.07   65.09
  -1   4  -6  712.32   60.56
   1  -4   7 1857.67  157.45
   1  -4   7 1601.06  135.66
  -1   4   7 1583.91  134.33
  -1   4   7 1618.20  137.27
   1   4  -7 1761.99  149.43
   1   4  -7 1575.62  133.73
  -1  -4  -7 1781.35  151.09
  -1  -4  -7 1661.89  140.92
   1   4   7 1559.58  132.29
   1   4   7 1716.64  145.56
  -1  -4   7 1623.73  137.76
  -1  -4   7 1592.21  135.00
   1  -4  -7 1519.76  128.91
   1  -4  -7 1761.44  149.38
  -1   4  -7 1894.17  160.66
  -1   4  -7 1615.99  136.99
   1  -4   8  177.47   15.26
   1  -4   8  187.87   16.09
  -1   4   8  189.91   16.54
  -1   4   8  188.59   16.43
   1   4  -8  201.25   17.42
   1   4  -8  182.23   15.98
  -1  -4  -8  208.50   18.20
  -1  -4  -8  175.48   15.37
   1   4   8  222.93   19.30
   1   4   8  163.42   14.27
  -1  -4   8  180.02   15.65
  -1  -4   8  186.38   16.31
   1  -4  -8  182.50   16.04
   1  -4  -8  210.76   18.31
  -1   4  -8  212.87   18.36
  -1   4  -8  177.86   15.26
   1  -4   9 1177.98   99.93
   1  -4   9 1242.69  105.35
  -1   4   9 1167.47   99.11
  -1   4   9 1153.09   97.89
   1   4  -9 1249.88  106.02
   1   4  -9 1134.29   96.40
  -1  -4  -9 1241.03  105.47
  -1  -4  -9 1184.06  100.60
   1   4   9 1090.60   92.63
   1   4   9 1363.25  115.70
  -1  -4   9 1295.78  109.94
  -1  -4   9 1148.12   97.61
   1  -4  -9 1209.50  102.81
   1  -4  -9 1400.30  118.85
  -1   4  -9 1228.86  104.30
  -1   4  -9 1178.53   99.93
   1  -4  10  323.14   27.65
   1  -4  10  341.01   29.09
  -1   4  10  327.95   28.21
  -1   4  10  320.05   27.54
   1   4 -10  332.05   28.65
   1   4 -10  355.61   30.42
  -1  -4 -10  368.33   31.74
  -1  -4 -10  292.12   25.22
   1   4  10  325.30   27.98
   1   4  10  341.78   29.42
  -1  -4  10  328.84   28.37
  -1  -4  10  339.90   29.15
   1  -4 -10  323.81   27.98
   1  -4 -10  353.01   30.36
  -1   4 -10  340.40   29.20
  -1   4 -10  325.02   27.76
   1  -4  11  103.75    9.18
   1  -4  11  105.96    9.40
  -1   4  11  101.54    9.29
  -1   4  11  110.83   10.07
   1   4 -11  112.71   10.01
   1   4 -11   96.28    9.07
  -1  -4 -11   79.47    7.58
  -1  -4 -11   99.66    9.46
   1   4  11  102.09    9.35
   1   4  11  106.35    9.79
  -1  -4  11  111.99   10.01
  -1  -4  11  100.99    9.40
   1  -4 -11  100.27    9.29
   1  -4 -11  107.07   10.01
  -1   4 -11  111.55   10.07
  -1   4 -11   98.50    8.79
   1  -4  12   63.71    5.92
   1  -4  12   67.91    6.30
  -1   4  12   64.21    6.53
  -1   4  12   65.76    6.47
   1   4 -12   66.53    6.75
   1   4 -12   63.71    6.08
  -1  -4 -12   67.14    6.86
  -1  -4 -12   71.01    6.97
   1   4  12   61.55    6.14
   1   4  12   61.39    6.30
  -1  -4  12   56.08    5.86
  -1  -4  12   60.12    5.75
   1  -4 -12   65.81    6.69
   1  -4 -12   59.56    6.36
  -1   4 -12   61.11    5.97
  -1   4 -12   60.95    5.75
   1  -4  13  465.66   39.76
   1  -4  13  457.26   38.99
  -1   4  13  441.88   37.94
  -1   4  13  515.88   44.19
   1   4 -13  447.52   38.55
   1   4 -13  492.15   42.03
  -1  -4 -13  536.06   45.96
  -1  -4 -13  522.24   44.74
   1   4  13  500.61   42.86
   1   4  13  468.09   40.15
  -1  -4  13  453.88   38.82
  -1  -4  13  443.48   38.10
   1  -4 -13  512.39   43.91
   1  -4 -13  485.13   41.70
  -1   4 -13  482.20   41.26
  -1   4 -13  451.89   38.60
   1  -4  14  398.69   34.07
   1  -4  14  407.87   34.90
  -1   4  14  425.90   36.61
  -1   4  14  401.62   34.57
   1   4 -14  415.78   35.89
   1   4 -14  398.52   34.18
  -1  -4 -14  391.17   33.79
  -1  -4 -14  317.67   27.54
   1   4  14  388.79   33.46
   1   4  14  372.31   32.08
  -1  -4  14  382.98   33.07
  -1  -4  14  390.28   33.46
   1  -4 -14  393.99   33.96
   1  -4 -14  365.73   31.69
  -1   4 -14  391.55   33.62
  -1   4 -14  417.88   35.78
   1  -4  15  102.42    9.24
   1  -4  15  104.47    9.35
  -1   4  15   96.67    9.07
  -1   4  15  104.69    9.73
   1   4 -15  105.69    9.57
   1   4 -15  102.15    9.84
  -1  -4 -15  122.00   11.34
  -1  -4 -15   92.41    8.79
   1   4  15  118.74   10.84
   1   4  15  118.46   10.84
  -1  -4  15  101.48    9.24
  -1  -4  15  103.92    9.79
   1  -4 -15  103.14    9.68
   1  -4 -15  138.04   12.72
  -1   4 -15  117.52   10.67
  -1   4 -15  113.04   10.18
   1  -4  16  146.45   12.94
   1  -4  16  155.90   13.77
  -1   4  16  128.53   11.67
  -1   4  16  161.05   14.38
   1   4 -16  145.95   13.38
   1   4 -16  163.31   14.43
  -1  -4 -16  130.19   12.00
  -1  -4 -16  165.91   15.10
   1   4  16  150.87   13.55
   1   4  16  168.40   15.10
  -1  -4  16  149.49   13.60
  -1  -4  16  137.15   12.22
   1  -4 -16  175.15   15.65
   1  -4 -16  150.04   13.77
  -1   4 -16  145.95   13.11
  -1   4 -16  157.84   13.99
   1  -4  17   59.34    5.86
   1  -4  17   53.98    5.36
  -1   4  17   46.95    5.20
  -1   4  17   65.59    6.86
   1   4 -17   61.89    6.69
   1   4 -17   59.78    6.03
  -1  -4 -17   51.82    5.81
  -1  -4 -17   58.35    6.58
   1   4  17   54.97    5.86
   1   4  17   67.69    7.02
  -1  -4  17   57.85    6.30
  -1  -4  17   57.35    5.92
   1  -4 -17   55.30    6.42
   1  -4 -17   57.57    6.14
  -1   4 -17   51.10    5.59
  -1   4 -17   62.27    6.25
   1  -4  18  101.54    9.46
   1  -4  18   95.40    8.79
  -1   4  18   77.65    7.74
  -1   4  18  110.28   10.45
   1   4 -18   98.05    9.18
   1   4 -18  105.80   10.34
  -1  -4 -18  117.08   11.12
  -1  -4 -18  105.91   10.18
   1   4  18   92.69    8.85
   1   4  18  102.20    9.73
  -1  -4  18  100.93    9.46
  -1  -4  18   88.43    8.85
   1  -4 -18   91.75    9.01
   1  -4 -18   90.98    9.57
  -1   4 -18  102.64    9.62
  -1   4 -18   97.22    9.24
   1  -4  19  108.18    9.90
   1  -4  19  117.13   10.78
  -1   4  19  115.20   11.01
  -1   4  19   99.77    9.51
   1   4 -19  119.24   10.95
   1   4 -19  122.50   11.89
  -1  -4 -19  102.92    9.90
  -1  -4 -19  138.04   12.83
   1   4  19  104.30    9.79
   1   4  19  108.40   10.34
  -1  -4  19  101.59   10.01
  -1  -4  19  109.06   10.18
   1  -4 -19  118.13   11.12
   1  -4 -19  110.50   11.01
  -1   4 -19  123.99   11.50
  -1   4 -19  124.32   11.56
   1  -4  20   11.78    3.21
   1  -4  20   16.09    3.43
  -1   4  20   14.82    3.87
  -1   4  20   14.93    3.98
   1   4 -20   13.55    4.37
   1   4 -20   16.20    3.48
  -1  -4 -20   21.73    4.20
  -1  -4 -20   21.46    4.87
   1   4  20   17.92    3.54
   1   4  20   11.12    3.82
  -1  -4  20   14.32    3.65
  -1  -4  20   14.55    4.31
   1  -4 -20   13.77    3.98
   1  -4 -20    9.62    4.98
  -1   4 -20   14.88    3.76
  -1   4 -20   16.65    4.04
   1  -4  21  164.59   14.77
   1  -4  21  156.07   13.99
  -1   4  21  147.83   13.55
  -1   4  21  186.60   16.87
   1   4 -21  151.81   14.43
   1   4 -21  160.71   14.55
  -1  -4 -21  138.81   13.11
  -1  -4 -21  189.14   17.25
   1   4  21  150.59   13.66
   1   4  21  156.12   14.27
  -1  -4  21  145.73   13.72
  -1  -4  21  158.17   14.38
   1  -4 -21  137.82   13.44
   1  -4 -21  180.73   16.31
  -1   4 -21  157.62   14.43
  -1   4 -21  156.46   14.38
   1  -4  22   10.84    3.54
   1  -4  22   10.78    3.32
  -1   4  22   11.78    4.26
  -1   4  22    6.14    3.43
   1   4 -22    8.30    4.87
   1   4 -22    7.13    3.54
  -1  -4 -22    1.33    4.59
  -1  -4 -22    3.76    4.31
   1   4  22   10.29    4.04
   1   4  22    8.90    3.21
  -1  -4  22    9.57    3.87
  -1  -4  22    2.43    4.26
   1  -4 -22   11.95    3.93
   1  -4 -22    2.82    4.70
  -1   4 -22    3.82    4.20
  -1   4 -22   10.67    4.26
   1  -4  23  117.19   11.01
   1  -4  23  106.52   10.07
  -1   4  23  116.47   11.17
  -1   4  23  135.50   12.83
   1   4 -23  120.40   12.39
   1   4 -23  123.94   11.61
  -1  -4 -23  140.36   13.16
  -1  -4 -23  128.08   12.44
   1   4  23  131.57   12.33
   1   4  23  109.34   10.23
  -1  -4  23  112.27   11.28
  -1  -4  23  125.98   11.78
   1  -4 -23  122.06   12.39
   1  -4 -23  110.17   10.73
  -1   4 -23  127.48   12.44
  -1   4 -23  121.39   11.89
   1  -4  24  144.57   13.22
   1  -4  24  131.18   12.11
  -1   4  24  162.21   14.93
  -1   4  24  137.93   13.00
   1   4 -24  130.02   13.00
   1   4 -24  134.78   12.61
  -1  -4 -24  175.59   16.26
  -1  -4 -24  137.21   13.27
   1   4  24  129.96   12.06
   1   4  24  160.16   14.66
  -1  -4  24  141.25   13.22
  -1  -4  24  117.91   11.78
   1  -4 -24  155.52   15.15
   1  -4 -24  123.22   11.67
  -1   4 -24  149.27   14.21
  -1   4 -24  134.50   13.05
   1  -4  25    1.66    3.54
   1  -4  25    7.47    3.82
  -1   4  25    5.81    4.42
  -1   4  25    4.04    4.09
   1   4 -25    7.63    5.81
   1   4 -25    7.19    4.09
  -1  -4 -25    4.92    5.03
  -1  -4 -25   -4.87    5.09
   1   4  25    2.77    3.59
   1   4  25    4.53    4.31
  -1  -4  25    3.98    3.93
  -1  -4  25    2.88    4.70
   1  -4 -25    8.68    4.09
   1  -4 -25    3.65    5.25
  -1   4 -25   -0.83    4.87
  -1   4 -25    9.18    5.09
   1  -4  26   -2.38    3.65
   1  -4  26    4.09    3.87
  -1   4  26    3.21    4.37
  -1   4  26    0.22    4.53
   1   4 -26    0.28    3.54
   1   4 -26    4.53    5.59
  -1  -4 -26   -2.93    4.70
  -1  -4 -26    0.61    5.36
   1   4  26    1.99    3.54
   1   4  26    0.44    4.15
  -1  -4  26    4.92    4.31
  -1  -4  26   -4.37    4.98
   1  -4 -26    3.93    4.09
   1  -4 -26    3.37    5.59
  -1   4 -26    4.92    5.25
  -1   4 -26    2.16    4.59
   1  -4  27  109.50   10.34
  -1   4  27  147.77   14.27
  -1   4  27  137.98   13.49
   1   4 -27   94.96    9.29
   1   4 -27  110.39   12.33
  -1  -4 -27  130.79   13.16
  -1  -4 -27  120.51   12.22
   1   4  27  126.87   12.44
   1   4  27  131.85   12.39
  -1  -4  27   98.72    9.90
  -1  -4  27  102.59   11.12
   1  -4 -27  126.04   12.28
   1  -4 -27  127.53   13.60
  -1   4 -27  117.80   11.50
  -1   4 -27  110.22   11.34
   1  -4  28   62.33    7.36
   1  -4  28   54.03    6.42
  -1   4  28   57.07    7.96
  -1   4  28   57.96    7.85
   1   4 -28   48.61    7.24
   1   4 -28   48.28    6.08
  -1  -4 -28   45.52    7.08
  -1  -4 -28   66.25    9.01
   1   4  28   59.06    7.63
   1   4  28   60.89    7.02
  -1  -4  28   53.70    6.58
  -1  -4  28   50.94    6.80
   1  -4 -28   50.22    6.75
   1  -4 -28   66.03    9.73
  -1   4 -28   53.59    7.24
  -1   4 -28   63.66    8.13
   1  -4  29    4.31    4.65
   1  -4  29    2.54    4.65
  -1   4  29    3.71    5.48
  -1   4  29   10.67    6.08
   1   4 -29    3.48    5.75
   1   4 -29    2.21    4.42
  -1  -4 -29    2.32    6.36
  -1  -4 -29    5.09    5.86
   1   4  29    3.59    4.59
   1   4  29   -3.21    4.59
  -1  -4  29   -5.36    5.92
  -1  -4  29   -3.21    4.70
   1  -4 -29    3.04    5.48
   1  -4 -29    2.93    6.97
  -1   4 -29   -0.77    5.86
  -1   4 -29    5.64    5.92
   1  -4  30    3.43    4.98
   1  -4  30    8.13    5.31
  -1   4  30    9.24    6.30
  -1   4  30    9.07    5.42
   1   4 -30    6.80    5.14
   1   4 -30    8.13    7.19
  -1  -4 -30   -0.72    6.86
  -1  -4 -30    6.03    7.41
   1   4  30    5.20    4.87
   1   4  30   -0.77    5.03
  -1  -4  30    5.42    6.86
  -1  -4  30   -0.44    5.31
   1  -4 -30   13.44    6.08
   1  -4 -30    1.05    6.86
  -1   4 -30    9.51    6.42
  -1   4 -30    6.08    5.97
   1  -4  31   82.35    9.62
   1  -4  31   84.84    9.68
  -1   4  31   83.79   10.01
  -1   4  31   61.89    8.41
   1   4 -31   93.96   10.23
   1   4 -31   83.95   10.78
  -1  -4 -31   72.78   10.62
  -1  -4 -31   98.66   12.22
   1   4  31   69.52    8.19
   1   4  31   68.80    8.68
  -1  -4  31   83.51   10.95
  -1  -4  31   78.31    8.90
   1  -4 -31   80.08   10.89
   1  -4 -31   83.56   10.01
  -1   4 -31  103.92   11.84
  -1   4 -31   87.82   10.67
   1  -4  32   44.96    7.52
   1  -4  32   39.04    7.80
  -1   4  32   22.29    6.86
  -1   4  32   37.22    7.52
   1   4 -32   41.64    7.63
   1   4 -32   28.37    8.41
  -1  -4 -32   36.00    9.51
  -1  -4 -32   27.49    8.19
   1   4  32   40.48    7.58
   1   4  32   33.07    6.14
  -1  -4  32   46.51    7.13
  -1  -4  32   31.69    8.96
   1  -4 -32   15.04    8.30
   1  -4 -32   39.93    7.85
  -1   4 -32   33.79    8.13
  -1   4 -32   41.26    8.74
   1  -4  33    8.68    6.36
   1  -4  33   10.89    7.52
  -1   4  33    6.97    6.97
  -1   4  33   16.37    6.47
   1   4 -33   12.72    7.30
   1   4 -33    7.80    8.57
  -1  -4 -33   23.06    8.19
  -1  -4 -33   11.12    8.19
   1   4  33    1.77    6.69
   1   4  33   14.27    5.75
  -1  -4  33    8.24    9.13
  -1  -4  33   12.00    5.81
   1  -4 -33   -1.33    8.52
   1  -4 -33   12.44    7.58
  -1   4 -33   -1.38    8.30
  -1   4 -33   13.66    7.69
   1  -4  34   35.73    9.29
   1  -4  34   47.78    8.46
  -1   4  34   29.15    6.47
  -1   4  34   37.50    9.57
   1   4 -34   23.28   10.73
   1   4 -34   54.53    9.07
  -1  -4 -34   29.64    8.30
  -1  -4 -34   39.32    9.35
   1   4  34   30.64    7.58
   1   4  34   52.10    7.80
  -1  -4  34   39.32    7.63
  -1  -4  34   50.22   11.17
   1  -4 -34   24.94    9.07
   1  -4 -34   45.68    8.46
  -1   4 -34   44.69    9.68
  -1   4 -34   59.62   11.34
   1  -4  35  104.25   12.17
   1  -4  35   95.07   12.89
  -1   4  35   93.41   12.66
  -1   4  35   66.64    8.52
   1   4 -35   78.75   13.88
   1   4 -35   95.46   12.06
  -1  -4 -35   66.59   11.28
   1   4  35   65.92    9.84
   1   4  35   81.68   10.12
  -1  -4  35   87.88   10.67
  -1  -4  35   91.86   13.88
   1  -4 -35   68.80   11.23
   1  -4 -35   96.01   11.34
  -1   4 -35  117.08   15.37
  -1   4 -35   87.55   12.89
   1  -4  36   13.77    8.57
   1  -4  36   18.75   10.56
   1   4 -36   21.85    9.35
   1   4 -36   14.60   12.50
  -1  -4 -36   29.53   10.84
   1   4  36   12.66    7.69
  -1  -4  36   24.83    7.69
  -1  -4  36   25.38   11.50
  -1   4 -36   29.92   11.84
  -1   4 -36   23.39   12.00
   1  -4  37  129.19   15.43
   1  -4  37  104.41   15.21
   1   4 -37  132.18   18.47
   1   4 -37  155.52   16.92
  -1  -4  37  131.46   17.86
  -1  -4  37   96.17   12.28
  -1   4 -37  159.66   19.58
  -1   4 -37   96.17   14.66
   1   4 -38   40.54   15.71
  -1  -4  38    5.48   13.22
   1   5   0 5602.32  474.40
   1   5   0 5558.07  470.42
  -1  -5   0 5465.16  462.73
  -1  -5   0 5707.39  483.30
   1  -5   0 5602.32  474.34
   1  -5   0 5485.07  464.39
  -1   5   0 5361.74  453.94
  -1   5   0 5315.84  450.07
   1  -5   1 1064.61   90.26
   1  -5   1 1104.98   93.74
  -1   5   1 1234.39  104.69
  -1   5   1 1270.34  107.73
   1   5  -1 1075.11   91.31
   1   5  -1 1167.47   99.16
  -1  -5  -1 1158.07   98.33
  -1  -5  -1 1217.25  103.25
   1   5   1 1269.23  107.73
   1   5   1 1195.68  101.54
  -1  -5   1 1120.46   95.12
  -1  -5   1 1155.30   98.05
   1  -5  -1 1207.29  102.31
   1  -5  -1 1232.73  104.58
  -1   5  -1 1133.18   96.12
  -1   5  -1 1159.73   98.33
   1  -5   2  417.21   35.56
   1  -5   2  437.24   37.16
  -1   5   2  443.48   37.83
  -1   5   2  445.20   37.99
   1   5  -2  410.97   35.12
   1   5  -2  415.56   35.56
  -1  -5  -2  403.55   34.45
  -1  -5  -2  455.71   39.10
   1   5   2  449.57   38.44
   1   5   2  425.51   36.39
  -1  -5   2  401.95   34.40
  -1  -5   2  398.41   34.07
   1  -5  -2  429.27   36.67
   1  -5  -2  421.81   35.95
  -1   5  -2  450.34   38.33
  -1   5  -2  414.45   35.28
   1  -5   3  608.90   51.71
   1  -5   3  585.67   49.83
  -1   5   3  718.40   61.06
  -1   5   3  676.92   57.57
   1   5  -3  623.28   53.09
   1   5  -3  567.97   48.39
  -1  -5  -3  605.03   51.49
  -1  -5  -3  747.16   63.66
   1   5   3  655.35   55.80
   1   5   3  619.96   52.87
  -1  -5   3  624.38   53.15
  -1  -5   3  566.87   48.28
   1  -5  -3  638.76   54.31
   1  -5  -3  692.96   58.95
  -1   5  -3  632.68   53.76
  -1   5  -3  587.88   49.99
   1  -5   4  397.91   33.90
   1  -5   4  398.08   33.90
  -1   5   4  415.33   35.51
  -1   5   4  395.04   33.74
   1   5  -4  386.19   33.07
   1   5  -4  398.47   34.12
  -1  -5  -4  428.05   36.72
  -1  -5  -4  531.36   45.35
   1   5   4  500.45   42.75
   1   5   4  410.74   35.17
  -1  -5   4  395.26   33.79
  -1  -5   4  395.87   33.85
   1  -5  -4  436.85   37.28
   1  -5  -4  385.03   32.96
  -1   5  -4  377.62   32.19
  -1   5  -4  392.44   33.46
   1  -5   5  544.80   46.34
   1  -5   5  495.53   42.20
  -1   5   5  571.85   48.72
  -1   5   5  562.44   47.95
   1   5  -5  520.91   44.46
   1   5  -5  572.40   48.83
  -1  -5  -5  543.86   46.46
  -1  -5  -5  601.16   51.16
   1   5   5  602.82   51.38
   1   5   5  557.47   47.51
  -1  -5   5  528.21   45.02
  -1  -5   5  541.70   46.18
   1  -5  -5  541.54   46.18
   1  -5  -5  555.81   47.34
  -1   5  -5  529.32   45.07
  -1   5  -5  526.88   44.80
   1  -5   6  409.47   34.84
   1  -5   6  396.31   33.79
  -1   5   6  438.56   37.50
  -1   5   6  436.24   37.28
   1   5  -6  429.44   36.67
   1   5  -6  384.20   32.91
  -1  -5  -6  506.70   43.19
  -1  -5  -6  402.06   34.45
   1   5   6  460.63   39.38
   1   5   6  444.54   37.99
  -1  -5   6  383.87   32.80
  -1  -5   6  377.29   32.30
   1  -5  -6  405.49   34.73
   1  -5  -6  456.15   38.93
  -1   5  -6  391.06   33.35
  -1   5  -6  420.98   35.78
   1  -5   7  481.53   40.93
   1  -5   7  429.33   36.56
  -1   5   7  495.25   42.31
  -1   5   7  471.80   40.32
   1   5  -7  477.88   40.76
   1   5  -7  428.22   36.67
  -1  -5  -7  522.35   44.58
  -1  -5  -7  529.59   45.24
   1   5   7  405.82   34.73
   1   5   7  467.71   39.98
  -1  -5   7  464.33   39.60
  -1  -5   7  439.17   37.55
   1  -5  -7  423.30   36.17
   1  -5  -7  450.78   38.55
  -1   5  -7  462.12   39.27
  -1   5  -7  466.93   39.76
   1  -5   8  182.12   15.60
  -1   5   8  166.19   14.60
  -1   5   8  182.50   15.98
   1   5  -8  175.54   15.21
   1   5  -8  173.88   15.32
  -1  -5  -8  210.65   18.47
  -1  -5  -8  181.56   15.87
   1   5   8  204.29   17.81
   1   5   8  177.80   15.54
  -1  -5   8  172.11   14.93
  -1  -5   8  171.06   15.04
   1  -5  -8  142.74   12.66
   1  -5  -8  195.72   17.03
  -1   5  -8  170.89   14.66
   1  -5   9  390.50   33.29
   1  -5   9  410.41   34.95
  -1   5   9  502.66   42.97
  -1   5   9  417.10   35.78
   1   5  -9  385.64   33.13
   1   5  -9  425.79   36.33
  -1  -5  -9  495.08   42.47
  -1  -5  -9  404.55   34.73
   1   5   9  308.76   26.60
   1   5   9  374.19   32.08
  -1  -5   9  372.75   32.02
  -1  -5   9  400.18   34.23
   1  -5  -9  418.21   35.84
   1  -5  -9  384.36   33.07
  -1   5  -9  394.87   33.62
  -1   5  -9  448.85   38.33
   1  -5  10 1189.04  100.87
   1  -5  10 1227.20  104.08
  -1   5  10 1297.99  110.22
  -1   5  10 1321.77  112.21
   1   5 -10 1163.60   98.94
   1   5 -10 1326.75  112.60
  -1  -5 -10 1081.20   92.03
  -1  -5 -10 1029.21   87.49
   1   5  10  987.18   83.90
   1   5  10 1260.38  107.01
  -1  -5  10 1188.49  101.04
  -1  -5  10 1220.01  103.53
   1  -5 -10 1007.64   85.78
   1  -5 -10 1125.44   95.68
  -1   5 -10 1212.27  102.81
  -1   5 -10 1232.18  104.64
   1  -5  11  185.05   15.93
   1  -5  11  175.98   15.26
  -1   5  11  184.61   16.20
  -1   5  11  200.20   17.53
   1   5 -11  186.71   16.20
   1   5 -11  175.98   15.65
  -1  -5 -11  187.15   16.48
  -1  -5 -11  186.04   16.54
   1   5  11  190.25   16.76
   1   5  11  179.74   15.82
  -1  -5  11  178.80   15.82
  -1  -5  11  188.53   16.37
   1  -5 -11  171.11   15.21
   1  -5 -11  175.59   15.60
  -1   5 -11  184.38   16.09
  -1   5 -11  181.95   15.71
   1  -5  12  335.42   28.70
   1  -5  12  342.22   29.26
  -1   5  12  355.16   30.58
  -1   5  12  342.22   29.48
   1   5 -12  370.10   31.69
   1   5 -12  336.47   29.15
  -1  -5 -12  363.63   31.36
  -1  -5 -12  329.34   28.59
   1   5  12  349.91   30.14
   1   5  12  425.46   36.56
  -1  -5  12  355.50   30.47
  -1  -5  12  330.44   28.59
   1  -5 -12  329.34   28.54
   1  -5 -12  359.98   31.03
  -1   5 -12  339.18   29.03
  -1   5 -12  357.54   30.69
   1  -5  13  277.35   23.78
   1  -5  13  270.99   23.28
  -1   5  13  281.17   24.39
  -1   5  13  285.42   24.78
   1   5 -13  273.87   23.95
   1   5 -13  296.43   25.50
  -1  -5 -13  307.49   26.77
  -1  -5 -13  312.41   27.10
   1   5  13  294.99   25.50
   1   5  13  239.85   20.96
  -1  -5  13  268.34   23.39
  -1  -5  13  274.64   23.61
   1  -5 -13  273.53   23.89
   1  -5 -13  356.99   30.86
  -1   5 -13  284.21   24.44
  -1   5 -13  284.10   24.56
   1  -5  14  489.39   41.75
   1  -5  14  492.54   42.03
  -1   5  14  479.54   41.15
  -1   5  14  522.40   44.74
   1   5 -14  532.41   45.46
   1   5 -14  481.92   41.48
  -1  -5 -14  488.89   42.09
  -1  -5 -14  452.89   38.93
   1   5  14  490.60   42.09
   1   5  14  499.84   42.86
  -1  -5  14  483.41   41.59
  -1  -5  14  485.18   41.42
   1  -5 -14  504.87   43.47
   1  -5 -14  476.45   40.93
  -1   5 -14  520.63   44.41
  -1   5 -14  515.99   44.13
   1  -5  15  297.76   25.55
   1  -5  15  305.00   26.21
  -1   5  15  293.17   25.44
  -1   5  15  306.55   26.55
   1   5 -15  286.81   24.72
   1   5 -15  292.06   25.55
  -1  -5 -15  322.20   28.09
  -1  -5 -15  324.80   28.15
   1   5  15  265.18   23.12
   1   5  15  290.68   25.22
  -1  -5  15  286.70   24.72
  -1  -5  15  291.29   25.44
   1  -5 -15  243.89   21.51
   1  -5 -15  325.74   28.21
  -1   5 -15  319.99   27.60
  -1   5 -15  300.97   25.94
   1  -5  16   75.88    7.08
   1  -5  16   81.08    7.47
  -1   5  16   61.61    6.36
  -1   5  16   87.60    8.41
   1   5 -16   80.63    7.58
   1   5 -16   76.93    7.85
  -1  -5 -16   66.53    6.86
  -1  -5 -16   89.04    8.90
   1   5  16   84.01    8.30
   1   5  16   86.88    8.41
  -1  -5  16   82.40    8.19
  -1  -5  16   81.63    7.63
   1  -5 -16   74.16    7.69
   1  -5 -16   90.31    8.68
  -1   5 -16   80.91    7.63
  -1   5 -16   82.13    7.85
   1  -5  17    2.16    2.05
   1  -5  17    0.72    2.16
  -1   5  17   -1.44    2.60
  -1   5  17   -3.10    3.04
   1   5 -17    2.54    2.43
   1   5 -17    2.65    3.43
  -1  -5 -17   -2.27    3.37
  -1  -5 -17    1.71    3.37
   1   5  17    0.72    2.77
   1   5  17   -1.49    2.82
  -1  -5  17   -1.00    2.49
  -1  -5  17   -1.99    3.10
   1  -5 -17    1.60    3.43
   1  -5 -17    2.49    2.99
  -1   5 -17    3.59    2.60
  -1   5 -17    1.88    2.71
   1  -5  18  289.19   25.00
   1  -5  18  275.97   23.89
  -1   5  18  249.31   21.96
  -1   5  18  218.67   19.25
   1   5 -18  280.17   24.28
   1   5 -18  244.44   21.73
  -1  -5 -18  343.66   29.97
  -1  -5 -18  277.46   24.33
   1   5  18  276.69   24.17
   1   5  18  311.53   27.04
  -1  -5  18  295.49   25.55
  -1  -5  18  273.48   24.06
   1  -5 -18  281.55   24.61
   1  -5 -18  288.08   25.44
  -1   5 -18  269.11   23.45
  -1   5 -18  285.31   24.83
   1  -5  19  313.74   27.10
   1  -5  19  343.22   29.59
  -1   5  19  369.16   31.97
  -1   5  19  346.31   30.14
   1   5 -19  318.66   28.04
   1   5 -19  339.62   29.37
  -1  -5 -19  318.33   27.87
  -1  -5 -19  294.61   25.99
   1   5  19  295.10   25.72
   1   5  19  307.88   26.88
  -1  -5  19  297.32   26.10
  -1  -5  19  327.18   28.32
   1  -5 -19  336.47   29.26
   1  -5 -19  345.93   30.42
  -1   5 -19  323.31   28.09
  -1   5 -19  302.24   26.32
   1  -5  20   57.85    6.03
   1  -5  20   56.63    5.92
  -1   5  20   54.31    5.97
  -1   5  20   68.85    7.52
   1   5 -20   59.40    6.30
   1   5 -20   55.91    6.86
  -1  -5 -20   54.75    6.30
  -1  -5 -20   58.46    6.91
   1   5  20   74.77    7.69
   1   5  20   54.36    5.97
  -1  -5  20   56.47    6.14
  -1  -5  20   54.20    6.64
   1  -5 -20   65.92    7.69
   1  -5 -20   66.31    7.36
  -1   5 -20   60.17    6.58
  -1   5 -20   55.91    6.53
   1  -5  21   30.36    4.09
   1  -5  21   34.40    4.53
  -1   5  21   30.86    4.70
  -1   5  21   35.06    5.53
   1   5 -21   25.66    4.09
   1   5 -21   28.15    5.36
  -1  -5 -21   34.18    5.20
  -1  -5 -21   37.11    5.64
   1   5  21   44.69    5.86
   1   5  21   29.59    4.37
  -1  -5  21   30.92    5.31
  -1  -5  21   33.29    4.53
   1  -5 -21   36.00    6.47
   1  -5 -21   25.61    5.03
  -1   5 -21   38.93    5.42
  -1   5 -21   33.40    5.09
   1  -5  22   67.97    7.08
   1  -5  22   55.97    6.14
  -1   5  22   53.76    6.03
  -1   5  22   71.95    7.85
   1   5 -22   57.52    6.42
   1   5 -22   48.94    7.08
  -1  -5 -22   77.32    8.30
  -1  -5 -22   66.09    8.07
   1   5  22   62.16    6.97
   1   5  22   63.82    6.69
  -1  -5  22   43.80    6.25
  -1  -5  22   48.34    5.86
   1  -5 -22   61.77    7.63
   1  -5 -22   59.06    7.08
  -1   5 -22   67.14    7.80
  -1   5 -22   57.63    6.86
   1  -5  23   40.10    5.14
   1  -5  23   35.56    4.98
  -1   5  23   37.55    5.59
  -1   5  23   32.08    4.81
   1   5 -23   33.24    4.87
   1   5 -23   42.31    6.64
  -1  -5 -23   36.17    5.70
  -1  -5 -23   27.04    5.14
   1   5  23   30.36    4.53
   1   5  23   33.96    5.36
  -1  -5  23   34.68    5.81
  -1  -5  23   39.65    5.42
   1  -5 -23   37.05    5.53
   1  -5 -23   42.75    6.58
  -1   5 -23   45.79    6.75
  -1   5 -23   49.77    6.64
   1  -5  24  208.83   18.53
   1  -5  24  207.67   18.47
  -1   5  24  228.85   20.46
  -1   5  24  219.17   19.63
   1   5 -24  213.47   19.80
   1   5 -24  197.44   17.70
  -1  -5 -24  207.17   18.80
  -1  -5 -24  209.82   19.02
   1   5  24  214.69   19.19
   1   5  24  251.03   22.07
  -1  -5  24  193.01   17.86
  -1  -5  24  238.25   21.07
   1  -5 -24  231.67   20.68
   1  -5 -24  220.77   20.46
  -1   5 -24  210.10   19.14
  -1   5 -24  242.40   21.79
   1  -5  25  143.18   13.27
   1  -5  25  159.22   14.38
  -1   5  25  177.53   16.43
  -1   5  25  168.40   15.65
   1   5 -25  134.22   13.44
   1   5 -25  147.05   13.60
  -1  -5 -25  123.88   12.50
  -1  -5 -25  159.39   15.10
   1   5  25  157.29   14.38
   1   5  25  144.29   13.55
  -1  -5  25  165.47   15.10
  -1  -5  25  133.56   13.16
   1  -5 -25  144.29   14.66
   1  -5 -25  135.83   13.00
  -1   5 -25  158.06   14.99
  -1   5 -25  160.77   14.93
   1  -5  26   38.44    5.20
   1  -5  26   37.83    5.36
  -1   5  26   45.96    6.36
  -1   5  26   46.12    6.75
   1   5 -26   22.67    6.58
  -1  -5 -26   38.10    6.19
  -1  -5 -26   43.80    6.69
   1   5  26   53.20    6.64
   1   5  26   32.41    5.25
  -1  -5  26   31.52    5.03
  -1  -5  26   24.22    5.81
   1  -5 -26   38.66    7.19
   1  -5 -26   36.39    5.97
  -1   5 -26   39.87    5.86
  -1   5 -26   35.84    6.14
   1  -5  27   42.58    5.70
   1  -5  27   44.41    5.92
  -1   5  27   49.61    7.19
  -1   5  27   29.92    5.70
   1   5 -27   31.91    6.42
   1   5 -27   43.91    5.70
  -1  -5 -27   39.32    7.08
  -1  -5 -27   49.22    7.69
   1   5  27   52.32    6.47
   1   5  27   45.96    6.58
  -1  -5  27   38.66    5.48
  -1  -5  27   37.22    6.42
   1  -5 -27   45.18    6.75
   1  -5 -27   34.90    7.08
  -1   5 -27   42.81    6.58
  -1   5 -27   39.93    6.69
   1  -5  28   65.20    7.58
   1  -5  28   69.41    7.80
  -1   5  28   77.92    9.13
  -1   5  28   73.33    8.57
   1   5 -28   69.57    9.13
   1   5 -28   66.25    7.24
  -1  -5 -28   78.20    9.90
  -1  -5 -28   64.21    8.90
   1   5  28   75.60    8.79
   1   5  28   66.20    7.80
  -1  -5  28   62.83    8.46
  -1  -5  28   69.85    7.74
   1  -5 -28   81.46    9.24
   1  -5 -28   69.24   10.07
  -1   5 -28   72.61    9.29
  -1   5 -28   73.94    8.57
   1  -5  29    7.47    5.42
   1  -5  29   10.62    4.65
  -1   5  29   12.55    5.97
  -1   5  29    8.24    5.53
   1   5 -29    9.01    4.65
   1   5 -29   20.74    6.53
  -1  -5 -29   17.31    6.36
  -1  -5 -29    5.81    5.86
   1   5  29   15.60    5.25
   1   5  29    9.73    4.48
  -1  -5  29   12.00    6.47
  -1  -5  29   10.84    4.70
   1  -5 -29    8.13    5.59
   1  -5 -29   18.80    7.85
  -1   5 -29    6.36    5.75
  -1   5 -29    7.30    5.64
   1  -5  30   51.82    7.24
   1  -5  30   51.93    7.36
  -1   5  30   47.34    7.69
  -1   5  30   63.88    8.74
   1   5 -30   60.56    7.63
   1   5 -30   59.67    9.07
  -1  -5 -30   45.46    7.74
  -1  -5 -30   57.68    9.46
   1   5  30   52.70    6.86
   1   5  30   73.22    8.68
  -1  -5  30   65.48    9.62
  -1  -5  30   53.92    7.30
   1  -5 -30   53.76    8.07
   1  -5 -30   57.90    9.51
  -1   5 -30   61.17    9.01
  -1   5 -30   49.28    7.96
   1  -5  31   17.81    6.08
   1  -5  31   12.89    6.47
  -1   5  31   15.37    6.47
  -1   5  31   11.01    6.53
   1   5 -31   21.51    6.36
   1   5 -31   21.79    8.52
  -1  -5 -31    5.03    6.75
  -1  -5 -31   25.72    8.46
   1   5  31   13.83    5.86
   1   5  31    7.96    5.03
  -1  -5  31   15.76    5.42
  -1  -5  31   18.03    7.80
   1  -5 -31    9.51    6.36
   1  -5 -31    5.75    8.30
  -1   5 -31   22.34    7.58
  -1   5 -31   14.99    7.08
   1  -5  32    7.85    6.14
   1  -5  32    2.16    7.02
  -1   5  32    0.94    6.53
  -1   5  32   10.34    6.14
   1   5 -32    3.98    8.35
   1   5 -32    1.55    6.19
  -1  -5 -32   -0.55    8.41
  -1  -5 -32   12.78    7.80
   1   5  32   -4.53    6.30
   1   5  32   -2.60    5.64
  -1  -5  32    0.61    5.31
  -1  -5  32   -1.33    8.96
   1  -5 -32   -0.55    6.86
   1  -5 -32   -6.19    7.96
  -1   5 -32   -2.99    7.08
  -1   5 -32   10.73    8.96
   1  -5  33   96.73   11.95
   1  -5  33   90.98   10.84
  -1   5  33   72.84    9.95
  -1   5  33   75.55    9.24
   1   5 -33  106.07   12.00
   1   5 -33  100.10   13.05
  -1  -5 -33   97.56   12.44
  -1  -5 -33   79.31   12.17
   1   5  33   82.02    9.84
   1   5  33   86.88   10.12
  -1  -5  33   85.39   10.01
  -1  -5  33   87.27   12.44
   1  -5 -33   64.82   11.06
   1  -5 -33   85.78   10.51
  -1   5 -33  113.04   14.55
  -1   5 -33   94.18   11.67
   1  -5  34   29.42    8.07
   1  -5  34   20.63    9.46
  -1   5  34   10.51    7.63
  -1   5  34   25.16    6.53
   1   5 -34   23.78    7.96
   1   5 -34   36.39   11.34
  -1  -5 -34   26.21   10.07
  -1  -5 -34   20.96    8.52
   1   5  34   24.83    6.69
   1   5  34   11.06    7.08
  -1  -5  34   24.00   10.45
  -1  -5  34   22.90    6.58
   1  -5 -34    8.24    9.40
   1  -5 -34   22.07    7.80
  -1   5 -34   22.56    9.13
  -1   5 -34   28.26   10.12
   1  -5  35   52.21    9.68
   1  -5  35   68.30   11.12
  -1   5  35   39.43    7.13
   1   5 -35   69.19   13.77
   1   5 -35   56.52    9.68
  -1  -5 -35   66.20   11.34
  -1  -5 -35   30.75    8.85
   1   5  35   49.39    8.07
  -1  -5  35   54.81    8.57
  -1  -5  35   69.63   13.05
   1  -5 -35   48.67    8.35
  -1   5 -35   71.78   12.55
  -1   5 -35   60.06   12.00
   1  -5  36   58.73   11.28
   1  -5  36   65.42   12.28
   1   5 -36   56.30   14.27
   1   5 -36   77.70   11.72
  -1  -5  36   51.05   13.05
  -1  -5  36   67.64   10.07
  -1   5 -36   97.61   14.77
  -1   5 -36   70.90   13.83
   1   5 -37   -1.55   10.34
   1   5 -37    7.47   13.77
  -1  -5  37    1.27    7.91
  -1  -5  37  -11.28   13.44
   1   6   0   78.70    7.36
   1   6   0   90.92    8.35
  -1  -6   0   77.43    7.24
  -1  -6   0   79.25    7.19
   1  -6   0   89.15    7.80
   1  -6   0   82.40    7.41
  -1   6   0   79.69    7.13
  -1   6   0   82.40    7.30
   1  -6   1    4.87    1.16
   1  -6   1    3.65    1.49
  -1   6   1    5.81    1.77
  -1   6   1    4.26    1.38
   1   6  -1    8.24    2.32
   1   6  -1    3.43    2.05
  -1  -6  -1    2.93    1.77
   1   6   1    9.84    2.54
   1   6   1    3.21    2.38
  -1  -6   1    1.94    2.05
  -1  -6   1    3.82    1.71
   1  -6  -1    6.64    1.94
   1  -6  -1    5.70    1.49
  -1   6  -1    4.48    1.60
  -1   6  -1    3.32    1.16
   1  -6   2 3814.33  323.09
   1  -6   2 3810.46  322.81
  -1   6   2 4103.57  347.42
  -1   6   2 3974.71  336.53
   1   6  -2 3599.75  304.89
   1   6  -2 3841.98  325.47
  -1  -6  -2 4115.74  348.64
  -1  -6  -2 3937.11  333.32
   1   6   2 3832.58  324.58
   1   6   2 3764.00  318.77
  -1  -6   2 3710.91  314.29
  -1  -6   2 3583.16  303.51
   1  -6  -2 4167.72  352.90
   1  -6  -2 4467.47  378.23
  -1   6  -2 3648.97  309.15
  -1   6  -2 3761.79  318.66
   1  -6   3  173.66   14.82
   1  -6   3  163.81   14.10
  -1   6   3  197.77   17.09
  -1   6   3  196.33   16.98
   1   6  -3  181.29   15.82
   1   6  -3  171.94   14.93
  -1  -6  -3  188.31   16.31
  -1  -6  -3  210.38   18.36
   1   6   3  175.37   15.32
   1   6   3  183.55   16.04
  -1  -6   3  172.16   14.93
  -1  -6   3  157.84   13.83
   1  -6  -3  216.07   18.64
   1  -6  -3  182.17   15.82
  -1   6  -3  168.40   14.49
  -1   6  -3  179.02   15.32
   1  -6   4  962.29   81.91
   1  -6   4  893.72   76.10
  -1   6   4  929.11   78.92
  -1   6   4  972.25   82.57
   1   6  -4  866.62   73.67
   1   6  -4  952.34   80.97
  -1  -6  -4 1040.27   88.32
  -1  -6  -4 1098.89   93.41
   1   6   4  977.78   83.07
   1   6   4  897.59   76.32
  -1  -6   4  920.82   78.26
  -1  -6   4  930.22   79.03
   1  -6  -4  987.73   83.90
   1  -6  -4 1129.31   95.84
  -1   6  -4  911.41   77.65
  -1   6  -4  982.76   83.68
  -1   6   5  108.95    9.73
  -1   6   5  110.44    9.90
   1   6  -5  104.41    9.35
   1   6  -5   93.08    8.41
  -1  -6  -5  116.36   10.56
  -1  -6  -5  104.08    9.29
   1   6   5  126.20   11.23
   1   6   5  120.56   10.73
  -1  -6   5   90.37    8.13
  -1  -6   5   92.41    8.30
   1  -6  -5  101.70    9.13
   1  -6  -5  115.31   10.29
  -1   6  -5   90.09    7.80
  -1   6  -5  103.03    8.90
   1  -6   6  369.71   31.63
  -1   6   6  377.34   32.35
  -1   6   6  380.11   32.57
   1   6  -6  391.66   33.51
   1   6  -6  363.90   31.19
  -1  -6  -6  402.67   34.57
  -1  -6  -6  380.22   32.57
   1   6   6  380.11   32.63
   1   6   6  349.63   30.03
  -1  -6   6  359.42   30.80
  -1  -6   6  363.85   31.14
   1  -6  -6  404.38   34.57
   1  -6  -6  388.18   33.29
  -1   6   7  118.96   10.67
  -1   6   7  106.63    9.62
   1   6  -7  110.50    9.84
   1   6  -7   91.75    8.46
  -1  -6  -7  102.92    9.46
  -1  -6  -7  112.16   10.01
   1   6   7  136.32   12.11
   1   6   7  109.78    9.95
  -1  -6   7   99.66    8.90
  -1  -6   7   96.01    8.74
   1  -6  -7  123.88   11.06
   1  -6  -7  110.72    9.90
  -1   6  -7  103.31    8.90
  -1   6  -7   97.78    8.52
   1  -6   8  890.40   75.60
   1  -6   8  863.30   73.39
  -1   6   8  907.54   77.20
  -1   6   8  840.07   71.51
   1   6  -8  958.97   81.46
   1   6  -8  884.31   75.27
  -1  -6  -8  919.16   78.20
  -1  -6  -8  833.99   70.90
   1   6   8  934.09   79.47
   1   6   8  811.31   69.07
  -1  -6   8  915.84   77.76
  -1  -6   8  852.79   72.56
   1  -6  -8  955.10   81.19
   1  -6  -8  912.52   77.65
  -1   6  -8  920.26   78.20
  -1   6  -8  896.48   76.26
   1  -6   9  486.40   41.42
   1  -6   9  510.84   43.41
  -1   6   9  495.53   42.42
  -1   6   9  563.55   48.17
   1   6  -9  459.47   39.38
   1   6  -9  550.39   46.90
  -1  -6  -9  445.31   38.27
  -1  -6  -9  443.48   37.99
   1   6   9  482.97   41.37
   1   6   9  528.54   45.24
  -1  -6   9  505.31   43.08
  -1  -6   9  486.01   41.64
   1  -6  -9  547.68   46.79
   1  -6  -9  518.03   44.35
  -1   6  -9  511.51   43.47
  -1   6  -9  517.65   44.13
   1  -6  10  681.35   57.96
   1  -6  10  656.46   55.75
  -1   6  10  635.45   54.25
  -1   6  10  645.95   55.19
   1   6 -10  703.47   59.84
   1   6 -10  593.41   50.77
  -1  -6 -10  529.70   45.29
  -1  -6 -10  738.31   63.10
   1   6  10  740.52   63.10
   1   6  10  823.48   70.18
  -1  -6  10  646.51   55.14
  -1  -6  10  686.33   58.40
   1  -6 -10  670.84   57.24
   1  -6 -10  652.04   55.69
  -1   6 -10  670.29   56.91
  -1   6 -10  715.64   60.95
   1  -6  11  397.31   33.90
   1  -6  11  398.74   33.96
  -1   6  11  457.37   39.21
  -1   6  11  389.78   33.57
   1   6 -11  399.19   34.34
   1   6 -11  429.11   36.61
  -1  -6 -11  332.16   28.81
  -1  -6 -11  349.91   30.20
   1   6  11  433.42   37.16
   1   6  11  355.16   30.53
  -1  -6  11  380.66   32.74
  -1  -6  11  437.62   37.39
   1  -6 -11  414.62   35.67
   1  -6 -11  433.86   37.33
  -1   6 -11  449.46   38.27
  -1   6 -11  444.54   37.99
   1  -6  12  262.09   22.40
   1  -6  12  246.49   21.18
  -1   6  12  270.71   23.50
  -1   6  12  262.14   22.73
   1   6 -12  267.17   22.95
   1   6 -12  248.54   21.73
  -1  -6 -12  329.94   28.70
  -1  -6 -12  261.37   22.73
   1   6  12  234.38   20.41
   1   6  12  318.72   27.60
  -1  -6  12  277.46   23.84
  -1  -6  12  242.29   21.18
   1  -6 -12  252.41   22.07
   1  -6 -12  264.74   23.06
  -1   6 -12  286.42   24.56
  -1   6 -12  267.40   23.06
   1  -6  13  255.95   22.01
   1  -6  13  252.74   21.68
  -1   6  13  285.98   24.78
  -1   6  13  269.22   23.39
   1   6 -13  264.41   22.79
   1   6 -13  238.31   20.96
  -1  -6 -13  220.72   19.36
  -1  -6 -13  313.57   27.32
   1   6  13  262.86   22.79
   1   6  13  267.73   23.28
  -1  -6  13  247.98   21.35
  -1  -6  13  235.71   20.68
   1  -6 -13  223.32   19.69
   1  -6 -13  296.15   25.72
  -1   6 -13  258.88   22.29
  -1   6 -13  260.43   22.51
   1  -6  14  153.41   13.33
   1  -6  14  159.05   13.88
  -1   6  14  141.86   12.72
  -1   6  14  156.90   13.99
   1   6 -14  150.81   13.72
   1   6 -14  158.89   13.94
  -1  -6 -14  155.40   14.16
  -1  -6 -14  151.92   13.60
   1   6  14  130.02   11.78
   1   6  14  154.63   13.83
  -1  -6  14  151.75   13.72
  -1  -6  14  147.39   12.94
   1  -6 -14  127.20   11.61
   1  -6 -14  148.49   13.55
  -1   6 -14  164.75   14.55
  -1   6 -14  151.92   13.38
   1  -6  15  144.23   12.66
   1  -6  15  142.02   12.50
  -1   6  15  160.99   14.32
  -1   6  15  146.00   13.11
   1   6 -15  141.30   13.05
   1   6 -15  140.25   12.39
  -1  -6 -15  142.80   13.11
  -1  -6 -15  144.45   13.05
   1   6  15  152.92   13.66
   1   6  15  165.03   14.77
  -1  -6  15  138.37   12.22
  -1  -6  15  130.46   12.00
   1  -6 -15  149.93   13.55
   1  -6 -15  142.13   13.11
  -1   6 -15  153.91   13.55
  -1   6 -15  167.24   14.82
   1  -6  16  130.46   11.56
   1  -6  16  128.64   11.34
  -1   6  16  148.93   13.38
  -1   6  16  133.89   12.17
   1   6 -16  142.57   12.61
   1   6 -16  126.65   11.89
  -1  -6 -16  142.52   13.16
  -1  -6 -16  124.77   11.56
   1   6  16  142.80   12.94
   1   6  16  118.68   10.95
  -1  -6  16  118.68   11.06
  -1  -6  16  116.36   10.40
   1  -6 -16  134.50   12.33
   1  -6 -16  125.93   11.89
  -1   6 -16  127.42   11.61
  -1   6 -16  121.28   10.89
   1  -6  17   31.41    3.76
   1  -6  17   26.10    3.32
  -1   6  17   36.50    4.76
  -1   6  17   24.67    3.71
   1   6 -17   28.04    4.59
   1   6 -17   26.60    3.54
  -1  -6 -17   24.67    4.31
  -1  -6 -17   32.08    4.92
   1   6  17   33.29    4.65
   1   6  17   33.40    4.48
  -1  -6  17   26.49    4.31
  -1  -6  17   33.68    4.04
   1  -6 -17   24.39    4.04
   1  -6 -17   31.03    4.81
  -1   6 -17   32.46    4.20
  -1   6 -17   26.27    3.82
   1  -6  18  326.24   28.09
   1  -6  18  330.89   28.48
  -1   6  18  297.37   25.83
  -1   6  18  312.14   27.15
   1   6 -18  328.45   28.81
   1   6 -18  317.50   27.38
  -1  -6 -18  254.07   22.45
  -1  -6 -18  359.81   31.25
   1   6  18  329.67   28.54
   1   6  18  350.08   30.42
  -1  -6  18  335.86   28.92
  -1  -6  18  316.23   27.71
   1  -6 -18  392.83   34.18
   1  -6 -18  310.75   27.10
  -1   6 -18  329.94   28.59
  -1   6 -18  351.51   30.42
   1  -6  19   32.80    3.98
   1  -6  19   36.83    4.42
  -1   6  19   47.29    5.75
  -1   6  19   34.84    4.70
   1   6 -19   36.00    4.42
   1   6 -19   34.90    5.48
  -1  -6 -19   46.18    6.19
  -1  -6 -19   54.09    6.30
   1   6  19   49.50    5.75
   1   6  19   38.22    4.70
  -1  -6  19   36.45    4.53
  -1  -6  19   40.54    5.64
   1  -6 -19   41.81    6.25
   1  -6 -19   34.68    4.92
  -1   6 -19   44.74    5.31
  -1   6 -19   40.32    5.14
   1  -6  20   18.53    3.37
   1  -6  20   16.87    3.21
  -1   6  20   22.67    4.48
  -1   6  20   19.58    3.71
   1   6 -20   18.47    3.54
   1   6 -20   20.35    4.92
  -1  -6 -20   17.20    4.42
  -1  -6 -20   22.12    4.81
   1   6  20   21.90    4.04
   1   6  20   14.38    3.76
  -1  -6  20   17.03    3.65
  -1  -6  20   12.66    4.20
   1  -6 -20   15.49    4.04
   1  -6 -20   16.20    4.81
  -1   6 -20   22.95    4.65
  -1   6 -20   23.39    4.31
   1  -6  21  405.27   34.90
   1  -6  21  384.20   33.13
  -1   6  21  401.67   34.79
  -1   6  21  412.40   35.51
   1   6 -21  402.01   34.68
   1   6 -21  408.48   35.73
  -1  -6 -21  406.93   35.51
  -1  -6 -21  416.11   36.06
   1   6  21  385.08   33.18
   1   6  21  464.56   40.04
  -1  -6  21  395.87   34.62
  -1  -6  21  420.20   36.17
   1  -6 -21  371.87   32.35
   1  -6 -21  469.70   40.76
  -1   6 -21  438.62   37.99
  -1   6 -21  429.82   37.22
   1  -6  22   18.97    3.65
   1  -6  22   23.28    4.04
  -1   6  22   24.17    4.59
  -1   6  22   26.44    4.37
   1   6 -22   29.97    5.75
   1   6 -22   28.92    4.53
  -1  -6 -22   21.79    4.53
  -1  -6 -22   30.69    5.53
   1   6  22   28.15    4.20
   1   6  22   26.60    4.48
  -1  -6  22   26.49    4.59
  -1  -6  22   18.53    5.42
   1  -6 -22   23.06    5.86
   1  -6 -22   28.87    4.70
  -1   6 -22   19.74    4.76
  -1   6 -22   25.00    4.87
   1  -6  23   93.69    9.01
   1  -6  23   93.19    9.24
  -1   6  23  115.64   11.17
  -1   6  23   84.01    8.52
   1   6 -23   93.19    9.13
   1   6 -23  102.20   10.95
  -1  -6 -23  113.15   11.12
  -1  -6 -23   87.77    9.51
   1   6  23   89.48    8.74
   1   6  23   88.27    8.90
  -1  -6  23   80.97    9.01
  -1  -6  23   95.29    9.29
   1  -6 -23   81.35    8.46
   1  -6 -23   93.46   10.23
  -1   6 -23  101.87   10.45
  -1   6 -23   94.68    9.95
   1  -6  24  159.28   14.55
   1  -6  24  155.13   13.99
  -1   6  24  191.02   17.37
  -1   6  24  150.81   13.99
   1   6 -24  138.81   12.83
   1   6 -24  151.15   14.93
  -1  -6 -24  156.18   14.77
  -1  -6 -24  162.43   15.32
   1   6  24  165.97   15.04
   1   6  24  160.16   14.71
  -1  -6  24  136.10   13.33
  -1  -6  24  178.52   16.09
   1  -6 -24  159.33   15.49
   1  -6 -24  170.12   15.65
  -1   6 -24  158.61   14.55
  -1   6 -24  154.52   14.66
   1  -6  25   81.24    8.19
   1  -6  25   82.24    8.46
  -1   6  25   98.33   10.18
  -1   6  25   86.99    9.24
   1   6 -25   82.96    9.46
   1   6 -25   77.26    7.63
  -1  -6 -25   90.70   10.01
  -1  -6 -25   79.64    9.24
   1   6  25   83.12    8.63
   1   6  25   93.80    9.73
  -1  -6  25   89.43    8.79
  -1  -6  25   85.17    9.46
   1  -6 -25   99.99   10.12
   1  -6 -25   90.26   10.73
  -1   6 -25   78.37    8.41
  -1   6 -25   93.96    9.90
   1  -6  26   84.67    8.79
   1  -6  26   90.64    9.07
  -1   6  26   98.05   10.23
  -1   6  26   78.59    8.79
   1   6 -26   81.57    9.51
   1   6 -26   85.61    8.41
  -1  -6 -26   74.44    8.74
  -1  -6 -26   97.67   10.45
   1   6  26   89.76    9.35
   1   6  26   81.24    8.41
  -1  -6  26   70.79    8.68
  -1  -6  26   83.79    8.52
   1  -6 -26   72.06    9.79
   1  -6 -26   98.16   10.18
  -1   6 -26   75.99    8.96
  -1   6 -26   89.98    9.35
   1  -6  27   79.03    8.41
   1  -6  27   83.45    8.63
  -1   6  27   87.38    9.62
  -1   6  27   87.82    9.51
   1   6 -27   71.62    9.51
   1   6 -27   68.96    7.19
  -1  -6 -27   79.91    9.35
  -1  -6 -27   66.97    8.90
   1   6  27   86.94    9.01
   1   6  27   87.77    9.35
  -1  -6  27   71.40    8.90
  -1  -6  27   78.48    8.13
   1  -6 -27   65.65    9.13
   1  -6 -27   76.60    8.74
  -1   6 -27   82.68    9.46
  -1   6 -27   89.48    9.51
   1  -6  28   33.13    5.81
   1  -6  28   33.79    5.70
  -1   6  28   27.38    6.14
  -1   6  28   31.86    6.08
   1   6 -28   30.09    7.69
   1   6 -28   24.11    4.59
  -1  -6 -28   31.19    6.53
  -1  -6 -28   33.68    7.41
   1   6  28   38.66    6.36
   1   6  28   21.62    4.81
  -1  -6  28   21.51    6.86
  -1  -6  28   30.14    5.36
   1  -6 -28   19.91    7.08
   1  -6 -28   27.87    5.75
  -1   6 -28   28.37    5.97
  -1   6 -28   30.25    6.69
   1  -6  29   54.64    7.52
   1  -6  29   57.63    7.24
  -1   6  29   61.44    8.19
  -1   6  29   47.73    7.30
   1   6 -29   37.88    8.24
   1   6 -29   50.22    6.47
  -1  -6 -29   38.22    7.85
  -1  -6 -29   73.06    9.51
   1   6  29   62.05    7.58
   1   6  29   56.24    7.30
  -1  -6  29   45.74    8.07
  -1  -6  29   57.46    7.30
   1  -6 -29   48.78    7.08
   1  -6 -29   39.04    8.46
  -1   6 -29   68.08    8.96
  -1   6 -29   62.83    8.90
   1  -6  30   51.32    7.91
   1  -6  30   48.28    7.19
  -1   6  30   44.19    7.30
  -1   6  30   56.02    7.85
   1   6 -30   59.73    7.91
   1   6 -30   58.12    9.29
  -1  -6 -30   49.50    8.74
  -1  -6 -30   51.76    8.68
   1   6  30   45.29    6.91
   1   6  30   62.27    7.96
  -1  -6  30   49.66    8.52
  -1  -6  30   56.69    7.13
   1  -6 -30   61.61    8.13
   1  -6 -30   53.48   10.51
  -1   6 -30   55.64    8.24
  -1   6 -30   62.60    8.90
   1  -6  31   37.22    7.02
   1  -6  31   30.58    7.47
  -1   6  31   49.17    7.85
  -1   6  31   31.19    7.52
   1   6 -31   28.15    6.64
   1   6 -31   26.27    8.35
  -1  -6 -31   42.31    9.07
  -1  -6 -31   44.41    9.18
   1   6  31   35.34    6.91
   1   6  31   33.51    6.64
  -1  -6  31   30.36    5.81
  -1  -6  31   38.93    8.85
   1  -6 -31   21.02    8.52
   1  -6 -31   32.80    6.80
  -1   6 -31   39.82    8.74
  -1   6 -31   44.41    7.69
   1  -6  32  143.13   14.27
   1  -6  32  158.06   16.09
  -1   6  32  135.44   14.27
   1   6 -32  152.20   14.93
   1   6 -32  159.50   17.37
  -1  -6 -32  178.96   18.03
   1   6  32  163.76   15.98
  -1  -6  32  134.61   13.38
  -1  -6  32  152.69   16.37
   1  -6 -32  133.28   13.60
  -1   6 -32  161.49   16.92
  -1   6 -32  142.30   14.99
   1  -6  33   64.76   10.56
   1  -6  33   64.04    9.29
  -1   6  33   46.07    8.85
  -1   6  33   62.55    8.41
   1   6 -33   89.92   10.84
   1   6 -33   59.34   11.23
  -1  -6 -33   73.83   11.01
  -1  -6 -33   46.73    9.79
   1   6  33   49.66    7.52
   1   6  33   68.58    9.01
  -1  -6  33   68.85    8.96
  -1  -6  33   62.05   11.12
   1  -6 -33   67.97    9.62
   1  -6 -33   36.33   10.12
  -1   6 -33   74.27   10.95
   1  -6  34   98.94   12.06
   1  -6  34  101.10   12.72
  -1   6  34   80.36   11.28
  -1   6  34   80.36    9.51
   1   6 -34   95.34   11.72
   1   6 -34   71.29   13.00
  -1  -6 -34   53.15   10.73
  -1  -6 -34   92.25   12.50
   1   6  34   55.36    8.07
   1   6  34   69.96    9.29
  -1  -6  34   95.79   10.78
  -1  -6  34   66.97   12.33
   1  -6 -34   99.77   11.95
   1  -6 -34   58.24   11.95
  -1   6 -34   74.33   12.22
   1  -6  35   50.71   11.12
   1  -6  35   47.51   10.23
   1   6 -35   31.80    9.79
   1   6 -35   33.29   11.61
  -1  -6 -35   38.38   10.56
  -1  -6  35   37.94    7.80
  -1  -6  35   41.04   12.00
  -1   6 -35   20.79   11.28
  -1   6 -35   46.79   12.11
   1  -6  36   32.91   11.06
   1  -6  36   41.15   11.95
   1   6 -36   31.52   10.29
   1   6 -36    5.75   13.22
  -1  -6  36   24.94   13.33
  -1  -6  36   26.27    8.30
  -1   6 -36   43.52   13.16
  -1   6 -36   33.40   11.84
   1   7   0 2576.07  218.40
   1   7   0 2560.58  216.96
  -1  -7   0 2469.89  209.33
  -1  -7   0 2457.72  208.17
   1  -7   0 2543.99  215.52
   1  -7   0 2760.23  233.77
  -1   7   0 2766.87  234.38
  -1   7   0 2714.33  229.90
   1  -7   1  335.92   28.70
   1  -7   1  354.33   30.14
  -1   7   1  363.51   31.03
  -1   7   1  363.35   31.03
   1   7  -1  336.69   28.92
   1   7  -1  350.52   30.09
  -1  -7  -1  321.04   27.49
  -1  -7  -1  341.56   29.42
   1   7   1  364.57   31.36
   1   7   1  348.42   29.86
  -1  -7   1  325.69   27.98
  -1  -7   1  311.92   26.66
   1  -7  -1  330.77   28.26
   1  -7  -1  367.44   31.41
  -1   7  -1  331.16   28.21
  -1   7  -1  338.02   28.87
   1  -7   2 1124.89   95.46
   1  -7   2 1100.55   93.30
  -1   7   2 1224.99  103.92
  -1   7   2 1106.64   93.91
   1   7  -2 1204.53  102.26
   1   7  -2 1129.86   95.95
  -1  -7  -2 1195.12  101.37
  -1  -7  -2 1250.43  106.24
   1   7   2 1262.04  107.18
   1   7   2 1223.33  103.86
  -1  -7   2 1062.39   90.26
  -1  -7   2 1194.02  101.32
   1  -7  -2 1240.47  105.19
   1  -7  -2 1123.23   95.34
  -1   7  -2 1092.26   92.69
  -1   7  -2 1170.24   99.22
   1  -7   3  939.07   79.64
   1  -7   3  891.50   75.71
  -1   7   3 1017.60   86.39
  -1   7   3  843.39   71.67
   1   7  -3  913.63   77.65
   1   7  -3  920.82   78.31
  -1  -7  -3  971.69   82.68
  -1  -7  -3  905.88   76.93
   1   7   3  897.03   76.26
   1   7   3  855.56   72.73
  -1  -7   3  885.42   75.27
  -1  -7   3  928.00   78.81
   1  -7  -3 1014.28   86.05
   1  -7  -3  926.35   78.70
  -1   7  -3  941.83   80.03
  -1   7  -3  947.91   80.41
   1  -7   4  754.90   64.32
   1  -7   4  806.89   68.69
  -1   7   4  936.30   79.58
  -1   7   4  877.68   74.61
   1   7  -4  852.79   72.50
   1   7  -4  799.70   68.02
  -1  -7  -4  904.22   76.82
  -1  -7  -4  947.36   80.63
   1   7   4  853.34   72.56
   1   7   4  846.71   71.95
  -1  -7   4  832.88   70.79
  -1  -7   4  806.34   68.58
   1  -7  -4  789.74   67.14
   1  -7  -4  820.16   69.68
  -1   7  -4  789.74   67.31
  -1   7  -4  862.19   73.44
  -1   7   5  270.27   23.34
  -1   7   5  293.83   25.27
   1   7  -5  266.57   22.95
   1   7  -5  276.63   23.84
  -1  -7  -5  244.56   21.13
  -1  -7  -5  299.25   25.88
   1   7   5  293.78   25.33
   1   7   5  288.74   24.89
  -1  -7   5  270.00   23.17
  -1  -7   5  266.51   22.95
   1  -7  -5  300.25   25.83
   1  -7  -5  292.56   25.22
  -1   7   6 1051.33   89.32
  -1   7   6  954.55   81.13
   1   7  -6  999.90   85.00
   1   7  -6  897.03   76.26
  -1  -7  -6  868.83   73.89
  -1  -7  -6  981.65   83.51
   1   7   6 1001.56   85.17
   1   7   6 1132.08   96.17
  -1  -7   6  940.17   79.86
  -1  -7   6  887.08   75.43
   1  -7  -6 1069.58   90.86
   1  -7  -6  945.70   80.41
  -1   7   7  506.86   43.36
  -1   7   7  621.62   53.04
   1   7  -7  500.67   42.81
   1   7  -7  550.61   46.95
  -1  -7  -7  619.41   52.93
  -1  -7  -7  531.86   45.40
   1   7   7  598.94   51.21
   1   7   7  569.63   48.67
  -1  -7   7  492.26   42.03
  -1  -7   7  527.71   44.96
   1  -7  -7  530.31   45.29
   1  -7  -7  505.37   43.25
  -1   7   8   77.48    7.41
  -1   7   8   84.78    8.07
   1   7  -8   69.19    6.69
   1   7  -8   76.43    7.02
  -1  -7  -8   77.87    7.36
  -1  -7  -8   79.69    7.74
   1   7   8   76.71    7.41
   1   7   8   63.43    6.30
  -1  -7   8   74.83    6.86
  -1  -7   8   69.90    6.58
   1  -7  -8   71.45    7.02
   1  -7  -8   67.75    6.69
   1  -7   9  268.39   22.90
   1  -7   9  241.13   20.68
  -1   7   9  315.57   27.26
  -1   7   9  288.80   25.00
   1   7  -9  279.12   23.95
   1   7  -9  249.31   21.68
  -1  -7  -9  290.18   25.22
  -1  -7  -9  228.24   19.85
   1   7   9  262.86   22.84
   1   7   9  285.70   24.83
  -1  -7   9  265.63   22.84
  -1  -7   9  267.17   23.12
   1  -7  -9  254.07   22.12
   1  -7  -9  290.35   25.11
  -1   7  -9  294.83   25.16
  -1   7  -9  263.75   22.62
   1  -7  10  774.26   65.76
   1  -7  10  702.36   59.73
  -1   7  10  747.71   63.77
  -1   7  10  846.15   72.06
   1   7 -10  713.98   60.95
   1   7 -10  798.04   67.80
  -1  -7 -10  933.53   79.53
  -1  -7 -10  746.61   63.60
   1   7  10  886.53   75.49
   1   7  10  843.39   71.90
  -1  -7  10  717.30   61.17
  -1  -7  10  801.91   68.19
   1  -7 -10  762.09   64.98
   1  -7 -10  763.75   65.09
  -1   7 -10  793.06   67.42
  -1   7 -10  725.04   61.72
   1  -7  11  208.77   17.86
   1  -7  11  175.76   15.21
  -1   7  11  206.45   18.14
  -1   7  11  235.49   20.63
   1   7 -11  195.00   17.20
   1   7 -11  216.52   18.64
  -1  -7 -11  227.91   20.08
  -1  -7 -11  197.93   17.42
   1   7  11  200.98   17.70
   1   7  11  242.95   21.24
  -1  -7  11  205.29   17.70
  -1  -7  11  198.27   17.42
   1  -7 -11  204.74   17.97
   1  -7 -11  193.62   17.03
  -1   7 -11  214.91   18.47
   1  -7  12  101.32    8.96
   1  -7  12  105.58    9.24
  -1   7  12  102.42    9.51
  -1   7  12  116.58   10.73
   1   7 -12  100.71    9.51
   1   7 -12  105.41    9.35
  -1  -7 -12   93.24    8.90
  -1  -7 -12  111.99   10.62
   1   7  12   92.58    8.68
   1   7  12  105.24    9.73
  -1  -7  12  100.54    8.96
  -1  -7  12  109.67   10.12
   1  -7 -12  108.18   10.07
   1  -7 -12  109.61   10.12
  -1   7 -12  109.00    9.62
  -1   7 -12  108.73    9.79
   1  -7  13   94.24    8.35
   1  -7  13  101.37    8.90
  -1   7  13  108.51   10.01
  -1   7  13   91.20    8.63
   1   7 -13   93.08    8.35
   1   7 -13  102.64    9.68
  -1  -7 -13   91.42    8.68
  -1  -7 -13   90.81    8.90
   1   7  13   88.04    8.30
   1   7  13  108.12    9.95
  -1  -7  13   98.00    8.74
  -1  -7  13   91.80    8.74
   1  -7 -13  101.70    9.57
   1  -7 -13   97.11    9.35
  -1   7 -13  110.11    9.90
  -1   7 -13  107.51    9.57
   1  -7  14  342.55   29.26
   1  -7  14  327.90   28.09
  -1   7  14  338.13   29.20
  -1   7  14  349.14   30.09
   1   7 -14  341.61   29.64
   1   7 -14  371.75   31.80
  -1  -7 -14  407.59   35.28
  -1  -7 -14  257.16   22.51
   1   7  14  323.92   28.04
   1   7  14  317.06   27.38
  -1  -7  14  323.70   28.04
  -1  -7  14  344.77   29.53
   1  -7 -14  383.65   33.13
   1  -7 -14  346.65   30.09
  -1   7 -14  377.17   32.35
  -1   7 -14  376.35   32.24
   1  -7  15  321.93   27.60
   1  -7  15  327.90   28.09
  -1   7  15  358.26   30.92
  -1   7  15  307.66   26.60
   1   7 -15  316.67   27.60
   1   7 -15  340.12   29.20
  -1  -7 -15  370.32   32.13
  -1  -7 -15  332.27   28.81
   1   7  15  322.20   27.87
   1   7  15  295.38   25.66
  -1  -7  15  318.83   27.38
  -1  -7  15  316.51   27.54
   1  -7 -15  321.82   27.98
   1  -7 -15  353.62   30.75
  -1   7 -15  351.07   30.20
  -1   7 -15  353.56   30.36
   1  -7  16  127.20   11.28
   1  -7  16  124.21   10.95
  -1   7  16  130.02   12.00
  -1   7  16  139.70   12.61
   1   7 -16  121.39   11.45
   1   7 -16  136.66   12.11
  -1  -7 -16  110.72   10.40
  -1  -7 -16  105.41   10.18
   1   7  16  129.96   11.89
   1   7  16  133.78   12.28
  -1  -7  16  132.12   11.72
  -1  -7  16  125.10   11.61
   1  -7 -16  137.87   12.61
   1  -7 -16  118.41   11.23
  -1   7 -16  133.61   12.06
  -1   7 -16  144.34   12.83
   1  -7  17   93.52    8.52
   1  -7  17  101.21    9.18
  -1   7  17   89.43    8.74
  -1   7  17  114.87   10.67
   1   7 -17   92.75    9.24
   1   7 -17  103.75    9.46
  -1  -7 -17  104.80   10.12
  -1  -7 -17  101.59   10.12
   1   7  17  105.35    9.90
   1   7  17  111.44   10.45
  -1  -7  17   87.33    8.68
  -1  -7  17  103.75    9.46
   1  -7 -17  108.18   10.23
   1  -7 -17  107.40   10.51
  -1   7 -17  110.39   10.23
  -1   7 -17  111.71   10.29
   1  -7  18   41.04    4.53
   1  -7  18   41.04    4.53
  -1   7  18   47.84    5.75
  -1   7  18   30.31    4.15
   1   7 -18   33.85    5.25
   1   7 -18   43.14    4.81
  -1  -7 -18   43.86    5.42
  -1  -7 -18   47.78    6.25
   1   7  18   38.05    4.65
   1   7  18   56.85    6.25
  -1  -7  18   39.71    4.59
  -1  -7  18   39.04    5.31
   1  -7 -18   37.50    5.36
   1  -7 -18   38.16    5.09
  -1   7 -18   36.17    4.70
  -1   7 -18   40.87    4.98
   1  -7  19   60.56    6.14
   1  -7  19   63.16    6.36
  -1   7  19   63.66    6.58
  -1   7  19   68.41    7.30
   1   7 -19   69.79    6.97
   1   7 -19   66.14    7.80
  -1  -7 -19   83.23    8.79
  -1  -7 -19   61.39    6.86
   1   7  19   67.69    7.13
   1   7  19   72.61    7.30
  -1  -7  19   56.85    6.69
  -1  -7  19   73.00    7.13
   1  -7 -19   76.43    7.96
   1  -7 -19   53.15    6.58
  -1   7 -19   64.04    6.86
  -1   7 -19   76.98    7.85
   1  -7  20   55.25    5.97
   1  -7  20   48.50    5.25
  -1   7  20   46.01    5.86
  -1   7  20   41.48    5.03
   1   7 -20   48.17    5.42
   1   7 -20   49.77    6.75
  -1  -7 -20   75.38    8.24
  -1  -7 -20   41.64    5.81
   1   7  20   44.19    5.75
   1   7  20   55.91    6.19
  -1  -7  20   52.54    5.70
  -1  -7  20   50.11    6.58
   1  -7 -20   49.66    6.08
   1  -7 -20   46.18    6.53
  -1   7 -20   62.71    6.91
  -1   7 -20   54.36    6.30
   1  -7  21  256.22   22.34
   1  -7  21  260.98   22.84
  -1   7  21  257.11   22.67
  -1   7  21  270.22   23.56
   1   7 -21  258.60   23.28
   1   7 -21  253.46   22.18
  -1  -7 -21  269.33   23.95
  -1  -7 -21  255.12   22.56
   1   7  21  312.30   27.10
   1   7  21  294.27   25.72
  -1  -7  21  281.39   24.50
  -1  -7  21  234.55   21.13
   1  -7 -21  286.59   25.44
   1  -7 -21  267.12   23.50
  -1   7 -21  279.18   24.61
  -1   7 -21  271.76   23.95
   1  -7  22   35.39    4.70
   1  -7  22   41.64    5.31
  -1   7  22   33.18    5.20
  -1   7  22   36.72    4.87
   1   7 -22   30.20    4.42
   1   7 -22   37.33    6.25
  -1  -7 -22   25.00    5.09
  -1  -7 -22   44.91    5.92
   1   7  22   35.06    4.65
   1   7  22   46.40    5.70
  -1  -7  22   42.09    5.36
  -1  -7  22   25.38    5.36
   1  -7 -22   39.49    5.36
   1  -7 -22   35.73    6.08
  -1   7 -22   32.30    5.42
  -1   7 -22   35.56    5.36
   1  -7  23   20.52    4.04
   1  -7  23   18.25    3.82
  -1   7  23   20.35    4.81
  -1   7  23   24.50    4.70
   1   7 -23   17.03    3.87
   1   7 -23   20.08    5.92
  -1  -7 -23   17.03    4.65
  -1  -7 -23   27.82    5.64
   1   7  23   18.08    3.87
   1   7  23   16.87    4.26
  -1  -7  23   11.23    5.03
  -1  -7  23   19.96    4.09
   1  -7 -23   15.15    4.59
   1  -7 -23   16.98    5.92
  -1   7 -23   20.19    4.98
  -1   7 -23   15.15    4.26
   1  -7  24   93.57    9.18
   1  -7  24   97.67    9.46
  -1   7  24   89.65    9.29
  -1   7  24   86.05    9.29
   1   7 -24   83.29    9.40
   1   7 -24   80.52    7.85
  -1  -7 -24   99.99   10.40
  -1  -7 -24   99.60   10.29
   1   7  24  108.40   10.34
   1   7  24  100.76   10.01
  -1  -7  24   88.54    8.79
  -1  -7  24   68.08    8.13
   1  -7 -24   96.51    9.90
   1  -7 -24   89.48   10.56
  -1   7 -24  101.37    9.84
  -1   7 -24   95.51    9.79
   1  -7  25  123.77   11.78
   1  -7  25  137.04   12.66
  -1   7  25  144.68   13.66
  -1   7  25  161.99   15.21
   1   7 -25  138.43   12.55
   1   7 -25  134.06   13.44
  -1  -7 -25  120.95   12.39
  -1  -7 -25  154.19   14.93
   1   7  25  135.61   12.72
   1   7  25  175.15   16.09
  -1  -7  25  141.58   12.94
  -1  -7  25  132.45   13.11
   1  -7 -25  136.32   13.88
   1  -7 -25  128.75   12.44
  -1   7 -25  156.62   14.49
  -1   7 -25  134.83   13.05
   1  -7  26    0.33    4.37
   1  -7  26    1.71    3.98
  -1   7  26    6.25    4.59
  -1   7  26    6.97    5.20
   1   7 -26    6.47    3.43
   1   7 -26    2.21    5.81
  -1  -7 -26    9.13    5.36
  -1  -7 -26    3.87    5.59
   1   7  26   -1.16    4.81
   1   7  26    2.82    4.20
  -1  -7  26    7.91    5.75
  -1  -7  26    4.65    4.04
   1  -7 -26   -2.16    4.87
   1  -7 -26    2.88    5.97
  -1   7 -26    0.88    4.92
  -1   7 -26    3.76    4.48
   1  -7  27   44.74    6.08
   1  -7  27   43.91    6.58
  -1   7  27   45.85    6.64
  -1   7  27   49.17    7.19
   1   7 -27   37.33    5.14
   1   7 -27   45.57    8.24
  -1  -7 -27   39.04    7.36
  -1  -7 -27   40.26    7.13
   1   7  27   43.08    6.36
   1   7  27   40.87    5.70
  -1  -7  27   42.20    5.81
  -1  -7  27   42.03    7.24
   1  -7 -27   35.01    6.53
   1  -7 -27   40.70    8.35
  -1   7 -27   41.26    6.47
  -1   7 -27   55.80    7.80
   1  -7  28   27.82    6.19
   1  -7  28   26.66    5.20
  -1   7  28   29.86    6.64
  -1   7  28   24.61    6.19
   1   7 -28   24.94    5.03
   1   7 -28   36.83    8.19
  -1  -7 -28   22.84    6.97
  -1  -7 -28   22.18    6.42
   1   7  28   24.28    5.03
   1   7  28   33.57    6.19
  -1  -7  28   25.00    6.75
  -1  -7  28   27.98    5.31
   1  -7 -28   33.13    6.69
   1  -7 -28   21.68    7.74
  -1   7 -28   25.00    6.47
  -1   7 -28   26.77    6.64
   1  -7  29   -6.97    5.03
   1  -7  29   -5.64    5.97
  -1   7  29    9.51    6.36
  -1   7  29   -5.97    6.03
   1   7 -29    2.99    4.48
   1   7 -29    3.10    7.80
  -1  -7 -29    6.14    6.64
  -1  -7 -29   -0.77    6.14
   1   7  29    4.76    4.59
   1   7  29    1.22    4.92
  -1  -7  29    2.49    4.59
  -1  -7  29    0.72    6.86
   1  -7 -29    7.19    6.14
   1  -7 -29    6.03    8.19
  -1   7 -29   -0.39    6.42
  -1   7 -29   -3.48    6.14
   1  -7  30   26.93    6.30
   1  -7  30   25.88    6.69
  -1   7  30   16.65    6.19
  -1   7  30   27.87    7.36
   1   7 -30   23.56    5.92
   1   7 -30   30.64    8.35
  -1  -7 -30   27.04    7.47
  -1  -7 -30   24.00    7.52
   1   7  30   41.75    6.69
   1   7  30   25.33    5.53
  -1  -7  30   28.04    5.75
  -1  -7  30   23.28    7.69
   1  -7 -30   23.23    8.30
   1  -7 -30   38.82    7.63
  -1   7 -30   21.85    7.91
  -1   7 -30   43.14    8.07
   1  -7  31   19.36    6.19
   1  -7  31   23.73    7.24
  -1   7  31   26.99    7.19
  -1   7  31   19.80    6.47
   1   7 -31   25.94    6.47
   1   7 -31   25.94    9.13
  -1  -7 -31   24.06    8.57
  -1  -7 -31   36.50    8.96
   1   7  31   26.38    6.64
   1   7  31   33.74    6.80
  -1  -7  31   15.26    8.52
  -1  -7  31   26.27    5.75
   1  -7 -31   19.30    7.41
   1  -7 -31   13.05    8.46
  -1   7 -31   22.23    7.85
  -1   7 -31   15.37    7.58
   1  -7  32   39.82    7.52
   1  -7  32   38.55    8.30
  -1   7  32   31.47    7.52
  -1   7  32   34.40    7.47
   1   7 -32   47.06    9.79
   1   7 -32   47.17    8.35
  -1  -7 -32   47.34   10.18
  -1  -7 -32   46.07    9.95
   1   7  32   44.30    7.85
   1   7  32   42.92    7.30
  -1  -7  32   36.50   10.23
  -1  -7  32   34.07    6.80
   1  -7 -32   32.19    7.36
   1  -7 -32   20.90    9.29
  -1   7 -32   40.10    9.18
  -1   7 -32   53.31   10.18
   1  -7  33   37.28    8.35
   1  -7  33   44.13    9.40
  -1   7  33   19.02    7.02
  -1   7  33   15.60    7.19
   1   7 -33   31.47    7.63
   1   7 -33   28.37    9.62
  -1  -7 -33   28.87    9.07
  -1  -7 -33   26.10    9.90
   1   7  33   23.45    6.69
   1   7  33   16.76    6.58
  -1  -7  33   17.97    9.95
  -1  -7  33   32.35    6.86
   1  -7 -33   41.81    8.24
   1  -7 -33   25.55    9.79
  -1   7 -33   35.06    9.46
  -1   7 -33   44.30   11.01
   1  -7  34   40.48   10.73
   1  -7  34   39.60    9.57
  -1   7  34   16.26    7.08
   1   7 -34   24.33   11.84
   1   7 -34   33.24    8.41
  -1  -7 -34   16.26    9.57
  -1  -7 -34   39.21    9.95
   1   7  34   18.69    6.80
   1   7  34   19.36    6.58
  -1  -7  34   20.24   11.17
  -1  -7  34   32.30    7.58
   1  -7 -34   24.50    9.18
  -1   7 -34   33.02   10.23
  -1   7 -34   36.56   11.39
   1  -7  35   -5.75   10.95
   1  -7  35    6.64    9.84
   1   7 -35    8.41    9.62
   1   7 -35    5.53   12.55
  -1  -7  35    7.13    7.08
  -1  -7  35    3.04   11.45
  -1   7 -35    8.24   11.89
  -1   7 -35    4.37   10.62
   1   7 -36    2.88   13.44
  -1  -7  36   -6.53   13.05
   1   8   0  920.26   78.20
   1   8   0  945.70   80.47
  -1  -8   0  879.89   74.88
  -1  -8   0  950.68   80.69
   1  -8   0  939.07   79.69
   1  -8   0  905.88   76.87
  -1   8   0  877.12   74.49
  -1   8   0  974.46   82.68
   1  -8   1  194.78   16.70
   1  -8   1  224.48   19.30
  -1   8   1  204.18   17.64
  -1   8   1  236.15   20.30
   1   8  -1  222.10   19.25
   1   8  -1  213.36   18.58
  -1  -8  -1  207.78   17.92
  -1  -8  -1  217.07   19.02
   1   8   1  246.93   21.46
   1   8   1  219.78   19.02
  -1  -8   1  215.96   18.80
  -1  -8   1  218.56   18.80
   1  -8  -1  234.49   20.24
   1  -8  -1  226.86   19.52
  -1   8  -1  221.77   19.02
  -1   8  -1  209.27   18.03
   1  -8   2  365.95   31.19
   1  -8   2  377.06   32.08
  -1   8   2  385.91   33.02
  -1   8   2  379.50   32.41
   1   8  -2  380.77   32.68
   1   8  -2  400.57   34.29
  -1  -8  -2  411.35   35.39
  -1  -8  -2  431.76   36.89
   1   8   2  376.57   32.30
   1   8   2  390.12   33.40
  -1  -8   2  357.71   30.53
  -1  -8   2  367.33   31.52
   1  -8  -2  375.90   32.13
   1  -8  -2  334.42   28.65
  -1   8  -2  364.51   31.14
  -1   8  -2  368.82   31.41
   1  -8   3  415.83   35.34
   1  -8   3  434.03   36.94
  -1   8   3  427.83   36.56
  -1   8   3  467.87   39.93
   1   8  -3  453.77   38.77
   1   8  -3  434.80   37.22
  -1  -8  -3  494.53   42.42
  -1  -8  -3  408.09   34.90
   1   8   3  461.40   39.43
   1   8   3  447.69   38.33
  -1  -8   3  421.14   36.06
  -1  -8   3  465.00   39.65
   1  -8  -3  471.69   40.26
   1  -8  -3  534.07   45.52
  -1   8  -3  446.36   38.05
  -1   8  -3  470.64   39.98
   1  -8   4  143.85   12.39
   1  -8   4  154.08   13.16
  -1   8   4  172.83   15.10
  -1   8   4  162.04   14.21
   1   8  -4  158.11   13.77
   1   8  -4  163.48   14.38
  -1  -8  -4  150.48   13.22
  -1  -8  -4  162.65   14.49
   1   8   4  170.28   14.93
   1   8   4  159.94   14.10
  -1  -8   4  167.52   14.55
  -1  -8   4  147.39   13.00
   1  -8  -4  183.83   16.04
   1  -8  -4  178.80   15.60
  -1   8  -4  161.88   13.83
  -1   8  -4  156.46   13.49
  -1   8   5  393.60   33.74
  -1   8   5  441.94   37.83
   1   8  -5  378.39   32.41
   1   8  -5  368.38   31.63
  -1  -8  -5  416.77   35.67
  -1  -8  -5  423.24   36.45
   1   8   5  391.55   33.62
   1   8   5  433.64   37.16
  -1  -8   5  357.93   30.69
  -1  -8   5  348.20   29.75
   1  -8  -5  414.45   35.56
   1  -8  -5  411.46   35.23
  -1   8   6   69.79    6.80
  -1   8   6   72.06    6.86
   1   8  -6   68.30    6.47
   1   8  -6   64.32    6.14
  -1  -8  -6   71.12    7.13
  -1  -8  -6   62.71    6.14
   1   8   6   61.66    6.08
   1   8   6   76.71    7.36
  -1  -8   6   60.95    5.81
  -1  -8   6   60.34    5.70
   1  -8  -6   72.39    6.91
   1  -8  -6   75.55    7.13
  -1   8   7   65.87    6.42
  -1   8   7   81.30    7.69
   1   8  -7   64.98    6.25
   1   8  -7   69.13    6.53
  -1  -8  -7   72.23    6.91
  -1  -8  -7   75.55    7.52
   1   8   7   73.28    7.08
   1   8   7   79.97    7.63
  -1  -8   7   64.60    6.08
  -1  -8   7   61.55    5.86
   1  -8  -7   74.16    7.13
   1  -8  -7   77.43    7.36
  -1   8   8   16.98    3.26
  -1   8   8   14.16    2.88
   1   8  -8   15.98    2.88
   1   8  -8   12.72    2.32
  -1  -8  -8   10.89    2.93
  -1  -8  -8   13.55    3.54
   1   8   8   19.63    3.43
   1   8   8   18.80    3.21
  -1  -8   8   11.95    2.49
  -1  -8   8   12.83    2.16
   1  -8  -8   16.20    3.15
   1  -8  -8   13.44    2.88
  -1   8   9  108.56   10.01
  -1   8   9  115.97   10.56
   1   8  -9  103.70    9.57
   1   8  -9  107.57    9.57
  -1  -8  -9   99.27    9.46
  -1  -8  -9   89.65    8.35
   1   8   9   92.25    8.74
   1   8   9  108.84   10.07
  -1  -8   9   97.94    8.68
  -1  -8   9   93.13    8.52
   1  -8  -9  110.83   10.23
   1  -8  -9  114.42   10.45
  -1   8  10  473.51   40.59
  -1   8  10  574.61   49.17
   1   8 -10  483.36   41.42
   1   8 -10  525.00   44.74
  -1  -8 -10  529.65   45.46
  -1  -8 -10  543.31   46.46
   1   8  10  492.04   42.20
   1   8  10  565.76   48.45
  -1  -8  10  492.54   41.98
  -1  -8  10  441.00   37.77
   1  -8 -10  568.53   48.61
   1  -8 -10  514.77   44.13
   1  -8  11   73.22    6.53
   1  -8  11   78.97    6.97
  -1   8  11   78.31    7.74
  -1   8  11   77.98    7.58
   1   8 -11   78.14    7.58
   1   8 -11   82.74    7.41
  -1  -8 -11   90.81    8.90
  -1  -8 -11   73.39    7.13
   1   8  11   75.55    7.52
   1   8  11   85.72    8.24
  -1  -8  11   66.86    6.53
  -1  -8  11   70.84    6.47
   1  -8 -11   81.96    7.96
   1  -8 -11   77.87    7.52
   1  -8  12  119.79   10.45
   1  -8  12  120.07   10.45
  -1   8  12  133.34   12.22
  -1   8  12  125.65   11.45
   1   8 -12  135.88   11.84
   1   8 -12  124.21   11.39
  -1  -8 -12  149.87   13.60
  -1  -8 -12  107.73    9.90
   1   8  12  157.62   14.10
   1   8  12  119.73   11.06
  -1  -8  12  134.56   11.78
  -1  -8  12  118.85   10.78
   1  -8 -12  120.73   11.01
   1  -8 -12  110.39   10.18
   1  -8  13  218.01   18.80
   1  -8  13  240.74   20.63
  -1   8  13  281.33   24.50
  -1   8  13  236.26   20.68
   1   8 -13  235.49   20.68
   1   8 -13  260.21   22.34
  -1  -8 -13  260.48   22.90
  -1  -8 -13  225.31   19.80
   1   8  13  289.41   25.11
   1   8  13  209.71   18.53
  -1  -8  13  249.26   21.40
  -1  -8  13  235.71   20.57
   1  -8 -13  281.44   24.50
   1  -8 -13  239.74   20.96
   1  -8  14   59.95    5.59
   1  -8  14   66.59    6.19
  -1   8  14   59.34    6.19
  -1   8  14   68.25    6.91
   1   8 -14   62.77    5.86
   1   8 -14   62.55    6.58
  -1  -8 -14   57.79    6.47
  -1  -8 -14   64.76    6.58
   1   8  14   76.49    7.47
   1   8  14   53.70    5.75
  -1  -8  14   57.74    5.42
  -1  -8  14   58.07    6.14
   1  -8 -14   58.24    6.42
   1  -8 -14   61.50    6.42
  -1   8 -14   64.76    6.25
  -1   8 -14   68.80    6.47
   1  -8  15  224.59   19.36
   1  -8  15  215.80   18.64
  -1   8  15  236.26   20.74
  -1   8  15  243.67   21.24
   1   8 -15  224.37   19.41
   1   8 -15  219.00   19.36
  -1  -8 -15  215.13   19.19
  -1  -8 -15  230.01   20.24
   1   8  15  294.94   25.66
   1   8  15  211.15   18.58
  -1  -8  15  215.52   18.64
  -1  -8  15  220.17   19.41
   1  -8 -15  245.94   21.62
   1  -8 -15  197.10   17.64
  -1   8 -15  248.92   21.68
  -1   8 -15  241.73   20.90
   1  -8  16   41.42    4.31
   1  -8  16   44.74    4.53
  -1   8  16   39.32    4.48
  -1   8  16   33.62    4.59
   1   8 -16   35.45    4.92
   1   8 -16   42.20    4.42
  -1  -8 -16   45.02    5.75
  -1  -8 -16   42.47    5.36
   1   8  16   44.52    5.20
   1   8  16   32.41    4.59
  -1  -8  16   34.73    4.92
  -1  -8  16   42.97    4.48
   1  -8 -16   42.09    5.36
   1  -8 -16   47.73    5.92
  -1   8 -16   47.45    5.25
  -1   8 -16   38.10    4.42
   1  -8  17  120.89   10.78
   1  -8  17  133.95   11.89
  -1   8  17  129.91   11.95
  -1   8  17  104.52    9.68
   1   8 -17  123.11   11.72
   1   8 -17  139.37   12.33
  -1  -8 -17  128.03   12.17
  -1  -8 -17  115.31   10.95
   1   8  17  150.37   13.66
   1   8  17  145.17   13.05
  -1  -8  17  129.14   11.50
  -1  -8  17  119.73   11.39
   1  -8 -17  124.60   11.78
   1  -8 -17  131.35   12.17
  -1   8 -17  127.31   11.50
  -1   8 -17  138.70   12.61
   1  -8  18   26.77    3.65
   1  -8  18   28.76    3.71
  -1   8  18   28.87    4.48
  -1   8  18   28.87    3.98
   1   8 -18   31.58    3.98
   1   8 -18   25.77    5.03
  -1  -8 -18   26.88    4.37
  -1  -8 -18   32.35    5.20
   1   8  18   30.25    4.37
   1   8  18   32.74    4.31
  -1  -8  18   23.56    4.70
  -1  -8  18   33.18    4.09
   1  -8 -18   36.83    5.03
   1  -8 -18   22.23    4.37
  -1   8 -18   36.67    5.14
  -1   8 -18   29.86    4.20
   1  -8  19  233.66   20.35
   1  -8  19  234.55   20.41
  -1   8  19  244.50   21.57
  -1   8  19  258.49   22.56
   1   8 -19  238.36   20.74
   1   8 -19  224.98   20.24
  -1  -8 -19  276.96   24.61
  -1  -8 -19  200.42   17.97
   1   8  19  240.19   21.18
   1   8  19  223.76   19.63
  -1  -8  19  252.57   21.90
  -1  -8  19  206.34   18.58
   1  -8 -19  216.18   19.58
   1  -8 -19  257.99   22.73
  -1   8 -19  253.57   22.23
  -1   8 -19  247.32   21.68
   1  -8  20   17.03    3.26
   1  -8  20   16.04    3.32
  -1   8  20   21.35    4.37
  -1   8  20   11.61    3.15
   1   8 -20   15.82    5.03
   1   8 -20   15.65    3.32
  -1  -8 -20   12.22    3.82
  -1  -8 -20   11.56    4.53
   1   8  20   24.56    4.31
   1   8  20   17.31    3.65
  -1  -8  20   19.47    4.92
  -1  -8  20   17.42    3.48
   1  -8 -20   25.72    4.98
   1  -8 -20   17.75    4.09
  -1   8 -20   21.02    4.31
  -1   8 -20   15.26    3.87
   1  -8  21   64.15    6.75
   1  -8  21   77.92    7.63
  -1   8  21   69.85    7.13
  -1   8  21   85.94    8.79
   1   8 -21   68.13    6.91
   1   8 -21   76.76    8.79
  -1  -8 -21   80.08    8.41
  -1  -8 -21   77.81    8.30
   1   8  21   75.82    7.74
   1   8  21   76.76    7.74
  -1  -8  21   78.59    7.74
  -1  -8  21   66.42    7.91
   1  -8 -21   95.29    9.40
   1  -8 -21   76.60    8.46
  -1   8 -21   78.20    8.24
  -1   8 -21   72.84    7.74
   1  -8  22   36.22    4.81
   1  -8  22   36.22    4.48
  -1   8  22   40.70    5.31
  -1   8  22   45.13    6.03
   1   8 -22   40.10    6.69
   1   8 -22   32.96    4.59
  -1  -8 -22   36.45    5.86
  -1  -8 -22   37.28    5.42
   1   8  22   51.27    5.81
   1   8  22   45.13    5.75
  -1  -8  22   33.90    6.25
  -1  -8  22   39.93    5.20
   1  -8 -22   30.75    6.36
   1  -8 -22   37.77    5.48
  -1   8 -22   41.98    5.36
  -1   8 -22   45.07    5.75
   1  -8  23  171.44   15.49
   1  -8  23  174.76   15.60
  -1   8  23  156.01   14.27
  -1   8  23  188.64   17.20
   1   8 -23  166.24   14.71
   1   8 -23  169.95   16.04
  -1  -8 -23  186.87   17.14
  -1  -8 -23  188.92   17.42
   1   8  23  199.76   17.97
   1   8  23  195.22   17.48
  -1  -8  23  180.02   15.98
  -1  -8  23  159.50   14.93
   1  -8 -23  168.12   16.09
   1  -8 -23  174.32   16.04
  -1   8 -23  178.30   16.04
  -1   8 -23  181.01   16.43
   1  -8  24   97.67    9.73
   1  -8  24  102.81    9.84
  -1   8  24  116.69   11.45
  -1   8  24   86.83    8.96
   1   8 -24  102.76    9.62
   1   8 -24   99.33   10.73
  -1  -8 -24  117.85   12.06
  -1  -8 -24  129.25   12.66
   1   8  24  111.94   10.67
   1   8  24  119.51   11.50
  -1  -8  24  116.80   10.95
  -1  -8  24   90.64    9.79
   1  -8 -24  106.35   10.56
   1  -8 -24  106.18   11.50
  -1   8 -24  114.26   11.28
  -1   8 -24  105.80   10.45
   1  -8  25  255.39   22.62
   1  -8  25  266.12   23.39
  -1   8  25  250.58   22.34
  -1   8  25  321.15   28.26
   1   8 -25  268.00   23.28
   1   8 -25  296.60   26.66
  -1  -8 -25  287.08   25.66
  -1  -8 -25  260.04   23.45
   1   8  25  307.33   27.04
   1   8  25  298.81   26.16
  -1  -8  25  239.58   21.73
  -1  -8  25  285.42   24.94
   1  -8 -25  266.84   24.61
   1  -8 -25  285.54   25.27
  -1   8 -25  281.83   24.94
  -1   8 -25  276.36   24.67
   1  -8  26   22.29    4.65
   1  -8  26   25.05    5.25
  -1   8  26   22.45    5.42
  -1   8  26   28.48    5.86
   1   8 -26   22.79    4.09
   1   8 -26   18.97    6.58
  -1  -8 -26   21.13    6.42
  -1  -8 -26   24.11    6.30
   1   8  26   21.13    5.31
   1   8  26   19.25    4.81
  -1  -8  26   25.94    4.81
  -1  -8  26   29.31    6.53
   1  -8 -26   28.65    5.70
   1  -8 -26   16.37    7.13
  -1   8 -26   20.79    5.64
  -1   8 -26   21.18    5.75
   1  -8  27   18.69    5.03
   1  -8  27   10.51    4.98
  -1   8  27   13.66    5.14
  -1   8  27   18.64    5.81
   1   8 -27    9.18    4.15
   1   8 -27   15.87    6.80
  -1  -8 -27    5.64    6.25
  -1  -8 -27   10.84    5.97
   1   8  27   18.03    5.09
   1   8  27   11.78    4.59
  -1  -8  27   12.39    4.70
  -1  -8  27    7.19    6.58
   1  -8 -27   14.05    5.25
   1  -8 -27   13.99    6.86
  -1   8 -27   13.16    5.92
  -1   8 -27   11.12    5.42
   1  -8  28   31.80    5.59
   1  -8  28   31.25    6.19
  -1   8  28   36.06    6.53
  -1   8  28   35.34    6.69
   1   8 -28   37.55    8.24
   1   8 -28   43.86    5.92
  -1  -8 -28   35.84    7.85
  -1  -8 -28   32.96    7.58
   1   8  28   34.23    6.03
   1   8  28   41.59    6.47
  -1  -8  28   50.22    6.53
  -1  -8  28   26.32    7.52
   1  -8 -28   41.42    6.75
   1  -8 -28   46.51    8.63
  -1   8 -28   36.94    7.24
  -1   8 -28   44.74    7.74
   1  -8  29   18.47    5.64
   1  -8  29   18.75    6.08
  -1   8  29   20.13    6.03
  -1   8  29   19.41    6.30
   1   8 -29   16.87    8.46
   1   8 -29   21.96    5.59
  -1  -8 -29    7.96    7.85
  -1  -8 -29   17.97    6.58
   1   8  29   26.82    6.19
   1   8  29   25.50    5.48
  -1  -8  29   18.86    4.98
  -1  -8  29   15.49    7.36
   1  -8 -29   24.22    7.91
   1  -8 -29   16.43    5.92
  -1   8 -29   24.72    7.58
  -1   8 -29   19.74    7.24
   1  -8  30   89.04   10.40
   1  -8  30   81.79    9.68
  -1   8  30   71.56    9.07
  -1   8  30   84.39   10.01
   1   8 -30   90.70    9.73
   1   8 -30   81.68   11.67
  -1  -8 -30   85.00   11.06
  -1  -8 -30   57.07    9.07
   1   8  30   65.98    8.07
   1   8  30   69.96    8.57
  -1  -8  30   79.03    8.63
  -1  -8  30   65.15   10.45
   1  -8 -30   57.57    8.13
   1  -8 -30   84.01   12.39
  -1   8 -30   80.58   10.84
  -1   8 -30   81.02   10.34
   1  -8  31   -2.88    7.02
   1  -8  31    0.00    6.91
  -1   8  31   -7.30    6.86
  -1   8  31    5.03    6.08
   1   8 -31   -0.66    5.64
   1   8 -31   -9.79    8.85
  -1  -8 -31   -4.26    7.41
  -1  -8 -31   -0.66    8.41
   1   8  31    8.85    5.59
   1   8  31    2.43    5.36
   1  -8 -31   -1.66    6.80
   1  -8 -31   11.12    9.68
  -1   8 -31   -1.55    7.24
  -1   8 -31   -8.46    8.30
   1  -8  32   11.67    7.41
   1  -8  32   14.43    8.13
  -1   8  32    8.68    7.24
  -1   8  32    4.09    5.81
   1   8 -32   16.81    9.62
   1   8 -32    7.47    6.97
  -1  -8 -32   13.72    8.35
  -1  -8 -32   19.52    9.40
   1   8  32    4.70    5.75
   1   8  32    9.01    6.19
   1  -8 -32   12.22    7.47
   1  -8 -32    2.16    8.90
  -1   8 -32   17.37    9.01
  -1   8 -32   18.58    8.74
   1  -8  33    6.64    8.74
   1  -8  33    0.22    7.85
  -1   8  33    7.63    6.42
  -1   8  33    3.87    7.47
   1   8 -33   12.00   10.34
   1   8 -33    4.70    7.19
  -1  -8 -33    2.49    8.85
  -1  -8 -33    6.14    8.79
   1   8  33    2.43    6.19
   1   8  33    1.44    6.47
   1  -8 -33    3.48    7.91
   1  -8 -33    1.38   10.51
  -1   8 -33    0.33    9.57
  -1   8 -33    8.63   10.07
   1  -8  34   63.16   10.84
   1  -8  34   44.58   11.50
   1   8 -34   46.84   12.66
   1   8 -34   49.72   10.12
  -1   8 -34   39.38   11.95
  -1   8 -34   49.88   11.06
   1   8 -35    4.76   12.55
   1   8 -35    8.85    9.62
   1   9   0  687.43   58.68
   1   9   0  720.61   61.33
  -1  -9   0  652.59   55.75
  -1  -9   0  689.64   58.68
   1  -9   0  696.83   59.23
   1  -9   0  697.39   59.34
  -1   9   0  683.01   58.07
  -1   9   0  676.37   57.52
   1  -9   1  701.81   59.67
   1  -9   1  704.58   59.84
  -1   9   1  638.21   54.31
  -1   9   1  689.09   58.62
   1   9  -1  685.22   58.40
   1   9  -1  664.76   56.58
  -1  -9  -1  701.81   59.95
  -1  -9  -1  780.90   66.42
   1   9   1  686.88   58.51
   1   9   1  725.04   61.83
  -1  -9   1  666.97   56.74
  -1  -9   1  678.58   57.85
   1  -9  -1  692.96   58.90
   1  -9  -1  651.48   55.41
  -1   9  -1  710.11   60.39
  -1   9  -1  696.83   59.18
   1  -9   2  156.01   13.44
   1  -9   2  152.42   13.22
  -1   9   2  171.00   14.93
  -1   9   2  166.96   14.55
   1   9  -2  158.11   13.88
   1   9  -2  157.51   13.99
  -1  -9  -2  155.63   13.66
  -1  -9  -2  170.01   15.15
   1   9   2  159.66   14.10
   1   9   2  163.42   14.32
  -1  -9   2  144.90   12.89
  -1  -9   2  154.80   13.44
   1  -9  -2  154.13   13.49
   1  -9  -2  161.99   14.21
  -1   9  -2  149.10   12.89
  -1   9  -2  149.93   13.00
   1  -9   3  784.77   66.64
   1  -9   3  741.08   62.99
  -1   9   3  798.59   67.97
  -1   9   3  727.80   61.94
   1   9  -3  779.24   66.31
   1   9  -3  758.77   64.65
  -1  -9  -3  778.68   66.25
  -1  -9  -3  819.06   69.85
   1   9   3  767.07   65.31
   1   9   3  820.16   69.85
  -1  -9   3  751.03   63.82
  -1  -9   3  715.08   60.95
   1  -9  -3  768.18   65.37
   1  -9  -3  819.61   69.74
  -1   9  -3  734.99   62.49
  -1   9  -3  730.02   62.00
   1  -9   4 1761.44  149.65
   1  -9   4 1865.96  158.50
  -1   9   4 1841.08  156.12
  -1   9   4 2040.73  173.05
   1   9  -4 1822.27  154.69
   1   9  -4 1956.11  165.91
  -1  -9  -4 1901.36  161.43
  -1  -9  -4 1743.19  147.88
   1   9   4 1895.28  160.77
   1   9   4 1928.46  163.59
  -1  -9   4 1738.21  147.55
  -1  -9   4 1817.30  154.08
   1  -9  -4 1797.94  152.47
   1  -9  -4 1915.74  162.43
  -1   9   5  624.38   53.26
  -1   9   5  659.23   56.19
   1   9  -5  586.22   50.05
   1   9  -5  578.48   49.28
  -1  -9  -5  659.78   56.41
  -1  -9  -5  644.29   54.92
   1   9   5  560.78   47.95
   1   9   5  524.51   44.85
  -1  -9   5  499.78   42.64
  -1  -9   5  554.70   47.34
   1  -9  -5  657.01   56.02
   1  -9  -5  621.07   53.04
  -1   9   6  733.33   62.55
  -1   9   6  730.02   62.22
   1   9  -6  768.18   65.42
   1   9  -6  749.93   63.82
  -1  -9  -6  849.47   72.28
  -1  -9  -6  864.96   73.78
   1   9   6  792.51   67.58
   1   9   6  801.91   68.30
  -1  -9   6  723.38   61.61
  -1  -9   6  711.77   60.56
   1  -9  -6  748.27   63.77
   1  -9  -6  814.63   69.35
  -1   9   7  620.51   52.98
  -1   9   7  726.70   62.00
   1   9  -7  576.82   49.22
   1   9  -7  588.99   50.22
  -1  -9  -7  549.95   47.01
  -1  -9  -7  577.93   49.55
   1   9   7  622.17   53.20
   1   9   7  666.97   56.96
  -1  -9   7  577.38   49.17
  -1  -9   7  547.40   46.68
   1  -9  -7  592.86   50.66
   1  -9  -7  655.91   55.97
  -1   9   8  111.88   10.34
  -1   9   8  118.85   10.84
   1   9  -8   95.40    8.68
   1   9  -8  105.08    9.35
  -1  -9  -8   91.97    8.63
  -1  -9  -8   92.63    8.96
   1   9   8  117.80   10.84
   1   9   8  106.90    9.90
  -1  -9   8   98.00    8.79
  -1  -9   8   92.69    8.41
   1  -9  -8   91.31    8.68
   1  -9  -8  110.55   10.12
  -1   9   9  132.07   11.95
  -1   9   9  113.59   10.40
   1   9  -9  118.07   10.40
   1   9  -9  111.05   10.07
  -1  -9  -9  125.76   11.56
  -1  -9  -9  123.27   11.12
   1   9   9  121.67   11.12
   1   9   9  122.55   11.23
  -1  -9   9  102.31    9.18
  -1  -9   9  101.76    9.01
   1  -9  -9  112.60   10.34
   1  -9  -9  133.45   12.17
  -1   9  10   41.48    4.92
  -1   9  10   37.28    4.42
   1   9 -10   35.12    4.15
   1   9 -10   35.56    3.59
  -1  -9 -10   34.07    4.26
  -1  -9 -10   40.21    4.98
   1   9  10   38.33    4.70
   1   9  10   29.03    3.93
  -1  -9  10   38.22    4.26
  -1  -9  10   31.91    3.37
   1  -9 -10   45.85    5.09
   1  -9 -10   39.98    4.70
  -1   9  11   39.82    4.65
  -1   9  11   44.02    5.03
   1   9 -11   36.72    4.48
   1   9 -11   38.99    3.76
  -1  -9 -11   37.16    4.31
  -1  -9 -11   42.31    5.09
   1   9  11   36.67    4.53
   1   9  11   49.00    5.42
  -1  -9  11   30.42    3.76
  -1  -9  11   35.01    3.54
   1  -9 -11   43.75    4.92
   1  -9 -11   43.75    4.98
  -1   9  12   34.01    4.37
  -1   9  12   37.11    4.53
   1   9 -12   32.74    3.32
   1   9 -12   32.13    4.26
  -1  -9 -12   36.11    4.65
  -1  -9 -12   30.75    4.09
   1   9  12   29.75    4.15
   1   9  12   33.46    4.31
  -1  -9  12   27.54    3.65
  -1  -9  12   26.38    2.93
   1  -9 -12   30.75    4.04
   1  -9 -12   30.42    4.26
   1  -9  13  112.65    9.90
   1  -9  13  108.18    9.51
  -1   9  13  112.16   10.40
  -1   9  13  145.34   13.22
   1   9 -13  116.97   10.23
   1   9 -13  112.32   10.45
  -1  -9 -13  119.18   10.78
  -1  -9 -13  115.09   10.89
   1   9  13  122.17   11.28
   1   9  13  117.08   10.89
  -1  -9  13  105.74    9.29
  -1  -9  13  108.95   10.01
   1  -9 -13  115.92   10.73
   1  -9 -13  120.23   11.06
   1  -9  14  275.30   23.61
   1  -9  14  279.73   24.00
  -1   9  14  271.88   23.78
  -1   9  14  299.09   26.05
   1   9 -14  301.46   25.83
   1   9 -14  259.93   22.73
  -1  -9 -14  332.82   28.98
  -1  -9 -14  256.11   22.34
   1   9  14  240.35   21.18
   1   9  14  282.44   24.67
  -1  -9  14  263.86   22.62
  -1  -9  14  260.48   22.67
   1  -9 -14  270.94   23.56
   1  -9 -14  292.50   25.38
   1  -9  15  153.91   13.44
   1  -9  15  166.74   14.55
  -1   9  15  176.20   15.87
  -1   9  15  155.85   14.05
   1   9 -15  170.50   15.26
   1   9 -15  172.44   15.04
  -1  -9 -15  160.38   14.55
  -1  -9 -15  198.10   17.75
   1   9  15  168.51   15.10
   1   9  15  169.06   15.15
  -1  -9  15  164.03   14.77
  -1  -9  15  169.40   14.77
   1  -9 -15  192.90   17.14
   1  -9 -15  160.33   14.43
   1  -9  16  101.70    9.18
   1  -9  16   85.11    7.85
  -1   9  16   91.42    9.07
  -1   9  16   92.36    8.90
   1   9 -16   87.38    8.02
   1   9 -16   85.61    8.57
  -1  -9 -16  113.87   10.89
  -1  -9 -16   94.29    9.24
   1   9  16   76.93    7.69
   1   9  16   65.87    6.86
  -1  -9  16   80.19    8.19
  -1  -9  16   92.14    8.35
   1  -9 -16   79.42    8.07
   1  -9 -16   83.45    8.30
  -1   9 -16   95.62    8.85
  -1   9 -16   95.68    8.96
   1  -9  17   98.83    9.01
   1  -9  17   86.39    8.07
  -1   9  17   71.12    6.97
  -1   9  17   78.97    8.07
   1   9 -17   92.47    8.52
   1   9 -17   82.13    8.46
  -1  -9 -17   70.57    7.30
  -1  -9 -17   80.74    8.63
   1   9  17   98.44    9.24
   1   9  17   89.98    8.68
  -1  -9  17   83.07    8.52
  -1  -9  17   90.42    8.30
   1  -9 -17   63.60    7.02
   1  -9 -17   91.58    8.96
  -1   9 -17   95.46    8.90
  -1   9 -17   90.31    8.68
   1  -9  18   49.83    5.36
   1  -9  18   50.77    5.31
  -1   9  18   52.48    6.03
   1   9 -18   45.29    4.87
   1   9 -18   44.85    6.08
  -1  -9 -18   39.71    5.31
  -1  -9 -18   39.16    5.81
   1   9  18   43.64    5.20
   1   9  18   42.03    4.92
  -1  -9  18   46.84    6.14
  -1  -9  18   48.00    5.03
   1  -9 -18   44.08    6.08
   1  -9 -18   42.81    5.36
  -1   9 -18   49.44    5.48
  -1   9 -18   48.67    5.86
   1  -9  19  267.95   23.34
   1  -9  19  266.35   23.06
  -1   9  19  233.72   20.41
  -1   9  19  234.43   20.74
   1   9 -19  263.75   22.90
   1   9 -19  251.74   22.40
  -1  -9 -19  298.75   26.05
  -1  -9 -19  273.15   24.22
   1   9  19  226.19   19.74
   1   9  19  249.48   21.96
  -1  -9  19  269.44   23.28
  -1  -9  19  255.28   22.73
   1  -9 -19  253.35   22.40
   1  -9 -19  282.22   24.78
  -1   9 -19  318.83   27.82
  -1   9 -19  273.76   23.89
   1  -9  20   60.95    6.25
   1  -9  20   60.67    6.36
  -1   9  20   50.60    5.59
  -1   9  20   51.93    6.03
   1   9 -20   60.12    7.36
   1   9 -20   57.30    5.97
  -1  -9 -20   56.19    6.69
  -1  -9 -20   42.20    5.75
   1   9  20   65.81    6.86
   1   9  20   70.84    7.13
  -1  -9  20   65.98    6.58
  -1  -9  20   59.40    7.30
   1  -9 -20   65.70    7.08
   1  -9 -20   64.87    7.36
  -1   9 -20   75.16    8.13
  -1   9 -20   63.43    6.75
   1  -9  21   12.39    3.48
   1  -9  21   14.77    3.26
  -1   9  21   14.27    4.15
  -1   9  21    9.51    3.54
   1   9 -21   19.08    5.25
   1   9 -21   14.43    3.15
  -1  -9 -21   11.23    4.48
  -1  -9 -21   20.74    4.76
   1   9  21   23.45    4.26
   1   9  21   17.42    4.04
  -1  -9  21   16.26    3.48
  -1  -9  21   25.11    5.64
   1  -9 -21   14.49    4.26
   1  -9 -21   18.25    5.42
  -1   9 -21   18.80    4.42
  -1   9 -21   14.82    3.87
   1  -9  22   -1.99    3.32
   1  -9  22    5.20    3.04
  -1   9  22   -1.60    3.37
  -1   9  22    2.10    4.53
   1   9 -22    0.17    2.54
   1   9 -22    0.94    4.70
  -1  -9 -22    5.59    4.04
  -1  -9 -22   10.23    4.65
   1   9  22    6.58    3.43
   1   9  22    2.77    3.71
  -1  -9  22    6.75    3.10
  -1  -9  22    1.71    4.59
   1  -9 -22    0.94    3.76
   1  -9 -22    5.36    4.92
  -1   9 -22    1.99    4.04
  -1   9 -22    4.87    3.82
   1  -9  23   24.06    4.09
   1  -9  23   26.88    4.59
  -1   9  23   27.93    5.25
  -1   9  23   20.19    4.37
   1   9 -23   26.05    3.87
   1   9 -23   26.88    5.86
  -1  -9 -23   24.56    5.20
  -1  -9 -23   17.14    5.03
   1   9  23   24.11    5.03
   1   9  23   26.38    4.48
  -1  -9  23   27.87    6.03
  -1  -9  23   24.44    4.15
   1  -9 -23   31.08    6.30
   1  -9 -23   18.75    4.65
  -1   9 -23   28.59    5.25
  -1   9 -23   22.90    4.98
   1  -9  24  176.53   16.04
   1  -9  24  183.00   16.37
  -1   9  24  194.06   17.64
  -1   9  24  222.38   20.08
   1   9 -24  198.93   18.64
   1   9 -24  183.94   16.20
  -1  -9 -24  216.57   19.85
  -1  -9 -24  196.05   18.08
   1   9  24  182.61   16.54
   1   9  24  227.36   20.41
  -1  -9  24  172.00   16.31
  -1  -9  24  185.93   16.48
   1  -9 -24  204.29   19.41
   1  -9 -24  187.26   17.14
  -1   9 -24  192.02   17.53
  -1   9 -24  196.44   17.75
   1  -9  25   59.45    7.19
   1  -9  25   56.69    6.86
  -1   9  25   53.37    7.19
  -1   9  25   73.00    8.30
   1   9 -25   52.98    5.92
   1   9 -25   54.92    8.13
  -1  -9 -25   71.62    8.63
  -1  -9 -25   76.76    8.96
   1   9  25   62.77    7.02
   1   9  25   73.39    8.41
  -1  -9  25   54.42    7.85
  -1  -9  25   61.77    6.86
   1  -9 -25   71.29    8.24
   1  -9 -25   50.77    7.96
  -1   9 -25   69.57    8.13
  -1   9 -25   69.24    8.24
   1  -9  26   78.64    8.41
   1  -9  26   67.97    8.07
  -1   9  26   86.77    9.29
  -1   9  26   77.37    8.90
   1   9 -26   72.45    7.58
   1   9 -26   92.36   11.01
  -1  -9 -26   86.66    9.90
  -1  -9 -26  100.27   11.01
   1   9  26   80.47    8.85
   1   9  26   88.27    9.07
  -1  -9  26   78.97    9.73
  -1  -9  26   91.25    9.29
   1  -9 -26   68.19    8.30
   1  -9 -26   72.17    9.68
  -1   9 -26   91.47    9.95
  -1   9 -26   75.93    9.07
   1  -9  27   25.44    5.53
   1  -9  27   21.35    5.92
  -1   9  27   21.24    6.08
  -1   9  27   14.32    5.25
   1   9 -27   23.06    4.70
   1   9 -27   22.90    7.96
  -1  -9 -27    3.48    6.69
  -1  -9 -27   22.01    7.19
   1   9  27   28.87    5.92
   1   9  27   24.17    5.36
   1  -9 -27   20.19    7.13
   1  -9 -27   17.42    5.59
  -1   9 -27   27.49    6.64
  -1   9 -27   17.92    5.92
   1  -9  28   -1.16    5.92
   1  -9  28    6.47    5.25
  -1   9  28    2.27    5.81
  -1   9  28   -4.26    5.09
   1   9 -28   -5.53    7.63
   1   9 -28   -0.94    4.65
  -1  -9 -28    6.47    6.47
  -1  -9 -28    3.10    6.75
   1   9  28    1.94    4.65
   1   9  28   10.78    5.09
   1  -9 -28    4.09    5.92
   1  -9 -28    3.43    7.96
  -1   9 -28    4.09    6.25
  -1   9 -28   -1.49    6.30
   1  -9  29    5.97    6.14
   1  -9  29    1.11    6.53
  -1   9  29    1.33    5.97
  -1   9  29    3.59    6.47
   1   9 -29    6.75    5.25
   1   9 -29  -14.71    8.35
  -1  -9 -29    6.42    7.02
  -1  -9 -29    0.39    7.30
   1   9  29    3.54    5.25
   1   9  29   -1.60    5.48
   1  -9 -29    2.32    5.36
   1  -9 -29    7.36    8.07
  -1   9 -29   -2.43    6.69
  -1   9 -29    1.99    6.91
   1  -9  30   -4.48    6.47
   1  -9  30    5.59    7.13
  -1   9  30    9.13    6.03
  -1   9  30    5.75    6.64
   1   9 -30   -4.20    9.01
   1   9 -30    6.97    5.64
  -1  -9 -30   -2.05    7.19
  -1  -9 -30    1.27    7.69
   1   9  30   -2.43    4.92
   1   9  30   -1.71    5.97
   1  -9 -30    0.66    8.96
   1  -9 -30   -2.27    5.92
  -1   9 -30    0.72    7.30
  -1   9 -30   10.45    7.63
   1  -9  31   13.88    7.24
   1  -9  31    8.13    7.96
  -1   9  31    3.48    6.42
  -1   9  31    6.08    5.97
   1   9 -31   14.27    9.62
   1   9 -31    7.52    6.03
  -1  -9 -31    8.96    8.07
  -1  -9 -31    3.37    7.52
   1   9  31    8.13    5.81
   1   9  31   11.72    5.70
   1  -9 -31    5.09    8.74
   1  -9 -31   15.04    6.75
  -1   9 -31   11.89    7.30
  -1   9 -31   -0.11    8.74
   1  -9  32   -1.49    7.52
   1  -9  32    4.15    8.68
  -1   9  32    8.57    6.80
  -1   9  32   -2.49    5.64
   1   9 -32  -12.50    9.62
   1   9 -32    3.98    7.02
  -1  -9 -32    2.43    9.01
  -1  -9 -32   -2.16    8.07
   1   9  32    5.42    6.58
   1   9  32    1.55    5.75
   1  -9 -32   -0.66    7.19
   1  -9 -32   -3.54    9.07
  -1   9 -32   -0.22   12.44
   1  -9  33   15.04    8.85
   1  -9  33   18.86   10.01
  -1   9  33   11.67    6.30
   1   9 -33   21.79    8.63
   1   9 -33   23.89   10.78
  -1  -9 -33   21.62   10.56
   1   9  33   18.91    7.30
   1  -9 -33   17.75    8.19
   1  -9  34   -7.58    9.95
   1  -9  34    3.43   10.45
   1   9 -34    1.05   12.50
   1   9 -34    5.81    8.68
   1  10   0   16.92    3.32
   1  10   0   14.93    2.54
  -1 -10   0   12.06    3.15
  -1 -10   0   17.53    2.49
   1 -10   0   14.27    2.60
   1 -10   0   17.48    2.43
  -1  10   0   18.08    2.49
  -1  10   0   15.93    2.32
   1 -10   1   39.49    3.93
   1 -10   1   38.44    3.98
  -1  10   1   36.28    3.87
  -1  10   1   34.51    3.76
   1  10  -1   34.29    3.93
   1  10  -1   33.96    4.04
  -1 -10  -1   34.62    3.87
  -1 -10  -1   34.12    4.59
   1  10   1   33.85    3.87
   1  10   1   38.49    4.65
  -1 -10   1   36.50    4.42
  -1 -10   1   32.08    3.37
   1 -10  -1   37.16    3.93
   1 -10  -1   35.12    3.82
  -1  10  -1   34.73    3.65
  -1  10  -1   31.86    3.37
   1 -10   2 1271.44  107.90
   1 -10   2 1295.22  109.89
  -1  10   2 1295.22  109.94
  -1  10   2 1246.00  105.80
   1  10  -2 1259.83  106.96
   1  10  -2 1325.64  112.65
  -1 -10  -2 1262.04  107.12
  -1 -10  -2 1377.07  117.08
   1  10   2 1241.58  105.41
   1  10   2 1294.12  109.94
  -1 -10   2 1259.28  106.79
  -1 -10   2 1218.35  103.58
   1 -10  -2 1366.01  115.86
   1 -10  -2 1258.72  106.90
  -1  10  -2 1245.45  105.69
  -1  10  -2 1346.66  114.20
   1 -10   3  175.48   15.04
   1 -10   3  163.98   14.21
  -1  10   3  175.04   15.37
  -1  10   3  182.78   15.98
   1  10  -3  169.18   14.99
   1  10  -3  178.30   15.54
  -1 -10  -3  152.81   13.55
  -1 -10  -3  169.23   15.26
   1  10   3  170.67   15.04
   1  10   3  178.58   15.82
  -1 -10   3  161.49   14.38
  -1 -10   3  166.74   14.43
   1 -10  -3  169.12   14.82
   1 -10  -3  182.39   16.04
  -1  10  -3  176.09   15.26
  -1  10  -3  177.69   15.26
   1 -10   4  424.85   36.17
   1 -10   4  390.45   33.35
  -1  10   4  454.21   38.88
  -1  10   4  485.35   41.53
   1  10  -4  424.29   36.28
   1  10  -4  404.72   34.79
  -1 -10  -4  444.31   38.33
  -1 -10  -4  428.50   36.72
   1  10   4  485.07   41.53
   1  10   4  409.47   35.23
  -1 -10   4  388.84   33.40
  -1 -10   4  407.09   34.73
   1 -10  -4  484.41   41.42
   1 -10  -4  441.11   37.83
  -1  10  -4  397.58   33.96
  -1  10  -4  417.38   35.56
   1 -10   5  152.53   13.22
   1 -10   5  160.99   13.88
  -1  10   5  197.99   17.31
  -1  10   5  174.15   15.32
   1  10  -5  167.35   14.66
   1  10  -5  155.13   13.72
  -1 -10  -5  183.67   16.48
  -1 -10  -5  156.90   13.88
   1  10   5  182.73   16.15
   1  10   5  164.97   14.60
  -1 -10   5  147.44   12.83
  -1 -10   5  145.78   12.94
   1 -10  -5  174.54   15.37
   1 -10  -5  195.78   17.14
  -1  10   6  314.35   27.15
  -1  10   6  325.02   28.04
   1  10  -6  294.55   25.38
   1  10  -6  234.99   20.35
  -1 -10  -6  274.03   23.73
  -1 -10  -6  319.66   27.87
   1  10   6  299.64   25.94
   1  10   6  295.93   25.61
  -1 -10   6  265.74   22.95
  -1 -10   6  382.65   32.74
   1 -10  -6  296.10   25.61
   1 -10  -6  316.45   27.38
  -1  10   7  225.36   19.74
  -1  10   7  174.98   15.49
   1  10  -7  196.11   17.09
   1  10  -7  199.70   17.31
  -1 -10  -7  222.54   19.74
  -1 -10  -7  223.43   19.47
   1  10   7  240.91   21.07
   1  10   7  215.24   18.86
  -1 -10   7  197.88   17.20
  -1 -10   7  196.44   16.98
   1 -10  -7  241.29   21.07
   1 -10  -7  240.96   20.96
  -1  10   8  225.97   19.80
  -1  10   8  167.24   14.88
   1  10  -8  193.68   16.81
   1  10  -8  203.80   17.64
  -1 -10  -8  168.01   14.88
  -1 -10  -8  202.86   18.03
   1  10   8  222.27   19.47
   1  10   8  238.86   20.90
  -1 -10   8  186.82   16.20
  -1 -10   8  181.90   15.76
   1 -10  -8  194.95   17.20
   1 -10  -8  218.78   19.25
  -1  10   9  229.18   20.08
  -1  10   9  220.72   19.36
   1  10  -9  215.30   18.58
   1  10  -9  208.11   18.08
  -1 -10  -9  174.32   15.43
  -1 -10  -9  234.66   20.68
   1  10   9  222.88   19.58
   1  10   9  225.14   19.80
  -1 -10   9  196.16   16.98
  -1 -10   9  199.76   17.25
   1 -10  -9  228.19   20.02
   1 -10  -9  223.32   19.58
  -1  10  10  196.16   17.37
  -1  10  10  196.22   17.37
   1  10 -10  164.97   14.49
   1  10 -10  183.78   15.87
  -1 -10 -10  169.18   15.04
  -1 -10 -10  175.31   15.71
   1  10  10  176.20   15.71
   1  10  10  204.13   18.08
   1 -10 -10  193.79   17.14
   1 -10 -10  186.76   16.48
  -1  10  11   33.13    4.31
  -1  10  11   45.63    5.14
   1  10 -11   32.30    3.98
   1  10 -11   28.81    2.99
  -1 -10 -11   40.04    4.53
  -1 -10 -11   39.71    5.03
   1  10  11   33.85    4.37
   1  10  11   37.39    4.65
  -1 -10  11   26.77    3.32
  -1 -10  11   26.32    2.88
   1 -10 -11   34.62    4.31
   1 -10 -11   32.96    4.26
  -1  10  12   66.97    6.91
  -1  10  12   71.40    7.36
   1  10 -12   68.74    6.19
   1  10 -12   67.69    6.69
  -1 -10 -12   68.47    7.30
  -1 -10 -12   84.50    8.02
   1  10  12   65.65    6.86
   1  10  12   70.02    7.30
  -1 -10  12   55.69    5.59
  -1 -10  12   60.78    5.59
   1 -10 -12   86.16    8.46
   1 -10 -12   71.56    7.13
  -1  10  13    9.35    3.04
  -1  10  13   17.59    3.48
   1  10 -13   13.05    3.15
   1  10 -13   15.54    2.10
  -1 -10 -13    8.41    3.43
  -1 -10 -13   15.65    3.10
   1  10  13   15.15    4.04
   1  10  13   22.18    3.76
  -1 -10  13   12.28    1.88
  -1 -10  13   12.55    2.99
   1 -10 -13   13.83    3.26
   1 -10 -13   18.53    3.48
  -1  10  14   27.87    4.42
  -1  10  14   29.59    4.15
   1  10 -14   24.11    2.82
   1  10 -14   21.40    3.93
  -1 -10 -14   21.51    3.54
  -1 -10 -14   26.60    4.31
   1  10  14   24.22    4.42
   1  10  14   22.51    3.93
  -1 -10  14   22.73    3.71
  -1 -10  14   22.34    2.77
   1 -10 -14   15.43    3.54
   1 -10 -14   18.75    3.65
  -1  10  15  298.14   26.05
  -1  10  15  267.29   23.39
   1  10 -15  274.75   24.00
   1  10 -15  290.24   24.89
  -1 -10 -15  250.75   21.85
  -1 -10 -15  291.23   25.50
   1  10  15  309.81   26.99
   1  10  15  231.01   20.41
  -1 -10  15  285.92   24.56
  -1 -10  15  268.17   23.39
   1 -10 -15  238.25   20.96
   1 -10 -15  279.62   24.33
   1 -10  16   49.39    4.87
   1 -10  16   48.17    4.81
  -1  10  16   45.46    5.31
  -1  10  16   48.67    5.97
   1  10 -16   50.27    4.98
   1  10 -16   51.10    6.08
  -1 -10 -16   53.81    6.47
  -1 -10 -16   41.48    5.14
   1  10  16   54.25    6.14
   1  10  16   39.76    5.20
  -1 -10  16   51.60    5.03
  -1 -10  16   49.77    5.64
   1 -10 -16   45.24    5.25
   1 -10  17  112.93   10.07
   1 -10  17  107.51    9.73
  -1  10  17  129.85   12.22
   1  10 -17  114.65   11.01
   1  10 -17  124.05   11.12
  -1 -10 -17  139.59   13.05
  -1 -10 -17   99.05    9.68
   1  10  17  132.95   12.17
   1  10  17   88.54    8.57
  -1 -10  17  117.02   11.12
  -1 -10  17  120.18   10.67
   1 -10 -17   98.39    9.73
   1 -10 -17  111.27   10.62
   1 -10  18   43.69    4.92
   1 -10  18   39.10    4.48
  -1  10  18   29.70    4.59
  -1  10  18   38.93    5.36
   1  10 -18   42.86    5.86
   1  10 -18   43.97    4.87
  -1 -10 -18   49.28    6.25
  -1 -10 -18   39.54    5.14
   1  10  18   33.90    4.31
   1  10  18   36.94    4.76
  -1 -10  18   42.25    4.65
  -1 -10  18   37.99    5.59
   1 -10 -18   47.34    5.70
   1 -10 -18   32.63    5.09
   1 -10  19   34.12    4.31
   1 -10  19   33.51    4.42
  -1  10  19   26.49    4.59
  -1  10  19   29.64    4.04
   1  10 -19   33.18    5.59
   1  10 -19   37.61    4.48
  -1 -10 -19   33.62    5.59
  -1 -10 -19   45.29    5.81
   1  10  19   26.93    4.20
   1  10  19   36.94    4.59
  -1 -10  19   35.56    4.20
  -1 -10  19   35.17    5.64
   1 -10 -19   30.86    4.92
   1 -10 -19   28.43    4.53
   1 -10  20  123.77   11.28
   1 -10  20  132.90   12.06
  -1  10  20  117.63   11.12
  -1  10  20  145.45   13.22
   1  10 -20  128.36   12.44
   1  10 -20  142.74   12.61
  -1 -10 -20  142.96   13.33
  -1 -10 -20  128.69   12.22
   1  10  20  148.38   13.49
   1  10  20  120.34   11.17
  -1 -10  20  141.80   12.66
  -1 -10  20  118.68   11.61
   1 -10 -20  112.54   10.73
   1 -10 -20  119.62   11.78
   1 -10  21   28.59    4.31
   1 -10  21   29.92    4.48
  -1  10  21   31.80    4.53
  -1  10  21   23.17    4.87
   1  10 -21   27.98    3.54
   1  10 -21   24.61    5.36
  -1 -10 -21   22.34    4.98
  -1 -10 -21   36.22    5.75
   1  10  21   22.12    3.87
   1  10  21   32.74    4.81
  -1 -10  21   30.97    4.09
  -1 -10  21   12.83    4.65
   1 -10 -21   26.16    5.36
   1 -10 -21   23.73    4.48
  -1  10 -21   36.89    5.36
  -1  10 -21   32.46    4.87
   1 -10  22   39.65    5.42
   1 -10  22   43.97    5.42
  -1  10  22   38.99    5.70
  -1  10  22   31.58    4.81
   1  10 -22   38.77    4.42
   1  10 -22   36.78    6.30
  -1 -10 -22   45.96    6.19
  -1 -10 -22   27.71    5.97
   1  10  22   32.74    5.25
   1  10  22   43.36    5.36
  -1 -10  22   34.45    4.48
  -1 -10  22   31.58    5.81
   1 -10 -22   29.81    5.97
   1 -10 -22   38.33    5.53
  -1  10 -22   39.21    5.36
  -1  10 -22   39.82    5.64
   1 -10  23   20.90    4.42
   1 -10  23   16.26    4.65
  -1  10  23   15.15    4.81
  -1  10  23   17.81    4.65
   1  10 -23   19.74    5.81
   1  10 -23   16.54    3.54
  -1 -10 -23   21.24    5.48
  -1 -10 -23   16.26    4.87
   1  10  23   20.13    4.65
   1  10  23   21.62    4.31
  -1 -10  23    9.35    5.48
  -1 -10  23   17.64    3.82
   1 -10 -23   15.71    4.65
   1 -10 -23   21.18    6.58
  -1  10 -23   14.71    4.37
  -1  10 -23   12.94    4.81
   1 -10  24    8.68    4.37
   1 -10  24   13.22    4.48
  -1  10  24    9.46    4.87
  -1  10  24    5.75    4.59
   1  10 -24    5.81    3.10
   1  10 -24   11.34    6.03
  -1 -10 -24    5.20    5.14
  -1 -10 -24    7.74    4.98
   1  10  24    4.31    4.20
   1  10  24   13.22    4.09
  -1 -10  24    0.77    5.75
  -1 -10  24   10.34    3.71
   1 -10 -24    8.30    5.81
   1 -10 -24   11.06    5.03
  -1  10 -24    3.87    4.48
  -1  10 -24    6.47    4.70
   1 -10  25   32.19    5.64
   1 -10  25   18.97    5.36
  -1  10  25   24.61    5.09
  -1  10  25   26.99    5.86
   1  10 -25   16.26    3.76
   1  10 -25   21.02    6.64
  -1 -10 -25   14.60    5.92
  -1 -10 -25   23.56    5.92
   1  10  25   24.28    5.14
   1  10  25   14.55    4.26
   1 -10 -25   17.59    6.58
   1 -10 -25   22.34    5.48
  -1  10 -25   23.61    5.64
  -1  10 -25   24.33    5.75
   1 -10  26  133.61   13.05
  -1  10  26  108.01   11.01
  -1  10  26  132.90   13.27
   1  10 -26  147.88   13.38
   1  10 -26  130.63   13.72
  -1 -10 -26  111.49   11.84
  -1 -10 -26  139.53   13.99
   1  10  26  136.10   13.11
   1  10  26  139.03   13.11
   1 -10 -26  116.14   12.72
   1 -10 -26  128.75   12.61
  -1  10 -26  145.06   14.21
  -1  10 -26  163.81   15.43
   1 -10  27    3.54    5.42
   1 -10  27    0.61    5.09
  -1  10  27    8.07    5.48
  -1  10  27    5.75    5.64
   1  10 -27   -3.26    4.15
   1  10 -27   -0.72    7.19
  -1 -10 -27   -0.11    6.25
  -1 -10 -27    4.87    5.92
   1  10  27   -2.16    4.87
   1  10  27    2.10    4.81
   1 -10 -27    3.26    5.09
   1 -10 -27   -0.50    7.41
  -1  10 -27   -0.66    7.08
  -1  10 -27   -8.46    5.36
   1 -10  28   32.24    6.42
   1 -10  28   42.25    7.74
  -1  10  28   38.38    7.08
  -1  10  28   41.98    7.36
   1  10 -28   52.82    6.97
   1  10 -28   41.37    8.68
  -1 -10 -28   34.23    7.58
  -1 -10 -28   45.40    8.63
   1  10  28   47.23    7.24
   1  10  28   41.59    6.58
   1 -10 -28   46.51    7.24
   1 -10 -28   39.27    9.29
  -1  10 -28   64.21   11.28
   1 -10  29   89.70   10.73
  -1  10  29   89.87   10.34
  -1  10  29   79.80    9.51
   1  10 -29   97.78   12.83
   1  10 -29   86.72    9.40
  -1 -10 -29  116.03   13.16
  -1 -10 -29   74.33   10.40
   1  10  29   92.86   10.01
   1  10  29   73.50    8.79
   1 -10 -29   75.99    9.40
   1 -10 -29   54.75    9.62
   1 -10  30   20.13    7.74
   1 -10  30   23.84    7.36
  -1  10  30    4.92    6.25
  -1  10  30   13.33    6.30
   1  10 -30   15.93    5.97
   1  10 -30   14.60    9.40
  -1 -10 -30    9.62    7.74
  -1 -10 -30   21.79    8.30
   1  10  30   16.48    6.19
   1  10  30   18.25    6.14
   1 -10 -30   19.36    8.57
   1 -10 -30   24.33    6.80
   1 -10  31   26.27    8.57
   1 -10  31   32.08    7.69
  -1  10  31   14.21    6.80
  -1  10  31   28.43    6.53
   1  10 -31   13.38   11.06
   1  10 -31   18.03    6.53
  -1 -10 -31   12.17    8.96
  -1 -10 -31   36.50    9.01
   1  10  31   28.54    6.58
   1  10  31   23.17    6.03
   1 -10 -31   23.50    9.40
   1 -10 -31   26.55    7.80
   1 -10  32   36.22    9.95
   1 -10  32   27.15    8.57
  -1  10  32   15.71    7.30
  -1  10  32   48.50    7.74
   1  10 -32   31.97    8.02
   1  10 -32   45.57   12.78
  -1 -10 -32   51.54   10.40
  -1 -10 -32   37.83    9.68
   1  10  32   28.32    6.58
   1  10  32   29.81    7.08
   1 -10 -32   26.99    8.07
   1 -10 -32   15.87    9.90
   1 -10  33   13.55   10.34
   1 -10  33   16.98    9.13
   1  10 -33    8.13   11.72
   1  10 -33   -0.77    8.46
   1  11   0    9.40    2.27
   1  11   0   11.23    3.15
  -1 -11   0    8.24    3.21
  -1 -11   0    8.96    2.21
   1 -11   0    8.79    2.16
   1 -11   0    8.19    2.10
  -1  11   0   11.01    2.38
  -1  11   0   11.23    2.16
   1 -11   1   36.67    3.76
   1 -11   1   33.85    3.76
  -1  11   1   34.62    3.87
  -1  11   1   33.90    3.76
   1  11  -1   35.12    4.31
   1  11  -1   31.36    3.65
  -1 -11  -1   30.14    3.54
  -1 -11  -1   31.97    4.59
   1  11   1   33.85    4.42
   1  11   1   31.36    3.71
  -1 -11   1   30.25    3.48
  -1 -11   1   36.72    4.59
   1 -11  -1   33.51    3.71
   1 -11  -1   30.64    3.59
  -1  11  -1   31.69    3.48
  -1  11  -1   35.06    3.71
   1 -11   2  407.04   34.79
   1 -11   2  370.54   31.63
  -1  11   2  407.81   34.95
  -1  11   2  393.49   33.74
   1  11  -2  395.76   33.90
   1  11  -2  397.80   34.23
  -1 -11  -2  395.48   33.90
  -1 -11  -2  405.77   35.12
   1  11   2  400.18   34.34
   1  11   2  377.67   32.57
  -1 -11   2  382.54   32.96
  -1 -11   2  379.44   32.46
   1 -11  -2  412.07   35.34
   1 -11  -2  419.65   35.95
  -1  11  -2  397.08   33.90
  -1  11  -2  400.51   34.23
   1 -11   3  152.03   13.22
   1 -11   3  152.75   13.22
  -1  11   3  159.44   14.05
  -1  11   3  182.61   16.04
   1  11  -3  163.42   14.27
   1  11  -3  160.49   14.32
  -1 -11  -3  167.96   15.15
  -1 -11  -3  162.26   14.32
   1  11   3  155.46   13.83
   1  11   3  173.32   15.37
  -1 -11   3  153.58   13.33
  -1 -11   3  152.53   13.60
   1 -11  -3  173.54   15.32
   1 -11  -3  172.27   15.10
  -1  11  -3  204.46   17.64
  -1  11  -3  153.47   13.38
   1 -11   4  166.19   14.32
   1 -11   4  161.05   13.94
  -1  11   4  183.94   16.15
  -1  11   4  198.21   17.37
   1  11  -4  163.65   14.27
   1  11  -4  163.92   14.55
  -1 -11  -4  182.01   15.98
  -1 -11  -4  179.79   16.15
   1  11   4  191.68   16.92
   1  11   4  182.34   16.04
  -1 -11   4  164.20   14.55
  -1 -11   4  168.79   14.60
   1 -11  -4  176.81   15.54
   1 -11  -4  190.80   16.76
  -1  11  -4  176.64   15.15
  -1  11  -4  169.62   14.71
   1 -11   5   25.61    2.77
   1 -11   5   20.90    2.21
  -1  11   5   20.52    3.37
  -1  11   5   25.61    3.37
   1  11  -5   25.55    3.54
   1  11  -5   21.68    2.88
  -1 -11  -5   21.29    3.37
  -1 -11  -5   15.15    3.87
   1  11   5   26.88    3.76
   1  11   5   23.61    3.59
  -1 -11   5   18.03    2.21
  -1 -11   5   24.28    3.43
   1 -11  -5   22.40    3.43
   1 -11  -5   19.96    3.10
  -1  11   6  736.65   62.83
  -1  11   6  696.83   59.45
   1  11  -6  721.17   61.50
   1  11  -6  714.53   60.83
  -1 -11  -6  768.73   65.54
  -1 -11  -6  750.48   64.21
   1  11   6  686.88   58.68
   1  11   6  704.02   60.12
  -1 -11   6  664.76   56.74
  -1 -11   6  670.29   56.96
   1 -11  -6  791.96   67.53
   1 -11  -6  706.23   60.23
  -1  11   7  151.64   13.55
  -1  11   7  138.26   12.50
   1  11  -7  149.54   13.16
   1  11  -7  145.51   12.78
  -1 -11  -7  158.28   14.10
  -1 -11  -7  153.69   13.99
   1  11   7  128.31   11.72
   1  11   7  155.63   13.94
  -1 -11   7  134.56   11.72
  -1 -11   7  138.21   12.22
   1 -11  -7  169.23   15.10
   1 -11  -7  164.31   14.60
  -1  11   8   46.23    5.20
  -1  11   8   36.39    4.42
   1  11  -8   43.58    4.53
   1  11  -8   35.39    3.71
  -1 -11  -8   48.78    5.86
  -1 -11  -8   33.07    4.20
   1  11   8   41.31    4.92
   1  11   8   39.43    4.65
  -1 -11   8   33.57    3.59
   1 -11  -8   36.45    4.59
   1 -11  -8   44.24    5.09
  -1  11   9  123.11   11.28
  -1  11   9  105.08    9.79
   1  11  -9  100.65    8.96
   1  11  -9   96.67    8.68
  -1 -11  -9  106.90   10.12
  -1 -11  -9  111.94   10.29
   1  11   9  119.90   11.06
   1  11   9  119.07   11.01
  -1 -11   9   88.43    7.85
  -1 -11   9   89.54    8.02
   1 -11  -9   92.52    8.90
   1 -11  -9  104.80    9.84
  -1  11  10  141.14   12.78
  -1  11  10  115.59   10.67
   1  11 -10  114.81   10.07
   1  11 -10  110.17    9.84
  -1 -11 -10  119.68   11.23
  -1 -11 -10  102.37    9.46
   1  11  10  123.27   11.34
   1  11  10  135.33   12.33
   1 -11 -10  146.89   13.22
   1 -11 -10  125.10   11.45
  -1  11  11   10.95    3.48
  -1  11  11   13.00    3.15
   1  11 -11   11.72    2.65
   1  11 -11   11.89    1.77
  -1 -11 -11   21.85    3.65
  -1 -11 -11   12.83    3.76
   1  11  11   16.15    3.54
   1  11  11   21.35    4.20
   1 -11 -11   17.53    3.71
   1 -11 -11   12.11    3.15
  -1  11  12  111.55   10.45
  -1  11  12  136.32   12.50
   1  11 -12  114.31    9.95
   1  11 -12  118.41   10.67
  -1 -11 -12  115.42   10.67
  -1 -11 -12  126.65   11.84
   1  11  12  134.50   12.39
   1  11  12  130.68   12.06
   1 -11 -12  134.72   12.28
   1 -11 -12  150.43   13.72
  -1  11  13  460.30   39.71
  -1  11  13  403.72   34.84
   1  11 -13  448.52   38.49
   1  11 -13  473.02   40.32
  -1 -11 -13  490.00   42.25
  -1 -11 -13  469.81   40.32
   1  11  13  567.97   48.78
   1  11  13  534.40   45.96
  -1 -11  13  423.52   36.33
  -1 -11  13  467.93   39.87
   1 -11 -13  437.24   37.66
   1 -11 -13  447.58   38.49
  -1  11  14   71.84    7.58
  -1  11  14   53.92    5.97
   1  11 -14   54.81    5.97
   1  11 -14   58.07    5.42
  -1 -11 -14   58.95    6.64
  -1 -11 -14   50.22    5.48
   1  11  14   75.66    7.74
   1  11  14   50.44    5.97
  -1 -11  14   64.82    5.92
  -1 -11  14   58.01    5.86
   1 -11 -14   63.88    6.75
   1 -11 -14   65.87    6.86
  -1  11  15  205.40   18.31
  -1  11  15  268.34   23.67
   1  11 -15  231.12   20.30
   1  11 -15  235.60   20.30
  -1 -11 -15  289.13   25.33
   1  11  15  252.30   22.23
   1  11  15  208.00   18.53
  -1 -11  15  236.04   20.30
  -1 -11  15  205.40   18.03
   1 -11 -15  229.79   20.24
   1 -11 -15  182.56   16.37
  -1  11  16    1.55    3.10
  -1  11  16    0.11    3.76
   1  11 -16   -0.50    1.99
   1  11 -16   -0.28    3.54
  -1 -11 -16    4.04    3.76
  -1 -11 -16    0.77    2.71
   1  11  16   -0.28    3.26
   1  11  16    0.11    3.82
  -1 -11  16    0.55    1.94
  -1 -11  16    3.26    3.21
   1 -11 -16    1.99    3.10
   1 -11 -16    5.25    3.15
  -1  11  17  131.79   12.44
  -1  11  17  109.83   10.34
   1  11 -17  130.46   12.33
   1  11 -17  125.82   11.17
  -1 -11 -17  108.62   10.56
  -1 -11 -17  102.81   10.01
   1  11  17  129.96   12.17
   1  11  17   99.77    9.79
  -1 -11  17  105.85   10.07
  -1 -11  17  120.40   10.67
   1 -11 -17  116.69   10.89
   1 -11 -17  105.69   10.18
  -1  11  18  211.21   18.86
  -1  11  18  228.07   20.08
   1  11 -18  274.59   23.67
   1  11 -18  255.95   22.79
  -1 -11 -18  189.09   17.25
  -1 -11 -18  225.97   20.02
   1  11  18  236.59   20.96
   1  11  18  217.68   19.19
  -1 -11  18  235.93   20.90
  -1 -11  18  263.25   22.67
   1 -11 -18  209.05   18.53
   1 -11 -18  226.80   20.02
  -1  11  19   25.16    4.15
  -1  11  19   34.34    5.14
   1  11 -19   32.68    3.71
   1  11 -19   43.75    6.14
  -1 -11 -19   31.30    5.03
  -1 -11 -19   30.92    5.09
   1  11  19   26.88    3.87
   1  11  19   24.56    3.98
  -1 -11  19   36.50    5.31
  -1 -11  19   36.83    4.26
   1 -11 -19   33.13    5.09
   1 -11 -19   29.53    4.59
  -1  11  20  100.27    9.84
  -1  11  20  112.93   10.67
   1  11 -20  110.83   11.12
   1  11 -20  113.04   10.07
  -1 -11 -20  111.49   10.73
  -1 -11 -20   94.96    9.62
   1  11  20  119.68   11.06
   1  11  20   89.59    8.68
  -1 -11  20  102.42   10.18
  -1 -11  20  110.22    9.95
   1 -11 -20   98.55    9.62
   1 -11 -20  104.52   10.67
  -1  11  21  138.76   12.72
  -1  11  21  139.70   12.94
   1  11 -21  148.10   13.05
   1  11 -21  141.08   13.55
  -1 -11 -21  125.32   12.28
  -1 -11 -21  152.47   14.16
   1  11  21  141.25   13.11
   1  11  21  124.38   11.50
  -1 -11  21  149.99   13.33
  -1 -11  21  141.25   13.33
   1 -11 -21  118.13   11.28
   1 -11 -21  163.98   15.43
   1 -11  22    0.28    3.43
   1 -11  22   -1.44    3.87
  -1  11  22    1.38    4.26
  -1  11  22   -2.99    3.54
   1  11 -22   -3.43    5.09
   1  11 -22    5.14    2.77
  -1 -11 -22   -1.00    4.81
  -1 -11 -22   -1.38    4.26
   1  11  22    1.05    3.82
   1  11  22   -6.86    3.48
  -1 -11  22   -2.43    4.92
  -1 -11  22    1.05    3.04
   1 -11 -22   -0.61    4.92
   1 -11 -22   -1.77    4.15
   1 -11  23  406.32   35.17
   1 -11  23  410.03   35.39
  -1  11  23  420.09   36.39
  -1  11  23  392.05   34.12
   1  11 -23  412.13   36.11
   1  11 -23  414.23   35.56
  -1 -11 -23  400.73   35.12
  -1 -11 -23  388.07   34.01
   1  11  23  439.00   38.05
   1  11  23  425.46   36.78
  -1 -11  23  436.13   37.44
  -1 -11  23  384.25   33.68
   1 -11 -23  439.00   38.10
   1 -11 -23  397.36   35.17
   1 -11  24   30.36    5.03
   1 -11  24   33.02    5.59
  -1  11  24   29.26    5.14
  -1  11  24   27.87    5.70
   1  11 -24   39.71    5.20
   1  11 -24   40.54    7.19
  -1 -11 -24   43.14    6.69
  -1 -11 -24   34.07    6.58
   1  11  24   38.27    5.42
   1  11  24   33.29    5.53
   1 -11 -24   30.20    5.92
   1 -11 -24   33.68    7.02
   1 -11  25   53.26    7.19
   1 -11  25   61.28    7.19
  -1  11  25   58.84    7.52
  -1  11  25   45.96    6.36
   1  11 -25   49.28    8.35
   1  11 -25   64.76    6.80
  -1 -11 -25   56.69    7.80
  -1 -11 -25   42.31    7.24
   1  11  25   62.88    7.52
   1  11  25   60.67    7.02
   1 -11 -25   62.33    7.74
   1 -11 -25   53.92    8.46
   1 -11  26   21.85    5.25
   1 -11  26   17.42    6.08
  -1  11  26   18.25    5.81
  -1  11  26    7.24    4.65
   1  11 -26   18.14    7.36
   1  11 -26   13.44    4.15
  -1 -11 -26   21.02    6.19
  -1 -11 -26   13.55    6.75
   1  11  26   21.07    4.76
   1  11  26   24.50    5.42
   1 -11 -26   22.67    5.75
   1 -11 -26   15.26    7.74
   1 -11  27   61.39    8.63
   1 -11  27   56.13    7.52
  -1  11  27   43.25    7.02
  -1  11  27   55.86    7.85
   1  11 -27   52.04    6.42
   1  11 -27   52.76    9.29
  -1 -11 -27   70.46    9.57
  -1 -11 -27   59.06    8.46
   1  11  27   40.26    6.42
   1  11  27   63.32    7.85
   1 -11 -27   50.05    7.30
   1 -11 -27   45.24    9.13
   1 -11  28   29.92    7.52
   1 -11  28   29.20    6.75
  -1  11  28   30.42    6.64
  -1  11  28   30.97    6.42
   1  11 -28   21.73    8.57
   1  11 -28   18.64    4.98
  -1 -11 -28   20.30    7.52
  -1 -11 -28   37.33    8.24
   1  11  28   28.98    6.08
   1  11  28   15.82    5.48
   1 -11 -28   27.49    6.75
   1 -11 -28   29.92    8.19
   1 -11  29   63.54    9.68
   1 -11  29   74.11    9.46
  -1  11  29   55.80    8.07
  -1  11  29   57.63    8.24
   1  11 -29   62.99    7.85
   1  11 -29   43.91   10.23
  -1 -11 -29   57.46    9.24
  -1 -11 -29   46.40    9.07
   1  11  29   66.86    8.74
   1  11  29   59.34    7.80
   1 -11 -29   53.37    8.52
   1 -11 -29   73.11   10.84
  -1  11  30  111.16   12.06
  -1  11  30  108.73   11.78
   1  11 -30   96.84   10.62
   1  11 -30  107.23   14.38
  -1 -11 -30   90.31   11.84
  -1 -11 -30  125.49   14.27
   1  11  30  108.40   11.56
   1  11  30  111.49   11.72
   1 -11 -30   86.94   12.06
   1 -11 -30   93.02   10.73
  -1  11  31   83.84   10.12
  -1  11  31   95.68   10.45
   1  11 -31   91.92   10.84
   1  11 -31   99.88   14.66
  -1 -11 -31   69.46   11.17
  -1 -11 -31   85.33   12.06
   1  11  31   94.74   10.73
   1  11  31   80.03    9.95
   1 -11 -31   91.09   11.01
   1 -11 -31   74.16   12.50
   1  11 -32   13.16   12.89
   1  11 -32    2.99    7.58
   1  12   0  116.80   10.51
   1  12   0  112.10   10.45
  -1 -12   0  113.37   10.56
  -1 -12   0  108.95    9.79
   1 -12   0  104.19    9.40
   1 -12   0  114.09   10.12
  -1  12   0  114.42   10.18
  -1  12   0  108.18    9.68
   1 -12   1 1255.96  106.63
   1 -12   1 1197.34  101.59
  -1  12   1 1137.61   96.56
  -1  12   1 1298.54  110.22
   1  12  -1 1191.25  101.15
   1  12  -1 1217.80  103.53
  -1 -12  -1 1189.04  101.26
  -1 -12  -1 1079.54   91.69
   1  12   1 1187.93  100.87
   1  12   1 1318.45  112.16
  -1 -12   1 1168.58   99.38
  -1 -12   1 1170.24   99.33
   1 -12  -1 1205.63  102.37
   1 -12  -1 1187.38  100.82
  -1  12  -1 1243.24  105.47
  -1  12  -1 1196.78  101.59
   1 -12   2  220.61   19.08
   1 -12   2  229.79   19.74
  -1  12   2  246.27   21.35
  -1  12   2  245.50   21.29
   1  12  -2  233.44   20.41
   1  12  -2  207.50   17.97
  -1 -12  -2  237.59   21.07
  -1 -12  -2  230.90   20.02
   1  12   2  224.54   19.74
   1  12   2  227.08   19.74
  -1 -12   2  223.98   19.63
  -1 -12   2  219.17   18.91
   1 -12  -2  245.50   21.24
   1 -12  -2  242.95   21.07
  -1  12  -2  238.14   20.52
  -1  12  -2  249.42   21.46
   1 -12   3   64.93    5.97
   1 -12   3   75.99    6.86
  -1  12   3   81.24    7.63
  -1  12   3   69.79    6.75
   1  12  -3   65.98    6.64
   1  12  -3   71.62    6.69
  -1 -12  -3   71.73    7.52
  -1 -12  -3   58.35    5.86
   1  12   3   59.95    6.19
   1  12   3   75.32    7.24
  -1 -12   3   64.60    6.58
  -1 -12   3   68.58    6.36
   1 -12  -3   64.54    6.30
   1 -12  -3   65.48    6.42
  -1  12  -3   70.46    6.47
  -1  12  -3   67.31    6.08
   1 -12   4   90.98    8.07
   1 -12   4   82.40    7.36
  -1  12   4   76.38    7.24
  -1  12   4   89.32    8.30
   1  12  -4   80.58    7.74
   1  12  -4   87.10    7.96
  -1 -12  -4   91.92    8.57
  -1 -12  -4   75.32    7.85
   1  12   4   86.39    8.13
   1  12   4   92.03    8.79
  -1 -12   4   79.97    7.19
  -1 -12   4   78.86    7.63
   1 -12  -4  100.10    9.29
   1 -12  -4   93.41    8.63
  -1  12  -4   90.86    7.96
  -1  12  -4   82.85    7.47
  -1  12   5  343.66   29.64
  -1  12   5  366.56   31.58
   1  12  -5  368.05   31.69
   1  12  -5  399.46   34.12
  -1 -12  -5  385.14   33.40
  -1 -12  -5  412.18   35.34
   1  12   5  362.68   31.36
   1  12   5  377.89   32.57
  -1 -12   5  339.01   29.20
  -1 -12   5  348.53   29.75
   1 -12  -5  405.27   34.84
   1 -12  -5  417.05   35.84
  -1  12   6  197.10   17.37
  -1  12   6  201.31   17.70
   1  12  -6  200.70   17.37
   1  12  -6  204.85   17.92
  -1 -12  -6  225.03   20.02
  -1 -12  -6  225.31   19.69
   1  12   6  174.87   15.60
   1  12   6  218.67   19.25
  -1 -12   6  185.93   15.98
  -1 -12   6  189.80   16.59
   1 -12  -6  184.99   16.31
   1 -12  -6  221.33   19.41
  -1  12   7   88.93    8.46
  -1  12   7   94.74    9.01
   1  12  -7   81.30    7.52
   1  12  -7   83.84    7.58
  -1 -12  -7   90.81    8.63
  -1 -12  -7  100.60    9.84
   1  12   7   97.50    9.24
   1  12   7   89.10    8.52
  -1 -12   7   74.44    6.64
  -1 -12   7   73.17    6.86
   1 -12  -7   85.61    8.19
   1 -12  -7   91.64    8.74
  -1  12   8  342.61   29.64
  -1  12   8  306.11   26.55
   1  12  -8  330.83   28.43
   1  12  -8  309.65   26.60
  -1 -12  -8  364.40   31.69
  -1 -12  -8  330.83   28.59
   1  12   8  318.33   27.65
   1  12   8  347.48   30.09
  -1 -12   8  275.91   23.73
  -1 -12   8  289.74   24.78
   1 -12  -8  381.88   32.96
   1 -12  -8  307.66   26.71
  -1  12   9  455.65   39.21
  -1  12   9  408.97   35.28
  -1 -12  -9  468.54   40.37
  -1 -12  -9  475.62   40.81
   1  12   9  479.65   41.26
   1  12   9  451.23   38.82
  -1 -12   9  405.32   34.57
  -1 -12   9  413.62   35.34
   1 -12  -9  476.39   40.98
   1 -12  -9  502.16   43.14
  -1  12  10   73.39    7.36
  -1  12  10   95.23    9.07
   1  12 -10   76.87    6.91
   1  12 -10   69.52    6.42
  -1 -12 -10   68.74    6.86
  -1 -12 -10   83.68    8.52
   1  12  10   88.54    8.74
   1  12  10   81.68    8.07
  -1 -12  10   62.00    5.64
   1 -12 -10   83.79    8.19
   1 -12 -10   92.08    8.85
  -1  12  11   49.72    5.59
  -1  12  11   55.97    6.14
   1  12 -11   44.63    4.42
   1  12 -11   49.33    4.53
  -1 -12 -11   53.92    6.36
  -1 -12 -11   51.43    5.59
   1  12  11   50.49    6.19
   1  12  11   48.34    5.59
   1 -12 -11   51.88    5.70
   1 -12 -11   52.87    5.86
  -1  12  12  217.12   19.36
  -1  12  12  246.66   21.68
   1  12 -12  186.82   16.26
   1  12 -12  206.84   17.75
  -1 -12 -12  178.74   15.93
  -1 -12 -12  196.05   17.64
   1  12  12  205.62   18.36
   1  12  12  238.80   21.07
   1 -12 -12  195.06   17.37
   1 -12 -12  191.91   17.14
  -1  12  13    9.29    3.76
  -1  12  13    5.70    3.10
   1  12 -13    8.52    1.66
   1  12 -13    2.38    2.32
  -1 -12 -13    8.96    3.71
  -1 -12 -13    5.14    3.15
   1  12  13   11.17    3.48
   1  12  13   10.73    4.15
   1 -12 -13    9.07    3.26
   1 -12 -13    9.29    3.37
  -1  12  14   75.99    7.69
  -1  12  14   91.75    9.18
   1  12 -14   80.14    7.63
   1  12 -14   87.33    7.74
  -1 -12 -14   94.79    9.07
  -1 -12 -14   84.84    8.68
   1  12  14  103.31   10.01
   1  12  14   94.96    9.35
   1 -12 -14   99.71    9.62
   1 -12 -14  105.80   10.01
  -1  12  15   70.35    7.69
  -1  12  15   42.36    5.20
   1  12 -15   51.38    4.87
   1  12 -15   48.23    5.36
  -1 -12 -15   63.38    6.47
  -1 -12 -15   42.81    5.81
   1  12  15   66.14    7.19
   1  12  15   50.88    6.08
  -1 -12  15   54.86    5.14
  -1 -12  15   46.40    5.03
   1 -12 -15   74.22    7.63
   1 -12 -15   67.53    7.24
  -1  12  16  254.18   22.45
  -1  12  16  209.44   18.64
   1  12 -16  238.97   20.57
   1  12 -16  241.24   21.18
  -1 -12 -16  229.46   20.08
  -1 -12 -16  206.12   18.53
   1  12  16  221.49   19.74
   1  12  16  276.30   24.28
  -1 -12  16  242.95   20.85
  -1 -12  16  224.92   19.69
   1 -12 -16  276.36   24.11
  -1  12  17    8.24    3.26
  -1  12  17    7.74    4.15
   1  12 -17    6.97    3.48
   1  12 -17   10.07    2.21
  -1 -12 -17    1.38    4.04
  -1 -12 -17    7.36    2.99
   1  12  17    2.77    3.10
   1  12  17   10.01    3.76
  -1 -12  17    7.91    2.16
  -1 -12  17   10.62    3.59
   1 -12 -17    7.69    3.37
   1 -12 -17    1.49    3.54
   1 -12  18  110.00    9.84
  -1  12  18  131.02   12.17
  -1  12  18  123.33   11.78
   1  12 -18  130.52   12.22
   1  12 -18  130.35   11.39
  -1 -12 -18   99.49    9.40
  -1 -12 -18  104.30   10.07
   1  12  18  122.17   11.39
   1  12  18  119.46   11.17
  -1 -12  18  126.20   11.50
  -1 -12  18  135.99   11.89
   1 -12 -18  121.12   11.12
   1 -12 -18  118.07   11.06
  -1  12  19   16.70    4.48
  -1  12  19    6.69    3.65
   1  12 -19    6.08    4.42
   1  12 -19   13.00    2.49
  -1 -12 -19   -0.50    3.48
  -1 -12 -19   13.00    4.31
   1  12  19    7.63    3.71
   1  12  19    9.18    3.65
  -1 -12  19   10.34    2.54
  -1 -12  19   11.34    3.76
   1 -12 -19    6.69    3.37
   1 -12 -19    5.97    3.59
  -1  12  20  691.30   59.29
  -1  12  20  720.06   61.66
   1  12 -20  674.71   57.41
   1  12 -20  648.17   55.69
  -1 -12 -20  688.54   59.12
  -1 -12 -20  672.50   57.68
   1  12  20  613.32   52.54
   1  12  20  575.72   49.39
  -1 -12  20  697.94   59.45
  -1 -12  20  606.69   52.04
   1 -12 -20  626.04   53.87
   1 -12 -20  560.78   48.11
  -1  12  21  157.62   14.49
  -1  12  21  185.16   16.87
   1  12 -21  152.86   13.49
   1  12 -21  164.42   15.43
  -1 -12 -21  164.53   15.37
  -1 -12 -21  211.15   19.02
   1  12  21  188.20   16.92
   1  12  21  169.84   15.26
  -1 -12  21  140.09   13.11
  -1 -12  21  167.85   14.82
   1 -12 -21  167.46   15.76
   1 -12 -21  172.55   15.76
  -1  12  22   10.89    3.93
  -1  12  22    8.07    4.53
   1  12 -22   12.78    5.75
   1  12 -22   11.39    2.99
  -1 -12 -22   14.49    5.36
  -1 -12 -22    4.26    4.48
   1  12  22   12.00    4.26
   1  12  22    8.02    3.65
   1 -12 -22   13.27    5.31
   1 -12 -22    4.48    4.37
  -1  12  23    3.43    4.20
  -1  12  23    5.36    4.98
   1  12 -23    8.30    3.26
   1  12 -23    5.36    5.75
  -1 -12 -23    4.87    4.81
  -1 -12 -23    4.65    5.36
   1  12  23    4.59    4.20
   1  12  23    0.83    3.71
   1 -12 -23    2.43    6.19
   1 -12 -23    9.90    4.81
  -1  12  24  118.74   11.56
  -1  12  24  174.04   16.37
   1  12 -24  155.90   14.05
   1  12 -24  152.25   15.10
  -1 -12 -24  156.90   15.04
  -1 -12 -24  138.70   13.83
   1  12  24  165.69   15.37
   1  12  24  142.74   13.27
   1 -12 -24  127.31   13.27
   1 -12 -24  153.52   14.49
  -1  12  25   56.02    7.08
  -1  12  25   79.47    9.07
   1  12 -25   63.88    6.97
   1  12 -25   60.78    9.07
  -1 -12 -25   52.48    8.30
  -1 -12 -25   57.57    7.91
   1  12  25   85.22    9.24
   1  12  25   56.13    7.08
   1 -12 -25   52.21    7.24
   1 -12 -25   51.65    8.41
  -1  12  26   15.71    5.70
  -1  12  26   23.17    6.08
   1  12 -26   34.01    8.68
   1  12 -26   26.44    5.14
  -1 -12 -26   23.50    7.02
  -1 -12 -26   27.10    7.30
   1  12  26   28.98    5.70
   1  12  26   27.26    5.64
   1 -12 -26   28.43    8.02
   1 -12 -26   35.39    6.42
  -1  12  27   81.79    9.62
  -1  12  27   98.55   10.84
   1  12 -27   84.23   11.45
   1  12 -27   80.03    8.46
  -1 -12 -27   95.01   11.56
  -1 -12 -27   62.38    9.40
   1  12  27   94.68   10.01
   1  12  27   72.01    8.46
   1 -12 -27   81.52   10.67
   1 -12 -27   87.71   10.01
  -1  12  28  105.35   11.28
  -1  12  28  138.37   13.99
   1  12 -28  121.01   12.11
   1  12 -28  107.57   13.94
  -1 -12 -28  125.32   13.77
  -1 -12 -28   95.29   11.67
   1  12  28  126.98   12.50
   1  12  28  125.21   12.50
   1 -12 -28   86.39   11.50
   1 -12 -28  117.69   12.22
  -1  12  29    9.84    6.19
  -1  12  29   20.52    6.30
   1  12 -29   17.64    6.30
   1  12 -29   13.49    9.62
  -1 -12 -29   29.70    8.30
  -1 -12 -29   16.20    7.85
   1  12  29   10.07    5.70
   1  12  29   30.53    6.47
   1 -12 -29   19.19    8.41
   1 -12 -29   23.28    6.91
  -1  12  30   -2.77    6.14
  -1  12  30    4.59    5.59
   1  12 -30    0.88    7.24
   1  12 -30   -2.54   10.67
  -1 -12 -30   -2.65    7.74
  -1 -12 -30    1.55    7.96
   1  12  30   -0.39    6.30
   1  12  30    6.58    5.92
   1 -12 -30    6.86    6.80
   1 -12 -30    8.96    9.73
  -1  12  31   13.33    6.08
   1  12 -31   15.65   11.78
   1  12 -31   24.89    7.85
  -1 -12 -31   19.74    9.13
   1  12  31   22.29    6.53
   1 -12 -31   26.66    7.96
   1  12 -32   37.94   13.44
  -1 -12  32    4.04   12.00
   1  13   0  236.37   20.52
   1  13   0  236.65   20.85
  -1 -13   0  219.94   19.36
  -1 -13   0  222.77   19.30
   1 -13   0  241.29   20.79
   1 -13   0  244.50   21.18
  -1  13   0  251.41   21.73
  -1  13   0  250.92   21.68
   1 -13   1  240.74   20.74
   1 -13   1  248.43   21.51
  -1  13   1  227.80   19.80
  -1  13   1  248.26   21.46
   1  13  -1  228.63   19.80
   1  13  -1  234.55   20.57
  -1 -13  -1  216.07   19.19
  -1 -13  -1  215.35   18.75
   1  13   1  220.17   19.19
  -1 -13   1  224.37   19.74
  -1 -13   1  230.56   19.96
   1 -13  -1  208.61   18.20
   1 -13  -1  248.43   21.46
  -1  13  -1  246.44   21.24
  -1  13  -1  231.61   20.02
   1 -13   2  137.82   12.11
   1 -13   2  135.44   11.89
  -1  13   2  136.60   12.22
  -1  13   2  148.93   13.27
   1  13  -2  135.38   11.95
   1  13  -2  134.22   12.22
  -1 -13  -2  132.67   11.84
  -1 -13  -2  143.68   13.33
   1  13   2  127.03   11.72
   1  13   2  142.85   12.72
  -1 -13   2  127.25   11.67
  -1 -13   2  124.66   11.01
   1 -13  -2  135.77   12.11
   1 -13  -2  140.03   12.50
  -1  13  -2  136.71   11.95
  -1  13  -2  130.63   11.50
   1 -13   3  194.56   16.87
   1 -13   3  193.12   16.70
  -1  13   3  215.47   18.86
  -1  13   3  210.32   18.42
   1  13  -3  202.14   17.53
   1  13  -3  204.74   18.08
  -1 -13  -3  176.64   15.54
  -1 -13  -3  219.17   19.58
   1  13   3  197.10   17.48
   1  13   3  200.48   17.64
  -1 -13   3  196.33   17.37
  -1 -13   3  187.20   16.20
   1 -13  -3  208.66   18.25
   1 -13  -3  216.79   18.91
  -1  13  -3  205.40   17.70
  -1  13  -3  195.28   16.92
   1 -13   4   34.90    3.59
   1 -13   4   33.96    3.54
  -1  13   4   40.54    4.48
  -1  13   4   37.88    4.48
   1  13  -4   37.39    4.53
   1  13  -4   39.98    4.09
  -1 -13  -4   41.48    5.53
  -1 -13  -4   31.52    3.98
   1  13   4   36.50    4.48
   1  13   4   40.65    4.92
  -1 -13   4   36.22    3.71
  -1 -13   4   30.36    4.09
   1 -13  -4   41.31    4.70
   1 -13  -4   46.07    4.98
  -1  13  -4   37.72    3.93
  -1  13  -4   44.63    4.20
  -1  13   5   32.74    4.04
  -1  13   5   30.42    3.98
   1  13  -5   23.84    2.88
   1  13  -5   28.04    3.82
  -1 -13  -5   25.05    4.59
  -1 -13  -5   27.38    3.76
   1  13   5   33.18    4.26
   1  13   5   33.96    4.53
  -1 -13   5   22.95    2.60
  -1 -13   5   21.46    3.48
   1 -13  -5   28.70    3.98
   1 -13  -5   20.68    3.21
  -1  13  -5   33.02    3.32
  -1  13  -5   27.98    3.10
  -1  13   6   35.89    4.48
  -1  13   6   19.74    3.43
   1  13  -6   26.05    3.59
   1  13  -6   26.49    3.10
  -1 -13  -6   33.02    4.15
  -1 -13  -6   24.83    4.42
   1  13   6   31.52    4.20
   1  13   6   33.57    4.31
  -1 -13   6   23.73    2.71
  -1 -13   6   23.67    3.48
   1 -13  -6   25.61    3.76
   1 -13  -6   33.74    4.15
  -1  13   7  525.33   45.07
  -1  13   7  485.52   41.70
   1  13  -7  506.70   43.36
   1  13  -7  499.73   42.58
  -1 -13  -7  507.58   43.47
  -1 -13  -7  529.32   45.63
   1  13   7  499.29   42.92
   1  13   7  514.61   44.19
  -1 -13   7  450.07   38.33
  -1 -13   7  460.08   39.38
   1 -13  -7  497.35   42.64
   1 -13  -7  512.89   43.97
  -1  13   8  293.83   25.55
  -1  13   8  274.09   23.95
   1  13  -8  275.53   23.61
   1  13  -8  290.57   25.05
  -1 -13  -8  306.94   26.60
  -1 -13  -8  319.49   27.98
   1  13   8  286.86   25.00
   1  13   8  306.55   26.66
  -1 -13   8  253.07   21.62
  -1 -13   8  250.09   21.57
   1 -13  -8  305.78   26.49
   1 -13  -8  283.93   24.72
  -1  13   9  220.72   19.52
  -1  13   9  256.06   22.40
  -1 -13  -9  261.09   23.12
  -1 -13  -9  280.72   24.39
   1  13   9  247.15   21.79
   1  13   9  237.70   20.96
  -1 -13   9  218.06   18.80
  -1 -13   9  206.01   17.70
   1 -13  -9  243.62   21.40
   1 -13  -9  246.82   21.68
  -1  13  10   29.31    4.15
  -1  13  10   22.95    4.15
  -1 -13 -10   21.96    4.37
  -1 -13 -10   30.25    4.15
   1  13  10   28.65    4.59
   1  13  10   30.80    4.37
  -1 -13  10   24.39    2.71
  -1 -13  10   18.20    2.05
   1 -13 -10   21.29    4.04
   1 -13 -10   28.59    4.20
  -1  13  11  166.36   15.15
  -1  13  11  159.05   14.43
  -1 -13 -11  142.08   12.89
  -1 -13 -11  135.66   12.83
   1  13  11  143.68   13.27
   1  13  11  153.25   13.99
   1 -13 -11  128.69   12.00
   1 -13 -11  164.59   14.82
  -1  13  12  110.55   10.45
  -1  13  12  131.46   12.28
   1  13 -12  109.72    9.68
   1  13 -12  143.96   12.61
  -1 -13 -12  131.79   12.06
  -1 -13 -12  144.62   13.55
   1  13  12  132.34   12.28
   1  13  12  142.74   13.22
   1 -13 -12  139.75   12.83
   1 -13 -12  123.55   11.67
  -1  13  13   38.38    5.31
  -1  13  13   34.01    4.76
   1  13 -13   34.34    3.26
   1  13 -13   32.96    3.54
  -1 -13 -13   39.10    4.87
  -1 -13 -13   46.51    6.14
   1  13  13   42.69    5.53
   1  13  13   31.08    4.92
   1 -13 -13   45.13    5.53
   1 -13 -13   42.31    5.25
  -1  13  14   31.52    5.25
  -1  13  14   26.93    4.59
  -1 -13 -14   37.99    5.75
  -1 -13 -14   35.06    4.53
   1  13  14   29.15    5.20
   1  13  14   38.82    5.48
   1 -13 -14   32.08    4.76
   1 -13 -14   38.82    5.36
  -1  13  15  332.65   29.09
  -1  13  15  322.76   28.21
   1  13 -15  298.37   25.55
   1  13 -15  271.65   23.50
  -1 -13 -15  308.87   27.10
  -1 -13 -15  340.12   29.42
   1  13  15  309.43   27.10
   1  13  15  354.06   30.80
   1 -13 -15  362.96   31.47
   1 -13 -15  324.53   28.26
  -1  13  16   15.10    4.48
  -1  13  16    9.79    3.82
   1  13 -16    3.82    2.71
   1  13 -16    6.19    1.49
  -1 -13 -16    7.91    3.48
  -1 -13 -16   12.72    4.09
   1  13  16   10.40    3.76
   1  13  16    5.64    3.87
   1 -13 -16   12.61    3.54
   1 -13 -16    9.73    3.87
  -1  13  17  101.93   10.01
  -1  13  17  102.04    9.90
   1  13 -17   92.63    8.68
   1  13 -17   92.19    8.07
  -1 -13 -17   92.75    9.18
  -1 -13 -17  101.70    9.68
   1  13  17   93.13    9.29
  -1 -13  17   73.55    6.97
  -1 -13  17  100.05    8.79
   1 -13 -17   77.09    7.85
   1 -13 -17   94.57    9.13
  -1  13  18  121.95   11.67
  -1  13  18  129.96   12.28
   1  13 -18  122.33   11.39
   1  13 -18  126.70   11.06
  -1 -13 -18  137.60   12.66
  -1 -13 -18  101.37    9.90
   1  13  18  125.82   11.89
   1  13  18  114.20   10.84
  -1 -13  18  136.32   11.89
  -1 -13  18  106.13    9.73
   1 -13 -18  138.54   12.83
   1 -13 -18  136.32   12.61
  -1  13  19   48.39    6.14
  -1  13  19   52.93    6.64
   1  13 -19   42.25    5.81
   1  13 -19   49.55    4.76
  -1 -13 -19   53.65    6.30
  -1 -13 -19   51.88    6.69
   1  13  19   44.80    5.86
   1  13  19   52.43    6.42
   1 -13 -19   47.95    5.86
   1 -13 -19   53.92    6.47
  -1  13  20  233.33   20.90
  -1  13  20  242.45   21.68
   1  13 -20  232.44   20.68
   1  13 -20  225.75   19.47
  -1 -13 -20  244.83   21.68
  -1 -13 -20  245.99   22.01
   1  13  20  226.19   20.24
   1  13  20  233.77   20.85
   1 -13 -20  220.33   19.63
   1 -13 -20  208.39   18.80
  -1  13  21   74.49    8.35
  -1  13  21   81.68    8.74
   1  13 -21   77.81    7.24
   1  13 -21   81.24    8.68
  -1 -13 -21   88.54    9.68
  -1 -13 -21   72.78    8.24
   1  13  21   69.96    7.80
   1  13  21   93.74    9.51
   1 -13 -21   58.62    6.75
   1 -13 -21   84.56    9.07
  -1  13  22   17.59    4.76
  -1  13  22   14.99    5.31
   1  13 -22   16.70    5.64
   1  13 -22   18.86    3.43
  -1 -13 -22   10.01    5.42
  -1 -13 -22   10.07    5.09
   1  13  22   10.62    4.04
   1  13  22   25.44    4.87
   1 -13 -22   18.86    4.87
   1 -13 -22   20.85    5.59
  -1  13  23    4.87    5.03
  -1  13  23    8.57    4.53
   1  13 -23    6.53    3.15
   1  13 -23   10.34    5.59
  -1 -13 -23    8.24    6.03
  -1 -13 -23   10.18    5.31
   1  13  23    9.62    4.20
   1  13  23    4.42    4.31
   1 -13 -23    6.75    6.25
   1 -13 -23    4.09    4.98
  -1  13  24   23.45    5.64
  -1  13  24   19.74    4.81
   1  13 -24   16.54    6.80
   1  13 -24   19.30    4.09
  -1 -13 -24   30.20    6.47
  -1 -13 -24   19.36    6.42
   1  13  24   23.17    5.20
   1  13  24   24.00    5.03
   1 -13 -24   28.98    5.75
   1 -13 -24   12.78    6.53
  -1  13  25    3.26    5.25
  -1  13  25    0.94    4.53
   1  13 -25    8.30    3.87
   1  13 -25    3.48    6.75
  -1 -13 -25    5.14    6.19
  -1 -13 -25   11.34    6.08
   1  13  25    9.79    4.70
   1  13  25    4.31    4.59
   1 -13 -25    0.33    5.09
   1 -13 -25    5.92    6.47
  -1  13  26   -7.96    5.81
  -1  13  26    3.76    5.36
   1  13 -26  -10.67    7.58
   1  13 -26    1.44    4.76
  -1 -13 -26   10.56    7.13
  -1 -13 -26    2.05    6.30
   1  13  26    0.50    4.87
   1  13  26    2.38    4.87
   1 -13 -26   -1.99    5.48
   1 -13 -26   -9.18    7.36
  -1  13  27    4.87    5.59
  -1  13  27    2.77    5.86
   1  13 -27   -1.83    5.09
   1  13 -27   -4.81    8.41
  -1 -13 -27    8.79    7.02
  -1 -13 -27    7.80    6.97
   1  13  27    2.38    5.09
   1  13  27    2.16    5.09
   1 -13 -27    0.28    7.19
   1 -13 -27    6.36    5.59
  -1  13  28   13.49    5.92
  -1  13  28   14.21    5.97
   1  13 -28   10.78    9.01
   1  13 -28   14.27    5.92
  -1 -13 -28   24.00    8.63
  -1 -13 -28   15.15    7.80
   1  13  28   12.44    5.53
   1  13  28    7.47    5.64
   1 -13 -28   25.05    6.86
   1 -13 -28   15.54    8.07
  -1  13  29   33.85    6.47
  -1  13  29   38.66    7.24
   1  13 -29   51.93    8.02
   1  13 -29   41.75   11.28
  -1 -13 -29   20.08    8.35
   1  13  29   29.59    6.64
   1  13  29   34.51    6.58
   1 -13 -29   32.96    9.18
   1 -13 -29   34.73    7.58
  -1  13  30    1.27    5.97
  -1  13  30    4.92    7.24
   1  13 -30   12.00    7.19
   1  13 -30    4.81   11.39
  -1 -13 -30   -9.62    8.46
  -1 -13 -30   -3.65    8.30
   1  13  30    3.15    6.03
   1  13  30    9.62    5.97
   1 -13 -30   -5.59    7.24
   1 -13 -30    8.19    9.68
   1  13 -31  123.44   14.21
   1  13 -31  111.94   17.03
   1  14   0  267.01   23.12
   1  14   0  264.35   23.12
  -1 -14   0  256.39   22.18
  -1 -14   0  262.20   23.01
   1 -14   0  245.94   21.29
   1 -14   0  268.45   23.28
  -1  14   0  254.68   22.01
  -1  14   0  296.21   25.55
   1 -14   1   96.95    8.85
   1 -14   1  106.63    9.62
  -1  14   1  102.42    9.35
  -1  14   1  103.03    9.40
   1  14  -1  100.65    9.13
   1  14  -1   90.37    8.68
  -1 -14  -1   93.35    8.57
   1  14   1  147.11   13.44
   1  14   1   88.82    8.24
  -1 -14   1   96.62    8.74
  -1 -14   1  100.38    9.57
   1 -14  -1  105.02    9.57
   1 -14  -1  104.75    9.51
  -1  14  -1   92.19    8.41
  -1  14  -1  100.43    9.01
   1 -14   2  102.76    9.18
   1 -14   2  115.64   10.34
  -1  14   2  103.14    9.46
  -1  14   2  115.42   10.45
   1  14  -2  101.48    9.18
   1  14  -2  104.08    9.79
  -1 -14  -2  102.09   10.07
  -1 -14  -2  111.44   10.12
   1  14   2  112.27   10.56
   1  14   2  119.40   10.78
  -1 -14   2  102.70    9.79
  -1 -14   2  113.26   10.07
   1 -14  -2  120.56   10.95
   1 -14  -2  118.19   10.67
  -1  14  -2  115.48   10.34
  -1  14  -2  115.14   10.18
   1 -14   3  210.21   18.20
   1 -14   3  201.64   17.48
  -1  14   3  232.06   20.24
  -1  14   3  216.35   18.91
   1  14  -3  198.60   17.53
   1  14  -3  199.76   17.31
  -1 -14  -3  229.35   20.52
  -1 -14  -3  174.26   15.32
   1  14   3  193.73   17.20
   1  14   3  251.86   21.96
  -1 -14   3  195.89   16.98
  -1 -14   3  195.61   17.37
   1 -14  -3  206.34   18.14
   1 -14  -3  207.67   18.20
  -1  14  -3  214.36   18.47
  -1  14  -3  202.25   17.53
   1 -14   4   69.63    6.47
   1 -14   4   73.39    6.75
  -1  14   4   70.24    6.97
  -1  14   4   71.29    7.02
   1  14  -4   66.31    6.80
   1  14  -4   70.29    6.53
  -1 -14  -4   66.14    7.52
  -1 -14  -4   73.06    7.02
   1  14   4   73.78    7.30
   1  14   4   69.85    7.13
  -1 -14   4   64.48    5.97
  -1 -14   4   70.46    7.13
   1 -14  -4   65.81    6.69
   1 -14  -4   66.14    6.53
  -1  14  -4   74.00    6.86
  -1  14  -4   74.49    6.75
  -1  14   5  203.63   17.92
  -1  14   5  199.32   17.59
   1  14  -5  184.49   16.31
   1  14  -5  182.78   15.82
  -1 -14  -5  186.32   16.98
  -1 -14  -5  185.77   16.37
   1  14   5  192.13   17.14
   1  14   5  207.94   18.36
  -1 -14   5  179.68   15.54
  -1 -14   5  181.73   16.09
   1 -14  -5  211.43   18.58
   1 -14  -5  192.46   16.98
  -1  14  -5  179.46   15.54
  -1  14  -5  182.28   15.82
  -1  14   6  412.35   35.51
  -1  14   6  321.76   27.93
   1  14  -6  343.33   29.64
   1  14  -6  348.42   29.81
  -1 -14  -6  377.78   32.52
  -1 -14  -6  391.39   34.07
   1  14   6  395.26   34.18
   1  14   6  331.44   28.76
  -1 -14   6  336.42   29.03
  -1 -14   6  331.83   28.37
   1 -14  -6  356.55   30.80
   1 -14  -6  379.22   32.68
  -1  14   7  253.02   22.18
  -1  14   7  233.66   20.57
   1  14  -7  209.82   18.36
   1  14  -7  210.27   18.08
  -1 -14  -7  201.47   17.75
  -1 -14  -7  225.81   20.30
   1  14   7  218.18   19.30
   1  14   7  217.07   19.25
   1 -14  -7  212.81   18.86
   1 -14  -7  230.07   20.24
  -1  14   8   25.50    3.93
  -1  14   8   21.18    4.15
   1  14  -8   16.54    2.27
   1  14  -8   14.77    2.77
  -1 -14  -8   18.20    4.81
  -1 -14  -8   18.58    3.48
   1  14   8   20.57    3.98
   1  14   8   25.38    4.09
   1 -14  -8   13.94    3.76
   1 -14  -8   16.15    3.48
  -1  14   9  109.00   10.29
  -1  14   9  128.53   11.89
  -1 -14  -9   98.33   10.07
  -1 -14  -9   97.78    9.29
   1  14   9   91.47    8.96
   1  14   9  106.13   10.23
   1 -14  -9   80.14    8.19
   1 -14  -9  106.29   10.01
  -1  14  10  223.71   19.80
  -1  14  10  226.47   20.08
  -1 -14 -10  190.19   16.92
  -1 -14 -10  194.89   17.75
   1  14  10  234.16   20.79
   1  14  10  217.35   19.30
   1 -14 -10  198.87   17.70
   1 -14 -10  195.00   17.48
  -1  14  11   54.81    6.08
  -1  14  11   74.33    7.91
  -1 -14 -11   72.84    8.30
  -1 -14 -11   62.33    6.58
   1  14  11   80.03    8.24
   1  14  11   71.51    7.63
   1 -14 -11   64.10    7.02
   1 -14 -11   70.07    7.30
  -1  14  12   26.10    4.81
  -1  14  12   23.39    4.09
  -1 -14 -12   26.49    5.03
  -1 -14 -12   26.82    4.15
   1  14  12   24.33    4.65
   1  14  12   32.63    4.81
   1 -14 -12   25.88    4.59
   1 -14 -12   30.92    4.70
  -1  14  13  241.40   21.40
  -1  14  13  249.48   22.12
   1  14 -13  200.31   17.42
  -1 -14 -13  237.03   21.24
  -1 -14 -13  235.60   20.74
   1  14  13  251.58   22.34
   1  14  13  258.88   22.84
   1 -14 -13  239.41   21.18
   1 -14 -13  254.07   22.40
  -1  14  14   11.78    4.31
  -1  14  14   10.62    3.65
   1  14 -14    8.24    1.22
  -1 -14 -14    9.40    3.32
  -1 -14 -14   12.06    4.26
   1  14  14   14.10    3.98
   1  14  14    3.32    4.09
   1 -14 -14   12.00    3.76
   1 -14 -14   14.77    4.31
  -1  14  15    8.41    4.92
[truncated: 2,801,998 more chars]
