# Supplementary material for: [1–9-NαC]-Linusorb B3 (Cyclo­linopeptide A) dimethyl sulfoxide monosolvate
Source: IUCrdata. 2020 Mar 13;5(Pt 3):x200318. doi: 10.1107/S2414314620003181 (PMC9462193; doi:10.1107/S2414314620003181)
Supplement: Supplementary file 2 [file x-05-x200318-Isup2.hkl]

data_I                                                                          
_shelx_title ' jci55_a.res in P2(1)2(1)2(1)'                                    
_shelx_refln_list_code          4                                               
_shelx_F_calc_maximum      300.31                                               
_exptl_crystal_F_000      2412.00                                               
_reflns_d_resolution_high  0.8150                                               
                                                                                
loop_                                                                           
 _space_group_symop_operation_xyz                                               
 'x, y, z'                                                                      
 '-x+1/2, -y, z+1/2'                                                            
 '-x, y+1/2, -z+1/2'                                                            
 'x+1/2, -y+1/2, -z'                                                            
                                                                                
_cell_length_a     9.9420                                                       
_cell_length_b    22.9860                                                       
_cell_length_c    26.5120                                                       
_cell_angle_alpha  90.000                                                       
_cell_angle_beta   90.000                                                       
_cell_angle_gamma  90.000                                                       
                                                                                
_shelx_F_squared_multiplier     1.000                                           
                                                                                
loop_                                                                           
 _refln_index_h                                                                 
 _refln_index_k                                                                 
 _refln_index_l                                                                 
 _refln_F_squared_calc                                                          
 _refln_F_squared_meas                                                          
 _refln_F_squared_sigma                                                         
 _refln_observed_status                                                         
   2   0   0      36429.83      42623.02      1799.29 o                         
   4   0   0       3532.01       3175.87       186.70 o                         
   6   0   0        465.66        553.67        45.18 o                         
   8   0   0       8228.17       9223.79       394.73 o                         
  10   0   0        409.39        466.75        41.51 o                         
  12   0   0        163.67        198.95        44.42 o                         
   1   1   0        111.12        120.02         5.03 o                         
   2   1   0      23858.11      26388.85       787.27 o                         
   3   1   0       4956.79       4514.26       201.85 o                         
   4   1   0        180.20        212.12        13.16 o                         
   5   1   0       2888.13       3607.25       143.90 o                         
   6   1   0        284.79        375.13        19.65 o                         
   7   1   0        300.82        340.49        20.24 o                         
   8   1   0       3815.57       4249.60       151.30 o                         
   9   1   0        515.85        510.76        29.24 o                         
  10   1   0         18.89          8.96        22.63 o                         
  11   1   0        189.80        208.31        27.51 o                         
  12   1   0         33.77         37.10        30.47 o                         
   0   2   0      70972.83     105836.97      4476.88 o                         
   1   2   0       5436.14       4786.08       143.42 o                         
   2   2   0        217.00        223.78        11.07 o                         
   3   2   0       3146.14       3672.62       172.67 o                         
   4   2   0       2215.58       2453.65        93.57 o                         
   5   2   0         34.57         61.00        12.29 o                         
   6   2   0         82.57         28.48        13.31 o                         
   7   2   0       1434.81       1578.46        52.58 o                         
   8   2   0         36.31         21.86        16.86 o                         
   9   2   0       1433.97       1686.91        61.05 o                         
  10   2   0        688.02        769.79        44.36 o                         
  11   2   0         38.89         48.71        26.52 o                         
  12   2   0        462.25        499.66        35.29 o                         
   1   3   0        153.59         95.78         5.27 o                         
   2   3   0      51881.48      65859.16      1969.06 o                         
   3   3   0      24063.43      24871.46       931.39 o                         
   4   3   0        183.19        252.20        14.25 o                         
   5   3   0         94.00         90.78        12.56 o                         
   6   3   0        168.69        142.27        14.38 o                         
   7   3   0       1588.37       1796.41        71.23 o                         
   8   3   0        428.13        356.67        22.98 o                         
   9   3   0         20.18         47.95        19.37 o                         
  10   3   0        194.12        241.06        24.95 o                         
  11   3   0          3.21         22.95        26.30 o                         
  12   3   0        146.01        117.90        30.27 o                         
   0   4   0      13802.87      14738.43       623.15 o                         
   1   4   0      18276.81      16748.06       501.18 o                         
   2   4   0       7193.04       6225.74       187.41 o                         
   3   4   0        741.65        727.76        30.62 o                         
   4   4   0       6743.02       6944.60       209.61 o                         
   5   4   0        336.09        385.54        19.30 o                         
   6   4   0       5963.32       6026.84       182.61 o                         
   7   4   0       2688.47       2504.89       129.25 o                         
   8   4   0         99.14         84.85        18.34 o                         
   9   4   0         79.93         92.94        20.12 o                         
  10   4   0       4705.44       6224.27       203.60 o                         
  11   4   0        140.26        145.24        27.05 o                         
  12   4   0       1624.26       1680.85        79.60 o                         
   1   5   0      54889.86      68777.51      2058.26 o                         
   2   5   0      13756.81      13020.09       390.48 o                         
   3   5   0       1913.31       1826.41        56.87 o                         
   4   5   0          3.27         15.91        10.64 o                         
   5   5   0        421.22        577.74        26.10 o                         
   6   5   0         26.60         38.48        13.59 o                         
   7   5   0       1376.94       1533.76        61.30 o                         
   8   5   0         12.56         19.13        17.71 o                         
   9   5   0        666.57        749.26        48.69 o                         
  10   5   0          0.64         16.99        23.13 o                         
  11   5   0        940.89       1090.63        60.99 o                         
  12   5   0        213.73        186.26        32.99 o                         
   0   6   0      15087.57      13921.86       589.17 o                         
   1   6   0        750.99        646.11        20.66 o                         
   2   6   0         61.57         44.75         6.75 o                         
   3   6   0       1534.56       1480.14        46.84 o                         
   4   6   0        140.35        153.84        12.40 o                         
   5   6   0        911.09       1073.93        36.70 o                         
   6   6   0        711.60        549.10        30.11 o                         
   7   6   0         95.66         80.67        16.67 o                         
   8   6   0       2563.28       2499.91        86.80 o                         
   9   6   0          0.61         -2.00        20.24 o                         
  10   6   0        243.50        301.20        26.94 o                         
  11   6   0        750.19        785.40        49.24 o                         
   1   7   0      23329.79      24790.51       741.85 o                         
   2   7   0        171.79        147.38         8.23 o                         
   3   7   0        252.29        198.29        12.39 o                         
   4   7   0        211.56        214.13        13.55 o                         
   5   7   0       1289.62       1282.08        42.57 o                         
   6   7   0       1820.25       1858.93        60.08 o                         
   7   7   0        432.25        373.91        22.03 o                         
   8   7   0        893.92        914.18        49.46 o                         
   9   7   0        107.28        121.79        21.98 o                         
  10   7   0        989.21       1100.62        54.00 o                         
  11   7   0        112.81        140.86        28.11 o                         
   0   8   0        294.15        210.63        16.13 o                         
   1   8   0       8046.20       7708.86       231.36 o                         
   2   8   0        486.28        514.47        17.86 o                         
   3   8   0      29081.77      30335.99       908.05 o                         
   4   8   0      15902.91      15486.92       464.38 o                         
   5   8   0         58.44         95.61        12.65 o                         
   6   8   0       1856.00       1935.71        62.50 o                         
   7   8   0        363.78        416.98        22.77 o                         
   8   8   0       2660.59       2657.92        84.59 o                         
   9   8   0         22.07         24.72        20.93 o                         
  10   8   0        199.12        203.15        26.01 o                         
  11   8   0         49.80         48.74        27.90 o                         
   1   9   0       5555.70       5595.00       168.36 o                         
   2   9   0         57.93         65.07         7.16 o                         
   3   9   0          0.79          0.98         8.56 o                         
   4   9   0        287.97        293.95        14.76 o                         
   5   9   0         95.38         75.46        12.54 o                         
   6   9   0        240.86        305.84        18.77 o                         
   7   9   0         59.55         48.88        17.60 o                         
   8   9   0        218.15        189.80        20.57 o                         
   9   9   0        740.19        859.50        36.26 o                         
  10   9   0        309.05        326.27        27.71 o                         
  11   9   0        508.33        534.87        47.71 o                         
   0  10   0       8905.59       8925.34       378.78 o                         
   1  10   0         88.31        126.59         7.19 o                         
   2  10   0       6791.08       6820.70       205.39 o                         
   3  10   0        249.87        242.69        12.12 o                         
   4  10   0        363.80        275.70        14.26 o                         
   5  10   0       1318.56       1417.76        58.21 o                         
   6  10   0       5392.31       5077.37       155.54 o                         
   7  10   0        158.48        184.97        19.13 o                         
   8  10   0         95.98        132.38        20.12 o                         
   9  10   0         60.42         34.49        21.53 o                         
  10  10   0       1659.95       1796.61        89.66 o                         
  11  10   0        706.84        791.81        49.04 o                         
   1  11   0         79.30         75.57         6.51 o                         
   2  11   0        692.94        761.85        25.13 o                         
   3  11   0       6323.55       6871.74       207.26 o                         
   4  11   0        157.09        136.33        11.38 o                         
   5  11   0        921.87        888.12        31.93 o                         
   6  11   0          3.16         -8.99        15.00 o                         
   7  11   0       5732.30       5565.71       169.83 o                         
   8  11   0         73.16         36.24        18.91 o                         
   9  11   0          9.71         47.24        22.20 o                         
  10  11   0         17.04         24.25        25.55 o                         
  11  11   0         36.85         31.41        28.65 o                         
   0  12   0       3968.85       3747.78       160.20 o                         
   1  12   0        877.06        870.99        27.82 o                         
   2  12   0        128.57        194.47         9.93 o                         
   3  12   0       3643.70       3554.04       108.35 o                         
   4  12   0       5487.79       5693.67       172.70 o                         
   5  12   0        173.91        185.40        15.25 o                         
   6  12   0        122.74        161.39        17.05 o                         
   7  12   0       1189.46       1213.50        43.06 o                         
   8  12   0         39.87         27.92        19.09 o                         
   9  12   0       4383.43       5063.88       247.25 o                         
  10  12   0        947.48        992.77        43.75 o                         
  11  12   0        354.18        349.06        32.27 o                         
   1  13   0       1961.80       1869.23        57.36 o                         
   2  13   0        973.04        934.06        30.28 o                         
   3  13   0       2049.63       1942.12        60.53 o                         
   4  13   0        476.93        489.16        20.37 o                         
   5  13   0        703.42        731.77        38.93 o                         
   6  13   0         31.99         44.13        15.21 o                         
   7  13   0        149.34        134.28        18.41 o                         
   8  13   0        407.17        475.46        26.07 o                         
   9  13   0        836.77        988.34        39.93 o                         
  10  13   0         20.73         25.11        26.28 o                         
   0  14   0       8434.17       8258.85       350.60 o                         
   1  14   0       1919.63       2073.06        63.53 o                         
   2  14   0       1195.83       1241.59        39.46 o                         
   3  14   0       2535.63       2550.81        78.57 o                         
   4  14   0          0.18        -14.92        10.86 o                         
   5  14   0         94.54        114.32        14.68 o                         
   6  14   0        532.18        659.59        29.41 o                         
   7  14   0        103.16        131.60        18.74 o                         
   8  14   0        628.82        673.31        30.26 o                         
   9  14   0        557.34        459.10        30.94 o                         
  10  14   0          3.64         -6.60        24.81 o                         
   1  15   0        296.96        337.20        13.30 o                         
   2  15   0        344.60        403.65        15.78 o                         
   3  15   0       1474.46       1531.04        48.67 o                         
   4  15   0       1474.66       1521.40        49.42 o                         
   5  15   0        779.02        929.61        38.37 o                         
   6  15   0         36.91         56.96        15.94 o                         
   7  15   0        894.50       1029.02        44.32 o                         
   8  15   0          8.63         42.30        19.52 o                         
   9  15   0          1.82        -22.73        21.73 o                         
  10  15   0          0.02         36.88        26.68 o                         
   0  16   0        738.76        847.94        39.20 o                         
   1  16   0       2373.62       2336.68        71.64 o                         
   2  16   0       1409.35       1487.56        46.91 o                         
   3  16   0        181.73        294.65        14.69 o                         
   4  16   0       3052.74       3090.02        95.57 o                         
   5  16   0       1601.23       1700.09        61.35 o                         
   6  16   0       1637.12       1587.08        52.80 o                         
   7  16   0        248.25        319.11        21.86 o                         
   8  16   0        283.18        263.99        30.43 o                         
   9  16   0         41.14         53.75        24.39 o                         
  10  16   0        620.49        568.20        43.90 o                         
   1  17   0        311.53        367.10        15.02 o                         
   2  17   0        197.38        282.23        19.88 o                         
   3  17   0        911.92       1002.48        33.96 o                         
   4  17   0        130.89        169.82        14.09 o                         
   5  17   0       2171.67       2349.27        74.17 o                         
   6  17   0        336.04        382.40        21.32 o                         
   7  17   0         78.78         92.69        17.14 o                         
   8  17   0         85.18        106.88        19.54 o                         
   9  17   0        245.48        307.41        26.09 o                         
   0  18   0        425.84        664.07        37.32 o                         
   1  18   0       2925.21       3020.02        92.22 o                         
   2  18   0       4493.01       4445.30       134.99 o                         
   3  18   0         12.41        128.04        12.22 o                         
   4  18   0       2091.51       2108.83        66.47 o                         
   5  18   0         27.00         42.02        14.30 o                         
   6  18   0       1150.09       1034.09        37.18 o                         
   7  18   0          0.00        132.91        17.10 o                         
   8  18   0        113.11         85.53        19.82 o                         
   9  18   0        431.53        370.41        36.64 o                         
   1  19   0       1167.83       1571.05        49.62 o                         
   2  19   0       1789.45       1930.29        60.46 o                         
   3  19   0        159.81        246.35        14.77 o                         
   4  19   0        583.90        648.93        26.61 o                         
   5  19   0        202.33        232.47        18.63 o                         
   6  19   0         31.80         51.87        14.81 o                         
   7  19   0          9.39         26.69        17.17 o                         
   8  19   0        388.70        363.38        25.36 o                         
   9  19   0         58.44        109.80        24.67 o                         
   0  20   0       2710.90       3167.76       137.06 o                         
   1  20   0        608.87        680.34        24.47 o                         
   2  20   0         42.83        115.96        11.89 o                         
   3  20   0        748.62        802.36        28.93 o                         
   4  20   0        524.76        584.81        27.42 o                         
   5  20   0        448.88        513.74        24.71 o                         
   6  20   0        232.14        285.37        18.97 o                         
   7  20   0         68.22        108.11        18.04 o                         
   8  20   0        587.91        585.33        38.86 o                         
   1  21   0          9.08         57.25        10.65 o                         
   2  21   0        452.83        478.42        19.65 o                         
   3  21   0         74.50        236.33        16.93 o                         
   4  21   0       2964.53       2740.43       102.52 o                         
   5  21   0        161.56        150.10        15.78 o                         
   6  21   0         35.31         78.18        15.91 o                         
   7  21   0        330.75        347.18        23.38 o                         
   8  21   0         59.76         92.32        22.05 o                         
   0  22   0        548.23        658.76        33.48 o                         
   1  22   0         11.65         39.71        10.97 o                         
   2  22   0        508.69        573.53        22.03 o                         
   3  22   0          2.23        103.46        12.94 o                         
   4  22   0        407.36        447.13        38.42 o                         
   5  22   0         32.72         30.24        13.97 o                         
   6  22   0        124.31        148.76        17.78 o                         
   7  22   0        360.32        338.01        23.19 o                         
   1  23   0          1.13         47.93        12.20 o                         
   3  23   0       1958.82       1986.56        62.85 o                         
   4  23   0         37.53         76.70        18.36 o                         
   5  23   0          9.61         60.89        16.18 o                         
   6  23   0        111.73        110.94        18.15 o                         
   7  23   0          1.48         20.31        20.09 o                         
   0  24   0         26.61         60.86        18.18 o                         
   1  24   0        119.80        151.20        16.79 o                         
   2  24   0        569.09        639.68        25.45 o                         
   3  24   0         28.50         56.75        14.03 o                         
   4  24   0        377.84        342.98        19.81 o                         
   5  24   0         12.34         29.04        16.72 o                         
   6  24   0         72.40         53.86        19.03 o                         
   1  25   0         26.47         26.23        15.97 o                         
   2  25   0         10.37         15.13        14.61 o                         
   3  25   0        357.61        327.54        23.60 o                         
   4  25   0        235.42        263.05        22.50 o                         
   5  25   0         76.87         43.29        18.48 o                         
   0  26   0        488.92        424.22        30.21 o                         
   1  26   0          7.19         30.26        17.88 o                         
   2  26   0        898.82       1088.31        38.74 o                         
   3  26   0         41.89         27.67        20.53 o                         
   4  26   0         10.70          8.18        21.13 o                         
   1  27   0        485.00        514.88        28.78 o                         
   2  27   0         23.13         16.39        18.79 o                         
   3  27   0          1.86         37.46        21.94 o                         
   0  28   0        194.91        202.88        42.20 o                         
   1  28   0        865.29        918.71        41.36 o                         
   1   0   1      16309.51      19853.02       647.34 o                         
   2   0   1       5135.43       4984.81       201.70 o                         
   3   0   1        220.58        303.53        16.29 o                         
   4   0   1       6103.82       5817.39       254.63 o                         
   5   0   1        576.20        649.28        28.88 o                         
   6   0   1        448.69        552.32        31.61 o                         
   7   0   1        156.62        197.23        17.86 o                         
   8   0   1        713.53        686.15        34.81 o                         
   9   0   1       3178.30       3783.18       143.50 o                         
  10   0   1        129.36        125.26        23.69 o                         
  11   0   1       1458.18       1664.83        66.26 o                         
  12   0   1          0.09         20.30        30.04 o                         
 -12   1   1        239.61        233.14        31.89 o                         
 -11   1   1         72.34         44.47        26.08 o                         
 -10   1   1        102.35        123.65        23.79 o                         
  -9   1   1        406.30        467.96        25.79 o                         
  -8   1   1         92.26        120.14        18.38 o                         
  -7   1   1        493.84        532.42        25.07 o                         
  -6   1   1        563.23        606.91        24.54 o                         
  -5   1   1        921.20       1120.45        38.31 o                         
  -4   1   1       2011.76       2048.18       101.57 o                         
  -3   1   1        513.74        618.68        24.55 o                         
  -2   1   1      13008.59      12275.71       540.62 o                         
  -1   1   1       1322.08        988.10        30.12 o                         
   0   1   1          0.06          1.81         0.72 o                         
   1   1   1       1285.42        949.29        33.74 o                         
   2   1   1      13109.48      14219.06       548.57 o                         
   3   1   1        497.69        619.50        27.35 o                         
   4   1   1       2002.91       2288.34        76.18 o                         
   5   1   1        934.36       1007.35        68.96 o                         
   6   1   1        580.74        613.28        33.75 o                         
   7   1   1        491.73        589.80        32.06 o                         
   8   1   1         92.32        128.71        18.29 o                         
   9   1   1        417.04        472.50        42.92 o                         
  10   1   1        104.05        129.80        23.46 o                         
  11   1   1         72.15         51.89        26.93 o                         
  12   1   1        239.66        215.91        32.29 o                         
 -12   2   1        558.65        526.93        36.02 o                         
 -11   2   1        361.03        387.49        35.01 o                         
 -10   2   1        212.96        331.76        33.79 o                         
  -9   2   1        699.57        729.33        44.32 o                         
  -8   2   1       1475.87       1857.83        78.30 o                         
  -7   2   1       1818.24       2010.68        84.32 o                         
  -6   2   1       7125.06       8389.75       270.71 o                         
  -5   2   1       1101.24       1272.04        50.89 o                         
  -4   2   1        556.35        709.46        25.66 o                         
  -3   2   1        982.91        908.47        37.52 o                         
  -2   2   1       3890.52       3460.90       104.67 o                         
  -1   2   1       6581.68       5763.92       172.78 o                         
   0   2   1      88772.42     136944.20      5175.75 o                         
   1   2   1       6560.71       5778.56       229.50 o                         
   2   2   1       3813.09       3354.89       101.70 o                         
   3   2   1        981.61       1001.69        40.98 o                         
   4   2   1        551.65        715.10        26.95 o                         
   5   2   1       1109.93       1364.21        63.32 o                         
   6   2   1       7056.22       7232.20       293.73 o                         
   7   2   1       1831.86       2034.93        70.26 o                         
   8   2   1       1462.48       1562.98        56.52 o                         
   9   2   1        680.24        728.83        34.58 o                         
  10   2   1        203.21        228.46        25.09 o                         
  11   2   1        360.93        339.76        30.10 o                         
  12   2   1        562.81        537.52        36.25 o                         
 -12   3   1        340.29        323.94        33.23 o                         
 -11   3   1        243.30        237.74        28.62 o                         
 -10   3   1        321.04        367.02        26.97 o                         
  -9   3   1       1966.32       2638.81       133.48 o                         
  -8   3   1        703.60        630.83        42.46 o                         
  -7   3   1        973.05       1210.05        49.38 o                         
  -6   3   1       2477.65       2676.41       107.11 o                         
  -5   3   1        280.13        330.28        17.14 o                         
  -4   3   1       3794.41       3985.91       121.56 o                         
  -3   3   1       3445.75       3426.55       104.41 o                         
  -2   3   1      10515.19       9130.27       273.95 o                         
  -1   3   1       4239.68       3676.76       118.01 o                         
   0   3   1       2541.82       2509.84        75.21 o                         
   1   3   1       4171.62       3728.47       112.04 o                         
   2   3   1      10614.88       9409.68       282.25 o                         
   3   3   1       3460.76       3381.16       118.11 o                         
   4   3   1       3788.34       4030.93       178.53 o                         
   5   3   1        272.46        312.76        16.71 o                         
   6   3   1       2466.31       2486.06       126.45 o                         
   7   3   1        965.97       1152.11        56.77 o                         
   8   3   1        697.02        664.01        43.61 o                         
   9   3   1       1936.90       2277.88        90.29 o                         
  10   3   1        327.35        359.11        26.77 o                         
  11   3   1        243.93        318.08        29.37 o                         
  12   3   1        335.43        359.37        33.55 o                         
 -12   4   1        365.03        336.10        32.66 o                         
 -11   4   1        904.04        833.93        56.71 o                         
 -10   4   1       1517.61       1703.60        80.82 o                         
  -9   4   1          7.01         -5.75        20.08 o                         
  -8   4   1          2.89         11.86        18.03 o                         
  -7   4   1        173.18        154.73        17.55 o                         
  -6   4   1       1470.56       1567.15        74.25 o                         
  -5   4   1       2411.28       2780.82        86.42 o                         
  -4   4   1       1872.79       1625.81        68.48 o                         
  -3   4   1      14929.85      15887.89       481.76 o                         
  -2   4   1       6376.75       5869.68       176.83 o                         
  -1   4   1      36592.77      43056.45      1286.45 o                         
   0   4   1       6569.65       6026.47       180.31 o                         
   1   4   1      36431.48      44225.54      1319.87 o                         
   2   4   1       6477.86       5988.16       180.20 o                         
   3   4   1      14970.50      14673.71       440.20 o                         
   4   4   1       1865.41       1811.08        57.44 o                         
   5   4   1       2440.57       2492.30        77.97 o                         
   6   4   1       1483.56       1550.28        62.83 o                         
   7   4   1        169.41        160.56        17.61 o                         
   8   4   1          3.48         12.91        17.75 o                         
   9   4   1          8.89         12.32        18.78 o                         
  10   4   1       1498.69       1854.69        76.24 o                         
  11   4   1        903.71       1061.67        69.81 o                         
  12   4   1        361.26        401.37        43.42 o                         
 -12   5   1        262.35        218.43        33.38 o                         
 -11   5   1        428.41        452.21        37.28 o                         
 -10   5   1       2848.05       3327.28       121.87 o                         
  -9   5   1        613.26        625.12        31.61 o                         
  -8   5   1        752.77        800.48        40.59 o                         
  -7   5   1       3069.69       3363.67       157.45 o                         
  -6   5   1        474.66        442.04        24.13 o                         
  -5   5   1        729.33        853.67        32.35 o                         
  -4   5   1       5825.08       5932.22       209.14 o                         
  -3   5   1       4203.22       3892.51       118.29 o                         
  -2   5   1       1518.43       1376.12        42.88 o                         
  -1   5   1      11195.09      10329.72       309.31 o                         
   0   5   1       6915.62       6326.04       189.74 o                         
   1   5   1      11148.54      10548.32       316.17 o                         
   2   5   1       1548.53       1396.41        43.52 o                         
   3   5   1       4246.42       3729.92       113.40 o                         
   4   5   1       5813.97       5893.06       178.27 o                         
   5   5   1        735.28        836.90        39.49 o                         
   6   5   1        477.93        448.11        20.81 o                         
   7   5   1       3081.81       3362.14       111.43 o                         
   8   5   1        761.59        706.46        30.84 o                         
   9   5   1        634.16        631.48        29.28 o                         
  10   5   1       2823.88       3491.23       128.21 o                         
  11   5   1        425.90        419.94        31.19 o                         
  12   5   1        257.87        229.19        31.45 o                         
 -11   6   1        479.19        585.27        35.43 o                         
 -10   6   1       1634.83       1905.16        73.75 o                         
  -9   6   1       1743.88       1983.56        89.13 o                         
  -8   6   1        702.97        685.20        40.27 o                         
  -7   6   1        934.98        912.83        54.77 o                         
  -6   6   1        555.49        558.46        27.03 o                         
  -5   6   1       1767.06       1869.92        59.45 o                         
  -4   6   1         57.21         67.19        11.00 o                         
  -3   6   1       3141.95       2930.16        89.72 o                         
  -2   6   1       2029.99       1908.49        58.63 o                         
  -1   6   1         48.08         36.64         4.67 o                         
   0   6   1        462.76        355.55        11.80 o                         
   1   6   1         43.44         37.82         5.56 o                         
   2   6   1       2090.24       1923.81        59.09 o                         
   3   6   1       3115.15       2912.63        89.34 o                         
   4   6   1         59.41         60.26        11.08 o                         
   5   6   1       1733.23       1779.14        56.96 o                         
   6   6   1        539.66        529.62        33.05 o                         
   7   6   1        927.73        954.56        35.62 o                         
   8   6   1        711.11        718.13        39.00 o                         
   9   6   1       1741.08       1880.36        81.98 o                         
  10   6   1       1655.65       2003.34        85.76 o                         
  11   6   1        478.07        588.28        41.57 o                         
 -11   7   1        553.57        550.09        34.24 o                         
 -10   7   1          7.44        -11.53        23.69 o                         
  -9   7   1        303.37        341.73        24.53 o                         
  -8   7   1       1174.62       1384.19        68.65 o                         
  -7   7   1        145.50        163.77        17.85 o                         
  -6   7   1       2699.00       2769.92        86.66 o                         
  -5   7   1       1873.51       1972.10        62.63 o                         
  -4   7   1        104.86        110.56        11.56 o                         
  -3   7   1      15220.91      15379.46       460.94 o                         
  -2   7   1       6390.50       6060.77       182.52 o                         
  -1   7   1       2881.93       2766.91        83.66 o                         
   0   7   1       3553.03       3589.73       107.78 o                         
   1   7   1       2850.37       2713.34        81.98 o                         
   2   7   1       6476.54       6246.83       188.21 o                         
   3   7   1      15209.62      15482.37       464.53 o                         
   4   7   1        106.46        105.92        11.42 o                         
   5   7   1       1887.34       1838.43        58.69 o                         
   6   7   1       2720.12       2886.19        89.93 o                         
   7   7   1        148.67        204.10        18.96 o                         
   8   7   1       1184.85       1291.43        55.71 o                         
   9   7   1        288.88        294.28        23.78 o                         
  10   7   1          8.93         11.92        23.99 o                         
  11   7   1        555.08        581.88        34.67 o                         
 -11   8   1        240.95        279.10        29.99 o                         
 -10   8   1        781.83        906.70        39.42 o                         
  -9   8   1        712.97        789.58        35.27 o                         
  -8   8   1        524.82        602.69        30.21 o                         
  -7   8   1        633.37        600.46        27.21 o                         
  -6   8   1       1436.73       1527.62        54.08 o                         
  -5   8   1        170.73        205.83        14.22 o                         
  -4   8   1        735.67        703.17        30.06 o                         
  -3   8   1       1084.78       1086.84        35.51 o                         
  -2   8   1       3472.98       3160.43        95.95 o                         
  -1   8   1       1779.33       1694.17        51.70 o                         
   0   8   1       3794.15       3303.61        99.52 o                         
   1   8   1       1813.71       1768.76        53.94 o                         
   2   8   1       3544.12       3363.43       102.05 o                         
   3   8   1       1070.05       1100.35        35.86 o                         
   4   8   1        742.63        734.88        26.33 o                         
   5   8   1        175.69        230.20        14.78 o                         
   6   8   1       1447.43       1538.50        54.46 o                         
   7   8   1        639.02        609.80        27.29 o                         
   8   8   1        519.72        550.84        27.24 o                         
   9   8   1        707.42        770.14        42.58 o                         
  10   8   1        764.52        849.75        41.17 o                         
  11   8   1        241.65        235.28        29.70 o                         
 -11   9   1        373.31        378.03        31.12 o                         
 -10   9   1        342.26        345.19        28.91 o                         
  -9   9   1        698.49        764.51        33.96 o                         
  -8   9   1        554.97        558.68        27.57 o                         
  -7   9   1       1242.41       1130.94        40.80 o                         
  -6   9   1       1592.59       1603.81        52.98 o                         
  -5   9   1        153.74        182.60        14.09 o                         
  -4   9   1       3511.93       3261.59       100.24 o                         
  -3   9   1         35.99         50.45         8.72 o                         
  -2   9   1       1268.54       1148.59        36.28 o                         
  -1   9   1       5851.48       5657.72       170.02 o                         
   0   9   1       2084.17       1987.45        60.28 o                         
   1   9   1       5796.65       5607.43       168.63 o                         
   2   9   1       1286.73       1157.29        36.65 o                         
   3   9   1         34.11         36.89         8.42 o                         
   4   9   1       3500.06       3267.85       100.34 o                         
   5   9   1        165.03        179.24        15.94 o                         
   6   9   1       1566.91       1671.88        54.94 o                         
   7   9   1       1245.35       1201.15        42.83 o                         
   8   9   1        548.06        645.19        29.51 o                         
   9   9   1        688.66        693.16        32.29 o                         
  10   9   1        336.51        357.89        28.67 o                         
  11   9   1        374.40        382.38        33.99 o                         
 -11  10   1        134.65        125.11        28.98 o                         
 -10  10   1        186.49        175.78        26.27 o                         
  -9  10   1        310.69        329.95        24.99 o                         
  -8  10   1        576.93        565.16        27.90 o                         
  -7  10   1        928.01        870.29        33.98 o                         
  -6  10   1        445.76        478.49        29.12 o                         
  -5  10   1       2322.25       2099.74        66.44 o                         
  -4  10   1         11.60         22.38        10.10 o                         
  -3  10   1      22586.18      23401.14       701.06 o                         
  -2  10   1       7103.51       6976.04       209.83 o                         
  -1  10   1        257.77        279.46        10.96 o                         
   0  10   1        202.16        199.84         8.41 o                         
   1  10   1        250.91        270.28        10.52 o                         
   2  10   1       7137.80       6882.78       207.26 o                         
   3  10   1      22622.66      23667.61       708.88 o                         
   4  10   1         11.78         23.34         9.83 o                         
   5  10   1       2356.01       2202.28        69.53 o                         
   6  10   1        442.64        508.90        23.45 o                         
   7  10   1        936.85        914.28        35.38 o                         
   8  10   1        572.20        618.30        30.26 o                         
   9  10   1        308.37        279.46        24.55 o                         
  10  10   1        180.36        159.57        26.47 o                         
  11  10   1        134.21        120.22        29.52 o                         
 -11  11   1        416.67        323.82        31.51 o                         
 -10  11   1        171.95        189.45        26.33 o                         
  -9  11   1        609.40        576.36        30.04 o                         
  -8  11   1       1009.95       1063.43        40.22 o                         
  -7  11   1       1073.23       1235.41        43.58 o                         
  -6  11   1         34.90         51.21        15.22 o                         
  -5  11   1       3040.03       2937.31        91.16 o                         
  -4  11   1         14.66         15.34         9.66 o                         
  -3  11   1       2401.70       2181.08        67.52 o                         
  -2  11   1       2782.64       2635.21        80.45 o                         
  -1  11   1        207.83        260.98        10.65 o                         
   0  11   1        865.02       1004.70        31.40 o                         
   1  11   1        208.90        254.76        10.41 o                         
   2  11   1       2737.29       2688.39        82.08 o                         
   3  11   1       2435.23       2303.25        71.22 o                         
   4  11   1         14.10         19.64         9.82 o                         
   5  11   1       3004.36       2949.72        91.62 o                         
   6  11   1         31.31         63.68        15.61 o                         
   7  11   1       1084.98       1207.66        42.87 o                         
   8  11   1       1012.32       1002.89        38.63 o                         
   9  11   1        625.79        645.51        31.62 o                         
  10  11   1        177.90        161.23        26.00 o                         
  11  11   1        418.22        405.17        39.97 o                         
 -11  12   1         86.96         87.38        29.96 o                         
 -10  12   1        338.89        324.33        28.74 o                         
  -9  12   1        267.18        247.73        24.43 o                         
  -8  12   1        579.83        606.55        28.97 o                         
  -7  12   1       4113.98       4196.89       129.35 o                         
  -6  12   1       1237.80       1233.59        42.84 o                         
  -5  12   1       5625.88       5545.70       180.32 o                         
  -4  12   1         71.07         57.08        10.52 o                         
  -3  12   1         58.78         59.91         8.43 o                         
  -2  12   1       2897.39       2995.89        91.26 o                         
  -1  12   1       9765.05       9848.23       295.33 o                         
   0  12   1       2163.42       2269.27        69.11 o                         
   1  12   1       9837.10       9980.54       299.49 o                         
   2  12   1       2917.90       2937.78        89.52 o                         
   3  12   1         60.43         67.59         8.45 o                         
   4  12   1         71.96         48.53        10.71 o                         
   5  12   1       5606.06       5557.02       183.82 o                         
   6  12   1       1252.99       1328.47        51.79 o                         
   7  12   1       4104.96       4257.77       131.56 o                         
   8  12   1        589.79        645.87        29.78 o                         
   9  12   1        268.61        296.59        25.56 o                         
  10  12   1        337.32        378.99        28.70 o                         
  11  12   1         86.24        111.43        29.15 o                         
 -10  13   1        335.81        343.97        29.83 o                         
  -9  13   1        163.71        151.78        23.03 o                         
  -8  13   1         74.87         84.34        20.29 o                         
  -7  13   1        299.23        261.42        20.76 o                         
  -6  13   1        508.73        477.77        25.03 o                         
  -5  13   1       1069.07       1147.19        39.32 o                         
  -4  13   1       1485.43       1523.19        49.00 o                         
  -3  13   1        428.89        479.63        18.38 o                         
  -2  13   1        810.16        858.93        28.16 o                         
  -1  13   1       1755.13       1823.05        56.01 o                         
   0  13   1       1846.64       1764.50        54.01 o                         
   1  13   1       1769.06       1802.90        59.08 o                         
   2  13   1        800.47        843.34        27.59 o                         
   3  13   1        417.09        462.63        18.07 o                         
   4  13   1       1493.52       1538.80        49.51 o                         
   5  13   1       1090.05       1087.82        37.83 o                         
   6  13   1        517.11        479.52        23.50 o                         
   7  13   1        297.14        264.47        20.21 o                         
   8  13   1         73.52         72.08        20.22 o                         
   9  13   1        173.20        172.67        23.66 o                         
  10  13   1        340.80        312.63        28.94 o                         
 -10  14   1        180.03        114.10        26.56 o                         
  -9  14   1        220.78        208.17        24.28 o                         
  -8  14   1         38.48         61.76        20.13 o                         
  -7  14   1        983.46       1024.64        44.38 o                         
  -6  14   1        108.96        150.28        16.99 o                         
  -5  14   1        731.02        792.11        29.84 o                         
  -4  14   1        429.92        496.69        20.40 o                         
  -3  14   1       3134.69       3249.79        99.44 o                         
  -2  14   1        328.08        346.40        13.99 o                         
  -1  14   1        639.48        772.06        26.73 o                         
   0  14   1       1543.52       1627.43        50.19 o                         
   1  14   1        640.58        798.39        30.62 o                         
   2  14   1        311.78        338.69        13.81 o                         
   3  14   1       3137.64       3265.49        99.87 o                         
   4  14   1        429.05        493.01        20.38 o                         
   5  14   1        710.86        825.50        32.92 o                         
   6  14   1        109.16        126.73        16.78 o                         
   7  14   1        981.45        993.57        37.02 o                         
   8  14   1         37.72         58.65        19.70 o                         
   9  14   1        226.39        253.02        25.34 o                         
  10  14   1        187.97        159.19        26.90 o                         
 -10  15   1        229.60        203.83        33.71 o                         
  -9  15   1        145.72         86.12        23.17 o                         
  -8  15   1         90.52         83.17        20.47 o                         
  -7  15   1       1165.61       1174.06        42.17 o                         
  -6  15   1        626.50        593.39        26.27 o                         
  -5  15   1       4842.01       4807.24       146.97 o                         
  -4  15   1       1816.90       1965.16        72.30 o                         
  -3  15   1        760.77        808.88        27.81 o                         
  -2  15   1         64.81         64.99         8.43 o                         
  -1  15   1        225.02        248.09        11.26 o                         
   0  15   1         51.83         45.95         7.21 o                         
   1  15   1        217.22        224.01        11.00 o                         
   2  15   1         67.36         62.04         8.46 o                         
   3  15   1        745.93        800.91        27.47 o                         
   4  15   1       1824.97       1899.94        60.28 o                         
   5  15   1       4861.61       4862.28       148.47 o                         
   6  15   1        632.36        616.84        29.09 o                         
   7  15   1       1175.96       1228.38        48.61 o                         
   8  15   1         88.00         84.51        20.32 o                         
   9  15   1        137.46         89.39        23.23 o                         
  10  15   1        226.07        186.27        27.72 o                         
 -10  16   1         32.87         19.29        26.67 o                         
  -9  16   1        158.29        167.84        23.84 o                         
  -8  16   1        457.40        418.74        25.17 o                         
  -7  16   1        332.82        328.37        22.81 o                         
  -6  16   1        891.03        857.63        32.69 o                         
  -5  16   1       1638.48       1729.37        56.36 o                         
  -4  16   1         29.94         61.29        12.18 o                         
  -3  16   1       2513.97       2612.23        80.77 o                         
  -2  16   1       2709.64       2674.34        81.99 o                         
  -1  16   1         54.54         61.00         8.01 o                         
   0  16   1       1194.92       1306.99        41.02 o                         
   1  16   1         59.13         71.25         8.22 o                         
   2  16   1       2719.02       2712.79        83.20 o                         
   3  16   1       2539.00       2604.91        80.53 o                         
   4  16   1         29.09         63.39        12.38 o                         
   5  16   1       1621.98       1627.20        53.28 o                         
   6  16   1        889.87        886.73        33.57 o                         
   7  16   1        335.02        387.62        26.69 o                         
   8  16   1        453.66        463.46        37.01 o                         
   9  16   1        153.05        148.86        23.98 o                         
  10  16   1         31.70         59.75        27.28 o                         
  -9  17   1        409.57        391.78        27.59 o                         
  -8  17   1        437.58        416.64        29.78 o                         
  -7  17   1         22.57         12.77        16.43 o                         
  -6  17   1       1213.65       1230.26        42.92 o                         
  -5  17   1        948.02       1068.67        37.44 o                         
  -4  17   1       1400.69       1481.05        48.50 o                         
  -3  17   1        547.73        577.93        22.33 o                         
  -2  17   1       3152.06       3276.80       100.06 o                         
  -1  17   1       1655.31       1654.73        51.58 o                         
   0  17   1        415.38        475.82        23.28 o                         
   1  17   1       1682.53       1680.09        52.32 o                         
   2  17   1       3177.12       3214.13        98.25 o                         
   3  17   1        558.76        625.50        23.30 o                         
   4  17   1       1395.22       1424.41        46.67 o                         
   5  17   1        935.15       1014.98        37.18 o                         
   6  17   1       1215.23       1226.40        42.73 o                         
   7  17   1         22.84         29.87        16.81 o                         
   8  17   1        433.27        411.94        24.78 o                         
   9  17   1        410.12        448.07        29.11 o                         
  -9  18   1        105.95        126.79        23.65 o                         
  -8  18   1         51.64         74.66        20.27 o                         
  -7  18   1       1794.67       1778.86        58.60 o                         
  -6  18   1        102.84        134.70        15.90 o                         
  -5  18   1          2.52         19.40        13.87 o                         
  -4  18   1       1002.98       1019.19        35.14 o                         
  -3  18   1       1727.19       1841.01        58.20 o                         
  -2  18   1       2873.38       2846.55        87.12 o                         
  -1  18   1        307.95        389.41        16.28 o                         
   0  18   1       5156.80       5225.72       158.01 o                         
   1  18   1        311.72        391.75        16.03 o                         
   2  18   1       2841.41       3020.93       103.12 o                         
   3  18   1       1708.48       1850.80        58.56 o                         
   4  18   1       1003.91       1030.80        35.44 o                         
   5  18   1          2.76         16.90        13.26 o                         
   6  18   1        106.03        131.01        15.59 o                         
   7  18   1       1783.62       1709.36        77.06 o                         
   8  18   1         53.38         61.97        20.23 o                         
   9  18   1        110.80        113.78        25.06 o                         
  -9  19   1        207.39        209.46        27.93 o                         
  -8  19   1        153.82        167.60        21.72 o                         
  -7  19   1         76.23         62.79        17.76 o                         
  -6  19   1        136.61        118.46        15.38 o                         
  -5  19   1       1092.43       1124.68        39.07 o                         
  -4  19   1        326.85        431.14        38.14 o                         
  -3  19   1       1645.25       1692.12        53.89 o                         
  -2  19   1        145.88        228.06        15.00 o                         
  -1  19   1       3734.72       3872.71       117.84 o                         
   0  19   1       1263.37       1357.60        43.31 o                         
   1  19   1       3693.97       3957.60       120.39 o                         
   2  19   1        149.96        227.93        14.64 o                         
   3  19   1       1656.57       1712.57        57.96 o                         
   4  19   1        324.27        495.30        35.52 o                         
   5  19   1       1077.94       1081.56        37.44 o                         
   6  19   1        130.06        112.88        15.17 o                         
   7  19   1         77.78         54.96        17.12 o                         
   8  19   1        156.46        130.75        21.29 o                         
   9  19   1        200.34        143.25        25.36 o                         
  -8  20   1        123.55        141.07        31.38 o                         
  -7  20   1        752.10        724.80        43.16 o                         
  -6  20   1       1303.26       1305.22        44.96 o                         
  -5  20   1       1007.64        979.08        39.42 o                         
  -4  20   1        844.68        806.42        29.22 o                         
  -3  20   1        324.36        318.26        16.50 o                         
  -2  20   1        885.67        887.94        30.51 o                         
  -1  20   1       1082.73       1224.20        39.84 o                         
   0  20   1        409.28        658.46        31.52 o                         
   1  20   1       1075.42       1226.88        39.92 o                         
   2  20   1        864.54        840.50        28.99 o                         
   3  20   1        328.42        333.49        18.01 o                         
   4  20   1        851.02        796.83        29.15 o                         
   5  20   1       1020.58        993.42        35.07 o                         
   6  20   1       1301.54       1322.24        45.13 o                         
   7  20   1        756.70        670.76        30.22 o                         
   8  20   1        125.65        120.98        21.89 o                         
  -8  21   1        311.03        302.10        24.67 o                         
  -7  21   1        277.36        295.59        22.14 o                         
  -6  21   1        344.96        323.57        20.26 o                         
  -5  21   1        373.96        369.21        24.79 o                         
  -4  21   1       1091.72       1223.79        47.72 o                         
  -3  21   1       1160.96       1250.11        44.47 o                         
  -2  21   1        357.42        373.59        20.10 o                         
  -1  21   1        590.99        562.46        21.50 o                         
   0  21   1        138.87        143.65        13.62 o                         
   1  21   1        604.00        564.75        21.36 o                         
   2  21   1        359.31        372.08        16.95 o                         
   3  21   1       1160.66       1183.25        53.70 o                         
   4  21   1       1096.90       1053.64        66.71 o                         
   5  21   1        382.41        437.40        23.43 o                         
   6  21   1        337.31        332.77        19.67 o                         
   7  21   1        273.31        301.49        22.09 o                         
   8  21   1        307.31        272.40        24.76 o                         
  -7  22   1        154.55        150.49        21.04 o                         
  -6  22   1        543.03        522.82        24.96 o                         
  -5  22   1         90.10         95.64        16.70 o                         
  -4  22   1        114.85        156.27        14.65 o                         
  -3  22   1        881.13        888.00        31.88 o                         
  -2  22   1        177.66        175.78        13.22 o                         
  -1  22   1        263.13        277.68        14.66 o                         
   0  22   1        882.76       1108.88        38.71 o                         
   1  22   1        271.36        285.03        14.68 o                         
   2  22   1        179.37        180.42        13.37 o                         
   3  22   1        884.77        829.05        34.35 o                         
   4  22   1        113.12        131.55        14.19 o                         
   5  22   1         90.38         87.70        15.05 o                         
   6  22   1        534.41        534.38        36.25 o                         
   7  22   1        154.68        176.04        20.67 o                         
  -7  23   1        125.90        131.35        20.79 o                         
  -6  23   1        293.14        272.31        20.31 o                         
  -5  23   1        400.42        383.89        30.93 o                         
  -4  23   1        293.21        308.77        17.90 o                         
  -3  23   1         56.59        149.54        23.83 o                         
  -2  23   1       2299.13       2610.33        80.86 o                         
  -1  23   1        630.83        705.80        29.46 o                         
   0  23   1        108.17        113.50        12.41 o                         
   1  23   1        636.29        736.44        29.73 o                         
   2  23   1       2310.95       2655.50        82.17 o                         
   3  23   1         55.65        106.43        29.84 o                         
   4  23   1        291.01        294.56        18.90 o                         
   5  23   1        412.20        455.59        24.53 o                         
   6  23   1        294.66        264.43        26.60 o                         
   7  23   1        128.08        112.66        21.00 o                         
  -6  24   1        208.74        172.28        20.36 o                         
  -5  24   1         97.15        106.97        18.07 o                         
  -4  24   1        206.62        240.65        17.88 o                         
  -3  24   1        522.61        608.73        27.64 o                         
  -2  24   1        440.00        507.21        22.18 o                         
  -1  24   1        192.78        192.08        18.04 o                         
   0  24   1        346.23        363.28        17.93 o                         
   1  24   1        198.77        233.81        15.60 o                         
   2  24   1        436.58        502.53        22.14 o                         
   3  24   1        518.86        540.71        33.41 o                         
   4  24   1        205.53        195.15        20.24 o                         
   5  24   1         95.39         96.48        17.55 o                         
   6  24   1        212.33        177.42        20.60 o                         
  -5  25   1        353.16        333.42        25.65 o                         
  -4  25   1         60.88         67.28        20.36 o                         
  -3  25   1         55.66         65.63        16.05 o                         
  -2  25   1         59.71         70.50        15.03 o                         
  -1  25   1         42.71         62.49        18.18 o                         
   0  25   1          1.14          0.30        14.22 o                         
   1  25   1         44.09         35.27        14.69 o                         
   2  25   1         56.71         55.41        14.87 o                         
   3  25   1         52.77         39.06        18.24 o                         
   4  25   1         60.08         77.54        20.15 o                         
   5  25   1        358.16        332.42        28.01 o                         
  -4  26   1         49.78         52.25        21.09 o                         
  -3  26   1        177.97        149.37        18.81 o                         
  -2  26   1        130.85        163.99        32.75 o                         
  -1  26   1        352.80        300.94        22.23 o                         
   0  26   1        327.96        344.52        20.20 o                         
   1  26   1        346.35        381.01        23.41 o                         
   2  26   1        131.39        195.34        20.86 o                         
   3  26   1        174.76        183.07        21.52 o                         
   4  26   1         51.06         48.63        21.24 o                         
  -3  27   1        378.39        443.08        29.44 o                         
  -2  27   1       1025.08       1302.93        64.51 o                         
  -1  27   1         20.86         16.91        20.12 o                         
   0  27   1         93.59         65.95        20.81 o                         
   1  27   1         18.78         39.09        27.26 o                         
   2  27   1       1026.16       1250.03        49.80 o                         
   3  27   1        384.90        390.82        27.72 o                         
  -1  28   1        567.35        649.16        34.50 o                         
   0  28   1        124.32        186.22        29.96 o                         
   1  28   1        569.92        662.70        36.03 o                         
   0   0   2       4061.64       3972.48       177.76 o                         
   1   0   2       2469.12       2009.35        75.36 o                         
   2   0   2       9165.40       7575.93       264.45 o                         
   3   0   2          1.19          2.83         8.59 o                         
   4   0   2        146.62        187.99        12.64 o                         
   5   0   2       3712.47       4070.37       157.48 o                         
   6   0   2        107.75        124.44        18.09 o                         
   7   0   2        328.08        377.98        22.49 o                         
   8   0   2        361.06        367.01        23.88 o                         
   9   0   2        232.00        309.95        24.81 o                         
  10   0   2         11.38         33.47        22.93 o                         
  11   0   2        912.68       1057.91        69.80 o                         
  12   0   2          0.40         13.98        29.82 o                         
 -12   1   2        150.37        122.83        30.34 o                         
 -11   1   2        296.80        298.06        29.05 o                         
 -10   1   2        330.92        387.16        27.41 o                         
  -9   1   2       1361.64       1619.02        59.79 o                         
  -8   1   2        415.38        400.85        23.14 o                         
  -7   1   2        893.88        964.36        40.65 o                         
  -6   1   2        280.46        346.95        23.74 o                         
  -5   1   2        431.16        516.69        30.95 o                         
  -4   1   2       2308.75       2012.34        63.13 o                         
  -3   1   2       2723.49       2792.21        85.59 o                         
  -2   1   2      35448.50      41317.85      1810.33 o                         
  -1   1   2        743.35        672.95        23.86 o                         
   0   1   2       2672.48       2555.84        76.49 o                         
   1   1   2        748.90        675.57        32.17 o                         
   2   1   2      35485.59      43986.84      1666.19 o                         
   3   1   2       2712.27       2659.89        81.37 o                         
   4   1   2       2314.91       2456.79        87.94 o                         
   5   1   2        434.38        540.28        28.19 o                         
   6   1   2        282.31        397.09        29.44 o                         
   7   1   2        888.41        935.89        49.53 o                         
   8   1   2        419.26        464.99        29.55 o                         
   9   1   2       1358.88       1418.10        69.82 o                         
  10   1   2        340.84        400.26        27.47 o                         
  11   1   2        298.27        293.87        29.23 o                         
  12   1   2        157.82        151.43        31.04 o                         
 -12   2   2         25.92         61.88        29.66 o                         
 -11   2   2        483.65        575.92        45.08 o                         
 -10   2   2        165.08        162.78        24.19 o                         
  -9   2   2       1305.47       1485.33        61.40 o                         
  -8   2   2        944.76        919.61        58.34 o                         
  -7   2   2        647.10        787.12        42.48 o                         
  -6   2   2        232.15        287.94        26.25 o                         
  -5   2   2        597.91        633.81        32.60 o                         
  -4   2   2       1217.24       1273.01        41.60 o                         
  -3   2   2        326.89        318.70        14.04 o                         
  -2   2   2      13411.02      12748.74       425.57 o                         
  -1   2   2       4508.62       3440.65       121.48 o                         
   0   2   2        119.18         86.48         3.64 o                         
   1   2   2       4432.12       3597.41       170.30 o                         
   2   2   2      13407.15      12584.15       376.73 o                         
   3   2   2        322.57        283.69        13.09 o                         
   4   2   2       1215.33       1312.61        46.31 o                         
   5   2   2        587.44        551.78        22.13 o                         
   6   2   2        230.95        284.05        16.91 o                         
   7   2   2        640.74        733.65        33.58 o                         
   8   2   2        952.46        881.10        60.52 o                         
   9   2   2       1295.71       1472.11        68.88 o                         
  10   2   2        166.32        173.06        24.38 o                         
  11   2   2        504.52        636.48        35.71 o                         
  12   2   2         26.17         35.76        30.11 o                         
 -12   3   2         79.82        114.45        30.55 o                         
 -11   3   2        698.17        742.13        49.71 o                         
 -10   3   2       1072.94       1397.08        67.31 o                         
  -9   3   2        702.50        739.83        38.28 o                         
  -8   3   2       1352.94       1470.57        54.70 o                         
  -7   3   2        233.12        229.69        18.98 o                         
  -6   3   2         88.27         70.43        13.73 o                         
  -5   3   2       3532.52       3045.51       110.04 o                         
  -4   3   2        485.54        538.43        21.12 o                         
  -3   3   2       1621.34       1381.86        59.71 o                         
  -2   3   2       5753.12       5474.69       168.41 o                         
  -1   3   2       9061.53       8202.00       252.72 o                         
   0   3   2       2719.73       2264.50        81.39 o                         
   1   3   2       9058.36       8405.42       405.04 o                         
   2   3   2       5767.69       5583.39       168.00 o                         
   3   3   2       1614.87       1328.73        46.07 o                         
   4   3   2        471.50        503.46        21.01 o                         
   5   3   2       3534.51       3500.64       164.33 o                         
   6   3   2         87.04         70.62        13.15 o                         
   7   3   2        232.36        225.59        20.75 o                         
   8   3   2       1372.36       1373.64        57.95 o                         
   9   3   2        702.22        755.76        34.61 o                         
  10   3   2       1069.68       1235.78        53.50 o                         
  11   3   2        694.86        770.44        45.62 o                         
  12   3   2         84.34        130.68        31.62 o                         
 -12   4   2        249.54        194.78        32.31 o                         
 -11   4   2        535.14        686.75        36.15 o                         
 -10   4   2         21.21         30.49        23.39 o                         
  -9   4   2       5306.77       6639.30       295.48 o                         
  -8   4   2        890.86        982.46        54.18 o                         
  -7   4   2       4267.38       4776.33       193.67 o                         
  -6   4   2       3646.90       3991.82       126.02 o                         
  -5   4   2        439.64        614.99        26.35 o                         
  -4   4   2       3966.27       4162.27       137.91 o                         
  -3   4   2       4318.97       4126.83       148.41 o                         
  -2   4   2       7663.18       6840.46       205.60 o                         
  -1   4   2      22445.99      23990.21       716.83 o                         
   0   4   2         71.17         44.75         3.15 o                         
   1   4   2      22529.22      23915.09       714.40 o                         
   2   4   2       7661.72       6576.94       197.54 o                         
   3   4   2       4273.56       4348.24       140.68 o                         
   4   4   2       3973.17       3964.26       121.02 o                         
   5   4   2        430.18        584.79        32.01 o                         
   6   4   2       3649.16       3877.11       178.59 o                         
   7   4   2       4290.38       4277.56       151.43 o                         
   8   4   2        886.04        996.78        44.00 o                         
   9   4   2       5320.25       5749.05       197.88 o                         
  10   4   2         21.25         23.27        22.62 o                         
  11   4   2        534.49        524.20        33.40 o                         
  12   4   2        251.25        242.77        42.82 o                         
 -11   5   2        892.94       1060.48        53.58 o                         
 -10   5   2        260.37        241.77        26.14 o                         
  -9   5   2        509.86        524.69        27.86 o                         
  -8   5   2       1981.81       2220.72        76.47 o                         
  -7   5   2       3799.30       4160.71       199.64 o                         
  -6   5   2        275.23        277.74        17.23 o                         
  -5   5   2       6852.02       7484.81       241.28 o                         
  -4   5   2       2328.76       2219.05        69.33 o                         
  -3   5   2       3933.43       3666.41       111.64 o                         
  -2   5   2       5647.45       4800.22       154.61 o                         
  -1   5   2       3951.33       3502.61       105.64 o                         
   0   5   2       1812.77       1840.81        55.49 o                         
   1   5   2       3946.04       3463.98       104.47 o                         
   2   5   2       5648.98       5013.42       151.26 o                         
   3   5   2       3947.18       3807.19       115.59 o                         
   4   5   2       2303.29       2104.11        66.01 o                         
   5   5   2       6840.39       6545.38       269.21 o                         
   6   5   2        283.97        280.68        17.22 o                         
   7   5   2       3796.82       4116.86       221.61 o                         
   8   5   2       2029.75       2092.86        87.56 o                         
   9   5   2        508.35        500.54        35.68 o                         
  10   5   2        266.30        305.91        26.44 o                         
  11   5   2        898.74       1108.96        48.70 o                         
 -11   6   2          8.02         43.97        27.49 o                         
 -10   6   2        373.49        381.72        28.10 o                         
  -9   6   2       1096.94       1210.84        51.33 o                         
  -8   6   2        815.48        812.63        41.31 o                         
  -7   6   2        764.84        848.91        33.52 o                         
  -6   6   2        212.40        246.77        16.82 o                         
  -5   6   2       1684.58       1711.92        58.69 o                         
  -4   6   2       8618.93       8653.28       260.81 o                         
  -3   6   2        659.88        609.72        21.77 o                         
  -2   6   2       1360.94       1322.92        41.37 o                         
  -1   6   2      35818.88      41205.49      1232.75 o                         
   0   6   2        331.93        341.09        11.38 o                         
   1   6   2      35608.47      40677.56      1215.30 o                         
   2   6   2       1359.06       1317.49        41.18 o                         
   3   6   2        638.01        641.30        22.63 o                         
   4   6   2       8607.11       8471.72       255.17 o                         
   5   6   2       1689.89       1728.40        62.70 o                         
   6   6   2        214.04        211.36        16.36 o                         
   7   6   2        738.17        764.52        35.34 o                         
   8   6   2        815.04        867.53        39.61 o                         
   9   6   2       1091.44       1282.79        46.39 o                         
  10   6   2        372.97        357.72        27.32 o                         
  11   6   2         10.78          7.66        27.73 o                         
 -11   7   2         31.88         44.00        27.50 o                         
 -10   7   2        174.85        167.26        27.68 o                         
  -9   7   2        918.86        956.65        38.09 o                         
  -8   7   2       2913.61       2752.93       134.30 o                         
  -7   7   2       2859.75       2953.79       101.68 o                         
  -6   7   2       2815.20       2731.78       105.71 o                         
  -5   7   2        983.83       1095.26        37.20 o                         
  -4   7   2       1946.01       1884.61        59.54 o                         
  -3   7   2       2789.36       2725.66        83.73 o                         
  -2   7   2      15092.56      15291.68       458.32 o                         
  -1   7   2      10362.40       9990.97       299.46 o                         
   0   7   2      10545.38       9667.99       289.46 o                         
   1   7   2      10355.83      10011.62       299.89 o                         
   2   7   2      15097.61      15038.13       450.71 o                         
   3   7   2       2802.10       2746.22        84.32 o                         
   4   7   2       1989.78       1828.60        57.87 o                         
   5   7   2        989.45       1031.51        35.42 o                         
   6   7   2       2803.63       2908.53        90.57 o                         
   7   7   2       2860.48       2924.42       111.22 o                         
   8   7   2       2929.87       2970.10        93.64 o                         
   9   7   2        919.86       1115.73        45.13 o                         
  10   7   2        169.50        157.42        25.19 o                         
  11   7   2         31.40         32.04        27.19 o                         
 -11   8   2        684.34        757.64        57.21 o                         
 -10   8   2          4.67          9.02        24.39 o                         
  -9   8   2         69.15         41.22        21.16 o                         
  -8   8   2        294.55        299.65        21.80 o                         
  -7   8   2        785.21        883.03        45.00 o                         
  -6   8   2        557.88        621.30        25.95 o                         
  -5   8   2        469.42        499.65        20.96 o                         
  -4   8   2       3097.42       3041.20        93.76 o                         
  -3   8   2      17020.50      17221.57       515.67 o                         
  -2   8   2        640.17        633.24        21.28 o                         
  -1   8   2       3047.29       3122.19        94.29 o                         
   0   8   2       2503.74       2530.40        76.34 o                         
   1   8   2       3005.65       2926.97        88.43 o                         
   2   8   2        641.24        596.56        20.21 o                         
   3   8   2      17135.18      17750.54       532.37 o                         
   4   8   2       3106.97       3122.78        96.01 o                         
   5   8   2        463.33        474.96        20.28 o                         
   6   8   2        557.83        633.17        32.55 o                         
   7   8   2        773.95        759.17        40.43 o                         
   8   8   2        293.98        294.60        21.93 o                         
   9   8   2         70.07         95.93        21.98 o                         
  10   8   2          4.89         -1.31        24.49 o                         
  11   8   2        698.71        732.86        43.97 o                         
 -11   9   2        257.45        290.80        30.55 o                         
 -10   9   2        167.24        181.97        25.65 o                         
  -9   9   2        224.69        262.84        24.03 o                         
  -8   9   2        742.92        761.86        34.49 o                         
  -7   9   2       2956.42       2911.61       112.98 o                         
  -6   9   2        330.59        369.66        20.11 o                         
  -5   9   2       1608.96       1599.93        56.24 o                         
  -4   9   2      13691.15      13289.94       399.64 o                         
  -3   9   2       2893.27       2840.69        87.10 o                         
  -2   9   2       2516.27       2465.46        75.34 o                         
  -1   9   2       1187.58       1261.47        39.03 o                         
   0   9   2       9630.33       9279.13       278.09 o                         
   1   9   2       1182.42       1213.21        37.50 o                         
   2   9   2       2508.17       2416.56        73.91 o                         
   3   9   2       2883.08       2775.27        85.15 o                         
   4   9   2      13541.75      13349.42       401.08 o                         
   5   9   2       1605.90       1690.89        64.31 o                         
   6   9   2        337.58        411.59        21.09 o                         
   7   9   2       2966.12       2916.73        92.02 o                         
   8   9   2        750.98        802.57        36.57 o                         
   9   9   2        223.48        238.82        24.16 o                         
  10   9   2        162.21        176.08        25.85 o                         
  11   9   2        258.18        241.87        29.88 o                         
 -11  10   2        267.47        244.10        30.79 o                         
 -10  10   2         34.39         35.46        25.13 o                         
  -9  10   2        751.90        766.38        33.85 o                         
  -8  10   2       1325.43       1336.36        50.56 o                         
  -7  10   2        257.25        265.52        20.37 o                         
  -6  10   2       1546.95       1563.72        51.84 o                         
  -5  10   2        214.05        306.80        17.05 o                         
  -4  10   2        512.57        508.81        20.25 o                         
  -3  10   2        411.52        454.55        17.47 o                         
  -2  10   2       6050.70       5962.07       179.48 o                         
  -1  10   2      10781.29      10831.41       325.01 o                         
   0  10   2       1491.81       1705.08        52.06 o                         
   1  10   2      10770.64      10718.71       321.46 o                         
   2  10   2       6057.29       5995.64       180.76 o                         
   3  10   2        415.27        494.70        18.58 o                         
   4  10   2        510.56        493.81        19.85 o                         
   5  10   2        223.41        298.71        16.98 o                         
   6  10   2       1550.76       1566.97        52.12 o                         
   7  10   2        271.50        304.28        21.15 o                         
   8  10   2       1320.25       1454.20        50.48 o                         
   9  10   2        745.06        824.72        35.81 o                         
  10  10   2         34.78         39.39        25.34 o                         
  11  10   2        262.17        310.81        31.55 o                         
 -11  11   2        200.56        171.28        30.42 o                         
 -10  11   2         22.03         37.32        24.93 o                         
  -9  11   2        706.78        695.14        32.68 o                         
  -8  11   2       1154.53       1239.26        44.85 o                         
  -7  11   2       1274.24       1204.65        42.66 o                         
  -6  11   2        395.76        449.04        22.38 o                         
  -5  11   2        940.06        991.65        37.29 o                         
  -4  11   2       2895.92       2909.27        89.67 o                         
  -3  11   2       1134.04       1084.50        35.15 o                         
  -2  11   2       2197.88       2388.95        73.01 o                         
  -1  11   2       3051.88       3147.36        95.41 o                         
   0  11   2         26.43         20.02         5.30 o                         
   1  11   2       3055.40       3142.12        95.20 o                         
   2  11   2       2192.53       2387.87        73.10 o                         
   3  11   2       1137.08       1167.72        37.71 o                         
   4  11   2       2849.88       2832.01        87.51 o                         
   5  11   2        940.56        981.99        36.03 o                         
   6  11   2        387.52        455.16        22.46 o                         
   7  11   2       1269.58       1219.51        49.47 o                         
   8  11   2       1151.93       1224.89        44.44 o                         
   9  11   2        706.71        691.76        32.75 o                         
  10  11   2         19.62         36.78        25.42 o                         
  11  11   2        203.39        165.70        30.31 o                         
 -11  12   2        343.51        338.05        32.45 o                         
 -10  12   2        140.63        133.45        26.60 o                         
  -9  12   2       1177.07       1349.10        48.92 o                         
  -8  12   2         97.15        100.13        19.71 o                         
  -7  12   2       5741.36       5716.39       193.72 o                         
  -6  12   2         69.64         56.65        15.68 o                         
  -5  12   2       2420.95       2486.77        77.94 o                         
  -4  12   2        193.13        177.55        12.50 o                         
  -3  12   2       2794.76       2697.93        82.97 o                         
  -2  12   2       1522.68       1619.12        50.33 o                         
  -1  12   2       1839.47       1815.58        55.70 o                         
   0  12   2       4584.38       4577.94       137.92 o                         
   1  12   2       1866.11       1837.09        56.30 o                         
   2  12   2       1520.78       1590.76        49.39 o                         
   3  12   2       2805.74       2684.70        82.40 o                         
   4  12   2        193.86        175.45        12.80 o                         
   5  12   2       2411.90       2498.83        78.45 o                         
   6  12   2         69.93         62.06        15.85 o                         
   7  12   2       5714.09       5870.20       179.16 o                         
   8  12   2         96.12         62.34        19.56 o                         
   9  12   2       1171.15       1292.99        65.97 o                         
  10  12   2        140.93        170.07        26.75 o                         
  11  12   2        329.83        307.00        30.88 o                         
 -10  13   2        191.02        210.72        27.08 o                         
  -9  13   2        242.47        265.71        24.72 o                         
  -8  13   2        313.08        292.82        22.66 o                         
  -7  13   2       1978.29       2138.94        74.28 o                         
  -6  13   2       1370.57       1337.80        45.94 o                         
  -5  13   2       3499.21       3517.54       108.56 o                         
  -4  13   2       1110.35       1122.55        37.40 o                         
  -3  13   2       3769.75       3648.74       111.21 o                         
  -2  13   2       1797.68       1912.73        59.15 o                         
  -1  13   2       1069.52       1078.92        34.08 o                         
   0  13   2       1233.16       1254.14        38.99 o                         
   1  13   2       1071.33       1040.14        32.83 o                         
   2  13   2       1802.12       1909.81        58.93 o                         
   3  13   2       3761.70       3732.77       113.68 o                         
   4  13   2       1115.86       1151.82        40.98 o                         
   5  13   2       3490.72       3526.50       112.56 o                         
   6  13   2       1369.87       1322.52        47.49 o                         
   7  13   2       1983.40       2113.25        68.18 o                         
   8  13   2        317.93        286.87        22.59 o                         
   9  13   2        242.50        290.65        25.47 o                         
  10  13   2        191.86        198.19        26.64 o                         
 -10  14   2         30.43         15.24        26.78 o                         
  -9  14   2        406.48        428.56        29.52 o                         
  -8  14   2        641.45        676.63        35.11 o                         
  -7  14   2        200.93        208.90        19.78 o                         
  -6  14   2       1011.01       1086.13        39.04 o                         
  -5  14   2        531.11        558.09        23.49 o                         
  -4  14   2       1551.56       1590.62        51.12 o                         
  -3  14   2        330.13        353.24        16.85 o                         
  -2  14   2       2271.70       2313.73        71.08 o                         
  -1  14   2        870.97        834.96        27.05 o                         
   0  14   2        226.14        287.25        11.54 o                         
   1  14   2        890.66        895.22        28.73 o                         
   2  14   2       2270.94       2343.23        71.86 o                         
   3  14   2        310.93        359.76        15.59 o                         
   4  14   2       1546.73       1618.62        52.01 o                         
   5  14   2        528.97        558.66        23.68 o                         
   6  14   2       1007.26       1074.30        38.99 o                         
   7  14   2        214.99        221.96        19.84 o                         
   8  14   2        640.85        694.42        40.18 o                         
   9  14   2        409.49        416.51        32.58 o                         
  10  14   2         30.51         18.06        25.65 o                         
 -10  15   2        257.03        306.17        29.44 o                         
  -9  15   2        576.85        633.56        34.09 o                         
  -8  15   2        415.72        381.45        24.61 o                         
  -7  15   2        188.10        176.61        18.80 o                         
  -6  15   2        409.62        418.52        21.87 o                         
  -5  15   2       2659.77       2808.01        87.70 o                         
  -4  15   2       1100.85       1096.55        37.14 o                         
  -3  15   2        407.91        407.56        17.17 o                         
  -2  15   2       1161.88       1259.27        39.90 o                         
  -1  15   2        773.75        788.45        25.86 o                         
   0  15   2        509.29        544.05        18.70 o                         
   1  15   2        769.50        817.62        26.65 o                         
   2  15   2       1162.65       1267.37        40.26 o                         
   3  15   2        406.57        408.95        16.91 o                         
   4  15   2       1138.67       1118.23        37.78 o                         
   5  15   2       2666.07       2961.35        92.34 o                         
   6  15   2        408.02        409.84        25.50 o                         
   7  15   2        186.57        188.98        19.46 o                         
   8  15   2        400.35        363.30        33.41 o                         
   9  15   2        578.85        603.18        34.74 o                         
  10  15   2        250.90        278.54        28.19 o                         
 -10  16   2        371.63        320.19        29.30 o                         
  -9  16   2        239.79        224.52        24.17 o                         
  -8  16   2         76.16         74.99        19.72 o                         
  -7  16   2        788.00        777.36        37.51 o                         
  -6  16   2       1347.24       1238.47        43.22 o                         
  -5  16   2        990.46        980.50        35.24 o                         
  -4  16   2        147.01        188.66        13.94 o                         
  -3  16   2       1401.64       1323.04        42.96 o                         
  -2  16   2        254.55        250.28        12.55 o                         
  -1  16   2        375.62        369.90        14.71 o                         
   0  16   2        139.03        147.88         9.00 o                         
   1  16   2        388.51        387.06        15.00 o                         
   2  16   2        256.13        233.98        12.23 o                         
   3  16   2       1392.36       1382.28        44.53 o                         
   4  16   2        149.05        216.91        14.58 o                         
   5  16   2        974.60        942.78        34.82 o                         
   6  16   2       1352.26       1244.36        43.43 o                         
   7  16   2        790.61        780.13        39.88 o                         
   8  16   2         77.30         77.53        19.38 o                         
   9  16   2        237.84        253.11        32.25 o                         
  10  16   2        373.17        307.80        32.72 o                         
  -9  17   2        224.09        212.42        24.05 o                         
  -8  17   2        400.83        425.19        26.42 o                         
  -7  17   2        139.79        164.57        18.60 o                         
  -6  17   2        853.80        771.60        30.47 o                         
  -5  17   2        149.48        132.16        14.89 o                         
  -4  17   2       1863.60       1864.35        59.52 o                         
  -3  17   2        233.74        259.64        14.30 o                         
  -2  17   2        137.91        170.15        11.22 o                         
  -1  17   2        578.43        560.92        21.21 o                         
   0  17   2       7111.38       7222.11       217.35 o                         
   1  17   2        578.39        591.16        25.20 o                         
   2  17   2        136.78        182.34        12.46 o                         
   3  17   2        235.30        261.65        14.48 o                         
   4  17   2       1910.33       1888.49        60.11 o                         
   5  17   2        150.20        113.91        14.77 o                         
   6  17   2        863.92        825.11        31.32 o                         
   7  17   2        139.33        173.98        18.29 o                         
   8  17   2        395.08        375.82        25.25 o                         
   9  17   2        223.77        208.70        33.47 o                         
  -9  18   2         83.60         80.98        23.99 o                         
  -8  18   2        408.17        429.89        25.65 o                         
  -7  18   2        250.27        226.34        18.97 o                         
  -6  18   2        552.41        515.00        24.00 o                         
  -5  18   2        911.18        879.12        32.32 o                         
  -4  18   2       1779.09       1774.59        56.93 o                         
  -3  18   2        781.41        812.87        28.76 o                         
  -2  18   2        948.11       1105.93        36.29 o                         
  -1  18   2       1755.25       1658.83        52.03 o                         
   0  18   2       2244.62       2565.91        78.72 o                         
   1  18   2       1726.38       1627.08        54.43 o                         
   2  18   2        946.22       1080.96        35.55 o                         
   3  18   2        803.01        858.56        29.99 o                         
   4  18   2       1774.32       1748.12        56.07 o                         
   5  18   2        899.17        772.20        34.05 o                         
   6  18   2        554.08        542.28        24.32 o                         
   7  18   2        261.46        260.14        23.27 o                         
   8  18   2        408.91        433.96        25.69 o                         
   9  18   2         84.35         56.48        24.47 o                         
  -8  19   2        271.25        267.25        22.66 o                         
  -7  19   2         18.54          2.54        17.03 o                         
  -6  19   2        385.52        348.18        19.74 o                         
  -5  19   2        259.58        274.78        17.42 o                         
  -4  19   2       4157.29       4321.85       132.02 o                         
  -3  19   2        950.79       1022.15        34.76 o                         
  -2  19   2        946.01        966.59        32.66 o                         
  -1  19   2         72.82        125.06        12.40 o                         
   0  19   2         63.54         41.03         9.19 o                         
   1  19   2         71.77         98.80        13.38 o                         
   2  19   2        941.00        952.56        32.03 o                         
   3  19   2        954.00       1020.56        38.30 o                         
   4  19   2       4156.47       4439.65       135.59 o                         
   5  19   2        258.77        215.02        16.37 o                         
   6  19   2        379.11        323.22        19.30 o                         
   7  19   2         17.85         34.47        16.73 o                         
   8  19   2        280.92        250.68        22.53 o                         
  -8  20   2         52.77         44.22        20.51 o                         
  -7  20   2        461.18        431.59        24.05 o                         
  -6  20   2        117.59        146.89        16.89 o                         
  -5  20   2         62.02         44.26        13.57 o                         
  -4  20   2        756.61        754.20        28.24 o                         
  -3  20   2        204.08        234.06        14.79 o                         
  -2  20   2        537.32        568.70        22.11 o                         
  -1  20   2       1255.02       1386.85        44.36 o                         
   0  20   2        282.82        294.78        14.38 o                         
   1  20   2       1250.55       1395.70        44.70 o                         
   2  20   2        536.07        548.72        21.15 o                         
   3  20   2        210.46        254.71        14.64 o                         
   4  20   2        751.23        745.09        27.82 o                         
   5  20   2         61.90         62.75        13.55 o                         
   6  20   2        118.16        103.22        22.08 o                         
   7  20   2        478.07        449.72        24.80 o                         
   8  20   2         53.46         44.18        21.53 o                         
  -8  21   2        305.33        294.32        24.43 o                         
  -7  21   2        694.11        694.87        30.74 o                         
  -6  21   2        178.91        181.63        19.35 o                         
  -5  21   2       1817.00       1736.03        56.17 o                         
  -4  21   2        127.08        109.45        13.52 o                         
  -3  21   2        358.18        374.48        17.54 o                         
  -2  21   2        110.71        126.94        12.22 o                         
  -1  21   2        130.44        146.77        12.03 o                         
   0  21   2         16.50         52.61        15.54 o                         
   1  21   2        131.98        160.59        12.06 o                         
   2  21   2        110.16        133.54        12.37 o                         
   3  21   2        358.48        366.42        20.58 o                         
   4  21   2        137.02        124.23        13.97 o                         
   5  21   2       1818.86       1811.23        74.76 o                         
   6  21   2        178.85        164.04        23.20 o                         
   7  21   2        692.61        670.49        34.90 o                         
   8  21   2        298.94        258.18        24.13 o                         
  -7  22   2        358.94        296.57        26.70 o                         
  -6  22   2        132.41        127.82        17.42 o                         
  -5  22   2        126.98        109.77        15.68 o                         
  -4  22   2        749.54        748.71        32.00 o                         
  -3  22   2         40.59         31.23        12.33 o                         
  -2  22   2         88.93         82.87        12.28 o                         
  -1  22   2        722.11        758.67        30.82 o                         
   0  22   2       1096.07       1125.34        41.62 o                         
   1  22   2        722.96        754.25        26.78 o                         
   2  22   2         89.29         93.04        11.93 o                         
   3  22   2         39.80         48.52        15.15 o                         
   4  22   2        752.81        746.41        39.26 o                         
   5  22   2        128.44        115.25        15.25 o                         
   6  22   2        131.86        148.82        17.84 o                         
   7  22   2        348.53        326.41        23.60 o                         
  -7  23   2         23.34         25.88        20.36 o                         
  -6  23   2        164.82        134.30        19.06 o                         
  -5  23   2        946.87        963.90        38.21 o                         
  -4  23   2        297.49        231.59        16.96 o                         
  -3  23   2        370.62        345.70        20.11 o                         
  -2  23   2        190.91        213.72        14.64 o                         
  -1  23   2        391.55        425.62        21.06 o                         
   0  23   2        445.31        480.31        19.92 o                         
   1  23   2        391.36        427.63        18.81 o                         
   2  23   2        189.99        200.86        22.38 o                         
   3  23   2        367.40        334.20        20.89 o                         
   4  23   2        290.70        255.33        17.08 o                         
   5  23   2        949.79        896.30        44.09 o                         
   6  23   2        167.71        165.32        18.67 o                         
   7  23   2         23.58         13.01        19.79 o                         
  -6  24   2         24.40         42.35        19.36 o                         
  -5  24   2        611.20        573.94        35.59 o                         
  -4  24   2        124.59        115.27        16.70 o                         
  -3  24   2        594.21        576.65        24.56 o                         
  -2  24   2        109.41        122.05        14.56 o                         
  -1  24   2        175.03        165.56        15.87 o                         
   0  24   2        194.97        227.32        15.21 o                         
   1  24   2        167.97        171.68        14.91 o                         
   2  24   2        109.54        117.50        14.85 o                         
   3  24   2        578.92        552.45        27.41 o                         
   4  24   2        126.00        110.23        18.49 o                         
   5  24   2        612.56        607.02        34.81 o                         
   6  24   2         24.80         36.71        18.88 o                         
  -5  25   2        251.79        245.74        20.53 o                         
  -4  25   2        221.17        226.77        22.53 o                         
  -3  25   2         97.93         55.80        16.14 o                         
  -2  25   2         82.07         98.37        20.87 o                         
  -1  25   2        502.24        580.17        27.70 o                         
   0  25   2        200.14        231.35        21.11 o                         
   1  25   2        504.41        573.75        24.16 o                         
   2  25   2         82.86         68.48        15.67 o                         
   3  25   2         99.22         94.09        19.09 o                         
   4  25   2        218.98        239.27        22.24 o                         
   5  25   2        251.56        213.73        19.78 o                         
  -4  26   2        290.84        314.58        26.14 o                         
  -3  26   2        222.53        243.66        19.99 o                         
  -2  26   2        130.53        133.32        23.84 o                         
  -1  26   2        216.49        224.29        20.63 o                         
   0  26   2        209.71        255.83        21.49 o                         
   1  26   2        213.55        222.37        18.15 o                         
   2  26   2        131.48        152.36        17.32 o                         
   3  26   2        220.02        232.84        22.27 o                         
   4  26   2        290.33        277.18        24.90 o                         
  -3  27   2         32.32         39.14        19.06 o                         
  -2  27   2         34.68         56.02        25.13 o                         
  -1  27   2         58.24         50.75        25.95 o                         
   0  27   2        863.43       1125.67        46.37 o                         
   1  27   2         58.52         55.41        20.38 o                         
   2  27   2         34.89         49.46        20.40 o                         
   3  27   2         31.97         14.75        21.65 o                         
  -1  28   2        282.36        376.07        48.83 o                         
   0  28   2        567.76        609.67        35.03 o                         
   1  28   2        287.47        365.59        30.19 o                         
   1   0   3      12595.15      13212.05       394.97 o                         
   2   0   3       1860.25       1510.86        47.14 o                         
   3   0   3         92.50        104.37         9.80 o                         
   4   0   3       5618.23       5745.79       195.08 o                         
   5   0   3          0.95         17.42        11.91 o                         
   6   0   3        228.00        280.66        21.27 o                         
   7   0   3        258.96        319.98        19.84 o                         
   8   0   3        829.51        897.11        36.76 o                         
   9   0   3       2805.87       3296.11       110.35 o                         
  10   0   3          0.01          6.08        22.81 o                         
  11   0   3        281.09        295.67        29.83 o                         
  12   0   3        105.68        100.49        30.94 o                         
 -12   1   3        403.96        456.35        34.80 o                         
 -11   1   3        509.07        730.94        43.08 o                         
 -10   1   3        722.75        825.18        36.38 o                         
  -9   1   3       2099.30       2533.75       111.11 o                         
  -8   1   3         64.52         70.57        17.86 o                         
  -7   1   3         23.89         46.12        16.44 o                         
  -6   1   3       3611.21       4430.73       216.00 o                         
  -5   1   3       1355.92       1205.98        50.52 o                         
  -4   1   3       3628.53       3822.42       124.81 o                         
  -3   1   3         41.33         62.45         9.03 o                         
  -2   1   3      75834.78     111305.70      3322.65 o                         
  -1   1   3       4673.58       4179.64       125.15 o                         
   0   1   3       7575.52       7027.59       210.27 o                         
   1   1   3       4698.88       4343.74       139.31 o                         
   2   1   3      75679.28     114705.93      4046.07 o                         
   3   1   3         39.60         60.71         8.83 o                         
   4   1   3       3605.61       3913.77       168.02 o                         
   5   1   3       1372.03       1429.14        49.79 o                         
   6   1   3       3678.66       4530.12       195.83 o                         
   7   1   3         24.68         28.54        15.91 o                         
   8   1   3         60.46         42.53        17.36 o                         
   9   1   3       2123.15       2674.03        91.12 o                         
  10   1   3        720.18        958.43        62.13 o                         
  11   1   3        510.31        525.09        34.51 o                         
  12   1   3        414.12        485.73        35.41 o                         
 -12   2   3         65.89         85.63        30.03 o                         
 -11   2   3         26.53         62.60        26.71 o                         
 -10   2   3        822.31        840.00        49.16 o                         
  -9   2   3        947.08        993.42        61.93 o                         
  -8   2   3       1172.39       1123.60        52.93 o                         
  -7   2   3       3016.71       2787.40       150.01 o                         
  -6   2   3        153.41        201.00        16.39 o                         
  -5   2   3       4745.68       5093.71       189.48 o                         
  -4   2   3       5459.58       5778.06       174.75 o                         
  -3   2   3        854.49        948.08        31.23 o                         
  -2   2   3      27423.31      27845.54      1139.41 o                         
  -1   2   3       1484.20       1251.52        38.24 o                         
   0   2   3      22426.49      26012.13       776.89 o                         
   1   2   3       1487.23       1233.08        37.59 o                         
   2   2   3      27567.67      31363.89       968.14 o                         
   3   2   3        830.80        905.62        40.31 o                         
   4   2   3       5448.93       5476.31       227.75 o                         
   5   2   3       4773.82       4459.14       174.11 o                         
   6   2   3        147.55        167.19        14.58 o                         
   7   2   3       3006.60       2911.83       138.65 o                         
   8   2   3       1182.02       1236.92        77.61 o                         
   9   2   3        965.60       1148.05        49.01 o                         
  10   2   3        814.27        929.10        45.97 o                         
  11   2   3         26.95         42.17        26.51 o                         
  12   2   3         68.23         33.27        30.78 o                         
 -12   3   3        449.15        522.61        36.18 o                         
 -11   3   3        391.28        491.10        32.77 o                         
 -10   3   3       1062.84       1290.02        60.06 o                         
  -9   3   3        502.95        624.69        29.72 o                         
  -8   3   3       1077.13       1102.48        40.36 o                         
  -7   3   3        332.12        337.39        21.74 o                         
  -6   3   3       4586.14       4763.58       222.10 o                         
  -5   3   3       1918.33       2038.07        82.16 o                         
  -4   3   3       3988.12       4203.74       172.31 o                         
  -3   3   3       1854.72       1699.25        59.02 o                         
  -2   3   3      11275.16      10620.75       317.61 o                         
  -1   3   3      16844.75      15670.39       575.95 o                         
   0   3   3       5766.54       5781.71       199.67 o                         
   1   3   3      16777.98      15948.62       476.80 o                         
   2   3   3      11250.71      10924.60       327.07 o                         
   3   3   3       1833.20       1884.65        58.55 o                         
   4   3   3       3986.78       3776.52       166.04 o                         
   5   3   3       1946.67       2013.44        79.14 o                         
   6   3   3       4515.42       5086.01       179.13 o                         
   7   3   3        332.34        327.07        23.79 o                         
   8   3   3       1064.90        883.08        65.36 o                         
   9   3   3        514.58        600.69        43.30 o                         
  10   3   3       1049.50       1287.95        70.08 o                         
  11   3   3        391.14        439.03        31.38 o                         
  12   3   3        444.82        520.36        40.63 o                         
 -12   4   3          9.26         31.16        31.12 o                         
 -11   4   3        247.34        226.05        28.79 o                         
 -10   4   3        663.47        720.94        40.16 o                         
  -9   4   3        273.97        358.92        24.72 o                         
  -8   4   3       1649.74       1923.16        81.33 o                         
  -7   4   3         67.75         67.75        16.81 o                         
  -6   4   3        850.63        931.73        39.64 o                         
  -5   4   3        134.81        173.67        13.86 o                         
  -4   4   3       1490.74       1565.85        55.69 o                         
  -3   4   3       8838.62       7388.92       254.34 o                         
  -2   4   3       9315.46       8934.38       368.25 o                         
  -1   4   3      14697.37      14933.91       569.87 o                         
   0   4   3      11071.59       9876.27       341.56 o                         
   1   4   3      14611.47      14535.56       434.86 o                         
   2   4   3       9251.52       8790.81       263.28 o                         
   3   4   3       8888.81       7698.71       297.10 o                         
   4   4   3       1486.15       1578.08        50.35 o                         
   5   4   3        145.29        177.36        13.95 o                         
   6   4   3        867.21        875.44        32.39 o                         
   7   4   3         64.04         61.40        15.88 o                         
   8   4   3       1637.61       1714.85        85.13 o                         
   9   4   3        276.65        332.99        22.94 o                         
  10   4   3        654.77        850.18        44.44 o                         
  11   4   3        245.51        231.49        28.24 o                         
  12   4   3          8.93        -11.96        29.35 o                         
 -11   5   3        213.74        206.98        29.21 o                         
 -10   5   3        575.03        524.72        31.09 o                         
  -9   5   3       1091.92       1249.61        63.73 o                         
  -8   5   3        210.03        170.24        19.51 o                         
  -7   5   3        337.06        300.85        20.03 o                         
  -6   5   3        160.83        147.25        15.30 o                         
  -5   5   3       2414.14       2356.84        85.47 o                         
  -4   5   3        794.27        805.10        28.28 o                         
  -3   5   3       3699.52       3207.68        97.79 o                         
  -2   5   3       4850.68       4376.49       132.10 o                         
  -1   5   3       5319.10       5277.87       166.18 o                         
   0   5   3       9243.03       8836.55       264.93 o                         
   1   5   3       5290.39       5185.70       155.77 o                         
   2   5   3       4946.03       4429.84       133.84 o                         
   3   5   3       3695.11       3261.44        99.58 o                         
   4   5   3        799.29        810.18        28.49 o                         
   5   5   3       2397.66       2524.90        78.86 o                         
   6   5   3        158.10        138.37        14.96 o                         
   7   5   3        334.74        363.91        30.73 o                         
   8   5   3        215.52        186.91        19.36 o                         
   9   5   3       1109.92       1491.96        74.65 o                         
  10   5   3        592.73        563.80        31.41 o                         
  11   5   3        212.47        223.39        28.55 o                         
 -11   6   3        143.55        131.31        28.57 o                         
 -10   6   3        411.51        388.81        33.71 o                         
  -9   6   3       2207.29       2177.66        92.75 o                         
  -8   6   3        178.53        194.12        19.41 o                         
  -7   6   3        100.68        104.31        16.58 o                         
  -6   6   3        314.59        357.56        19.34 o                         
  -5   6   3       1428.52       1341.71        44.11 o                         
  -4   6   3        219.18        273.25        15.43 o                         
  -3   6   3       6598.94       6093.22       183.98 o                         
  -2   6   3        589.81        595.88        20.14 o                         
  -1   6   3       1519.89       1456.99        44.44 o                         
   0   6   3        617.33        603.42        18.92 o                         
   1   6   3       1481.96       1408.20        43.03 o                         
   2   6   3        608.93        624.19        20.91 o                         
   3   6   3       6540.67       5897.70       178.31 o                         
   4   6   3        217.27        235.22        13.86 o                         
   5   6   3       1422.80       1331.42        44.00 o                         
   6   6   3        304.66        349.76        18.78 o                         
   7   6   3        101.88         84.04        17.35 o                         
   8   6   3        181.45        212.19        24.06 o                         
   9   6   3       2190.92       2358.27       120.80 o                         
  10   6   3        403.16        420.24        28.45 o                         
  11   6   3        145.00        132.85        27.29 o                         
 -11   7   3         24.15          1.23        26.90 o                         
 -10   7   3        712.70        860.48        38.03 o                         
  -9   7   3       1152.96       1180.17        43.85 o                         
  -8   7   3       2171.54       2156.19        91.33 o                         
  -7   7   3        276.61        273.94        22.27 o                         
  -6   7   3       1722.73       1819.72        63.13 o                         
  -5   7   3       1311.15       1411.70        46.36 o                         
  -4   7   3        537.97        557.17        21.54 o                         
  -3   7   3       6835.63       6425.59       194.03 o                         
  -2   7   3       3979.22       3643.56       110.26 o                         
  -1   7   3       8334.53       7760.16       232.77 o                         
   0   7   3        401.73        359.09        11.84 o                         
   1   7   3       8359.50       7758.52       232.74 o                         
   2   7   3       4048.01       3809.98       115.26 o                         
   3   7   3       6878.20       6468.02       195.26 o                         
   4   7   3        531.98        541.76        21.01 o                         
   5   7   3       1286.59       1337.81        44.14 o                         
   6   7   3       1749.82       1621.46        53.30 o                         
   7   7   3        278.94        303.18        21.42 o                         
   8   7   3       2182.03       2350.98       100.80 o                         
   9   7   3       1165.09       1326.23        54.84 o                         
  10   7   3        727.46        874.09        38.12 o                         
  11   7   3         24.39         50.07        27.73 o                         
 -11   8   3         45.02         53.80        27.88 o                         
 -10   8   3        919.65        941.42        43.45 o                         
  -9   8   3        366.71        378.09        25.10 o                         
  -8   8   3       2365.08       2375.53       106.79 o                         
  -7   8   3        389.13        396.70        27.94 o                         
  -6   8   3       1776.06       1785.07        81.71 o                         
  -5   8   3        718.99        818.33        29.53 o                         
  -4   8   3       5901.96       6124.74       185.48 o                         
  -3   8   3        387.08        435.54        17.28 o                         
  -2   8   3       8857.79       8480.15       254.88 o                         
  -1   8   3       3655.00       3537.31       106.63 o                         
   0   8   3       4478.51       4007.39       120.51 o                         
   1   8   3       3687.28       3718.85       111.99 o                         
   2   8   3       8826.69       8333.23       250.37 o                         
   3   8   3        391.28        463.15        17.98 o                         
   4   8   3       5916.29       6060.16       183.32 o                         
   5   8   3        748.41        826.22        29.70 o                         
   6   8   3       1790.73       1822.99        59.21 o                         
   7   8   3        395.96        417.42        22.95 o                         
   8   8   3       2376.86       2720.38        86.39 o                         
   9   8   3        351.01        368.48        28.18 o                         
  10   8   3        930.97       1094.61        46.50 o                         
  11   8   3         44.69         48.50        28.55 o                         
 -11   9   3         54.89         25.08        28.57 o                         
 -10   9   3        259.79        281.34        27.37 o                         
  -9   9   3        482.02        471.19        27.67 o                         
  -8   9   3        544.50        529.79        27.43 o                         
  -7   9   3        853.96        797.69        38.60 o                         
  -6   9   3       2937.64       2959.17        92.53 o                         
  -5   9   3        329.90        387.21        18.48 o                         
  -4   9   3        664.98        677.71        26.22 o                         
  -3   9   3       2366.70       2376.71        73.27 o                         
  -2   9   3       3212.38       3049.11        92.61 o                         
  -1   9   3       6295.81       6311.24       189.76 o                         
   0   9   3         73.86        117.16         6.93 o                         
   1   9   3       6263.27       6220.29       186.90 o                         
   2   9   3       3147.09       3031.85        92.26 o                         
   3   9   3       2350.89       2456.50        75.60 o                         
   4   9   3        669.23        645.10        23.80 o                         
   5   9   3        330.61        343.54        17.26 o                         
   6   9   3       2928.75       2933.14        91.78 o                         
   7   9   3        862.04        887.72        34.35 o                         
   8   9   3        543.35        462.29        26.48 o                         
   9   9   3        471.46        494.67        28.53 o                         
  10   9   3        254.32        303.33        27.84 o                         
  11   9   3         54.48         50.18        29.01 o                         
 -11  10   3         32.63         22.87        28.34 o                         
 -10  10   3         45.79         35.21        24.43 o                         
  -9  10   3       1238.25       1234.82        45.60 o                         
  -8  10   3        472.33        489.17        29.82 o                         
  -7  10   3        612.46        595.02        27.44 o                         
  -6  10   3        828.96        975.71        35.52 o                         
  -5  10   3       1017.49       1124.53        41.12 o                         
  -4  10   3        189.88        180.80        12.29 o                         
  -3  10   3       1884.62       1823.18        56.94 o                         
  -2  10   3       2752.38       2884.44        87.76 o                         
  -1  10   3       1445.63       1339.96        41.51 o                         
   0  10   3          1.57          4.56         4.75 o                         
   1  10   3       1443.08       1356.94        41.96 o                         
   2  10   3       2765.15       2929.98        95.29 o                         
   3  10   3       1917.36       1939.18        60.41 o                         
   4  10   3        188.11        193.71        12.70 o                         
   5  10   3       1001.84       1062.03        37.60 o                         
   6  10   3        838.38        946.18        34.79 o                         
   7  10   3        609.46        603.04        27.12 o                         
   8  10   3        475.60        475.91        28.46 o                         
   9  10   3       1267.24       1429.85        51.15 o                         
  10  10   3         45.66         41.88        24.77 o                         
  11  10   3         32.98         34.19        28.59 o                         
 -11  11   3         38.88         46.40        28.94 o                         
 -10  11   3         73.15         83.12        25.18 o                         
  -9  11   3        748.61        813.43        37.17 o                         
  -8  11   3          5.29         -0.07        19.04 o                         
  -7  11   3       1706.17       1764.59        58.54 o                         
  -6  11   3       2917.77       2673.99        84.24 o                         
  -5  11   3        152.80        176.59        15.11 o                         
  -4  11   3       2742.22       2785.07        88.51 o                         
  -3  11   3       1924.95       1611.33        50.64 o                         
  -2  11   3       1232.73       1237.06        39.02 o                         
  -1  11   3       1254.48       1271.02        39.51 o                         
   0  11   3       9468.73       9718.11       291.43 o                         
   1  11   3       1258.67       1301.77        40.27 o                         
   2  11   3       1184.17       1208.29        38.04 o                         
   3  11   3       1926.23       1690.57        53.04 o                         
   4  11   3       2739.45       2888.69        89.21 o                         
   5  11   3        145.79        144.68        14.82 o                         
   6  11   3       2903.21       2835.99        88.85 o                         
   7  11   3       1715.19       1793.98        59.06 o                         
   8  11   3          6.22         -9.26        18.98 o                         
   9  11   3        743.84        781.53        48.64 o                         
  10  11   3         68.16         68.13        25.61 o                         
  11  11   3         38.43         38.01        28.60 o                         
 -10  12   3         59.46         67.50        25.51 o                         
  -9  12   3        308.04        310.87        25.44 o                         
  -8  12   3        185.85        167.53        20.55 o                         
  -7  12   3       1026.92       1033.33        38.46 o                         
  -6  12   3       7721.95       8253.68       288.75 o                         
  -5  12   3        561.26        560.83        23.32 o                         
  -4  12   3       1720.08       1744.35        55.31 o                         
  -3  12   3       1493.33       1499.85        47.25 o                         
  -2  12   3        568.13        614.14        20.98 o                         
  -1  12   3        474.33        542.69        18.37 o                         
   0  12   3        186.97        190.63        10.10 o                         
   1  12   3        465.94        522.54        17.73 o                         
   2  12   3        556.74        621.11        21.12 o                         
   3  12   3       1490.10       1421.33        48.27 o                         
   4  12   3       1713.18       1862.27        58.97 o                         
   5  12   3        549.92        533.81        22.85 o                         
   6  12   3       7673.50       7656.63       231.89 o                         
   7  12   3       1015.97       1031.67        38.25 o                         
   8  12   3        189.38        147.73        21.06 o                         
   9  12   3        296.44        310.30        25.60 o                         
  10  12   3         57.46         28.87        26.07 o                         
 -10  13   3        399.37        452.00        31.09 o                         
  -9  13   3       1014.41       1060.55        43.99 o                         
  -8  13   3        878.16        866.99        40.39 o                         
  -7  13   3        734.12        762.22        35.47 o                         
  -6  13   3        535.44        627.32        26.70 o                         
  -5  13   3         53.32         68.46        13.74 o                         
  -4  13   3       1308.09       1368.78        44.48 o                         
  -3  13   3       4049.33       3943.77       119.77 o                         
  -2  13   3        877.41        842.97        27.65 o                         
  -1  13   3       1660.48       1578.93        48.78 o                         
   0  13   3         14.63         19.24         5.50 o                         
   1  13   3       1651.66       1574.75        48.61 o                         
   2  13   3        908.21        897.26        29.13 o                         
   3  13   3       4043.60       3938.34       119.86 o                         
   4  13   3       1312.32       1406.82        45.68 o                         
   5  13   3         49.41         56.13        13.88 o                         
   6  13   3        558.11        594.03        27.80 o                         
   7  13   3        728.98        753.13        30.96 o                         
   8  13   3        879.68        898.75        35.87 o                         
   9  13   3       1027.57       1149.73        44.31 o                         
  10  13   3        410.55        450.01        30.27 o                         
 -10  14   3          5.52          3.91        26.59 o                         
  -9  14   3        648.06        651.90        34.55 o                         
  -8  14   3        228.11        221.21        22.23 o                         
  -7  14   3       1659.58       1683.76        56.55 o                         
  -6  14   3       2361.99       2490.38        78.85 o                         
  -5  14   3        182.78        158.29        14.87 o                         
  -4  14   3        483.95        515.82        21.08 o                         
  -3  14   3        345.84        300.06        14.07 o                         
  -2  14   3       3157.91       3100.67        94.43 o                         
  -1  14   3       1521.09       1617.01        49.84 o                         
   0  14   3        192.55        178.08         8.69 o                         
   1  14   3       1546.56       1625.52        50.13 o                         
   2  14   3       3169.84       3211.54        97.84 o                         
   3  14   3        357.91        325.34        14.64 o                         
   4  14   3        481.76        525.23        21.37 o                         
   5  14   3        178.39        154.15        14.87 o                         
   6  14   3       2381.99       2525.25        80.09 o                         
   7  14   3       1667.75       1657.19        55.58 o                         
   8  14   3        225.53        244.94        22.55 o                         
   9  14   3        664.00        680.86        32.66 o                         
  10  14   3          6.26         -4.02        27.87 o                         
 -10  15   3        367.24        325.24        29.71 o                         
  -9  15   3        210.76        198.94        24.49 o                         
  -8  15   3        159.52        136.16        20.33 o                         
  -7  15   3        140.83        142.66        18.81 o                         
  -6  15   3        857.32        891.17        33.52 o                         
  -5  15   3        471.86        475.12        21.40 o                         
  -4  15   3        726.75        726.12        26.75 o                         
  -3  15   3       1106.32       1063.18        35.13 o                         
  -2  15   3       1003.90       1037.36        33.59 o                         
  -1  15   3       1336.35       1388.37        43.45 o                         
   0  15   3        409.25        447.54        15.92 o                         
   1  15   3       1332.51       1330.28        41.63 o                         
   2  15   3        974.74       1027.87        33.28 o                         
   3  15   3       1107.72       1075.42        35.54 o                         
   4  15   3        720.65        773.37        27.95 o                         
   5  15   3        473.17        452.14        25.00 o                         
   6  15   3        858.96        901.90        34.13 o                         
   7  15   3        139.93        169.91        18.92 o                         
   8  15   3        156.62        175.36        20.88 o                         
   9  15   3        206.47        195.18        24.68 o                         
  10  15   3        359.62        398.41        32.21 o                         
  -9  16   3         14.82         22.04        22.74 o                         
  -8  16   3        270.97        213.22        22.11 o                         
  -7  16   3        286.33        199.71        19.27 o                         
  -6  16   3       1496.33       1460.08        49.02 o                         
  -5  16   3       1324.28       1272.14        43.25 o                         
  -4  16   3        391.39        403.27        19.04 o                         
  -3  16   3       1055.63       1062.40        35.48 o                         
  -2  16   3       2741.90       2696.04        82.68 o                         
  -1  16   3        720.99        794.51        26.45 o                         
   0  16   3       2294.02       2427.78        74.17 o                         
   1  16   3        718.27        731.15        24.48 o                         
   2  16   3       2759.52       2687.01        82.42 o                         
   3  16   3       1040.16       1074.11        35.58 o                         
   4  16   3        394.79        407.05        19.21 o                         
   5  16   3       1322.04       1273.28        43.40 o                         
   6  16   3       1494.56       1463.67        52.89 o                         
   7  16   3        280.70        248.26        18.84 o                         
   8  16   3        270.93        234.57        22.01 o                         
   9  16   3         16.55         23.42        23.27 o                         
  -9  17   3         71.86         67.17        22.31 o                         
  -8  17   3         30.26         37.62        20.07 o                         
  -7  17   3        158.42        135.75        19.28 o                         
  -6  17   3        874.93        842.85        32.26 o                         
  -5  17   3       1634.14       1456.62        48.28 o                         
  -4  17   3        674.15        678.88        25.96 o                         
  -3  17   3        397.85        438.96        18.63 o                         
  -2  17   3       1959.55       2067.96        64.17 o                         
  -1  17   3       1432.27       1444.71        45.53 o                         
   0  17   3       3037.12       3262.52        99.23 o                         
   1  17   3       1417.68       1403.73        44.19 o                         
   2  17   3       1966.15       2004.94        62.29 o                         
   3  17   3        398.71        418.37        17.83 o                         
   4  17   3        680.31        704.88        26.48 o                         
   5  17   3       1654.30       1506.81        49.81 o                         
   6  17   3        891.40        839.95        31.84 o                         
   7  17   3        159.37        165.14        24.61 o                         
   8  17   3         31.44         40.45        22.98 o                         
   9  17   3         73.57         48.09        23.25 o                         
  -9  18   3         24.65         25.04        24.84 o                         
  -8  18   3        202.15        193.02        21.26 o                         
  -7  18   3         25.65         22.78        17.72 o                         
  -6  18   3       1663.16       1497.33        50.59 o                         
  -5  18   3       1057.39       1148.79        39.59 o                         
  -4  18   3        109.04        125.23        13.20 o                         
  -3  18   3        274.07        271.76        14.70 o                         
  -2  18   3         33.52         39.40         9.98 o                         
  -1  18   3        374.79        399.10        16.27 o                         
   0  18   3         14.11         19.86         8.34 o                         
   1  18   3        373.16        398.50        16.42 o                         
   2  18   3         37.04         37.34        10.86 o                         
   3  18   3        281.14        283.84        15.33 o                         
   4  18   3        110.94         82.97        12.21 o                         
   5  18   3       1030.19       1071.00        37.51 o                         
   6  18   3       1650.98       1525.55        56.62 o                         
   7  18   3         26.45         48.96        17.04 o                         
   8  18   3        203.90        172.50        21.01 o                         
   9  18   3         22.33         14.53        24.00 o                         
  -8  19   3        232.22        208.70        22.90 o                         
  -7  19   3        644.90        648.15        28.96 o                         
  -6  19   3          1.82          4.47        14.94 o                         
  -5  19   3       1734.45       1591.26        52.19 o                         
  -4  19   3        595.28        539.11        22.53 o                         
  -3  19   3       1326.20       1337.98        43.73 o                         
  -2  19   3        370.05        359.63        16.34 o                         
  -1  19   3       1183.49       1233.14        46.31 o                         
   0  19   3        132.24        154.14        10.83 o                         
   1  19   3       1177.49       1338.37        60.51 o                         
   2  19   3        350.96        336.10        15.64 o                         
   3  19   3       1339.30       1370.64        44.62 o                         
   4  19   3        591.35        586.91        23.50 o                         
   5  19   3       1720.89       1515.55        49.77 o                         
   6  19   3          1.31          0.52        14.41 o                         
   7  19   3        640.79        607.70        33.50 o                         
   8  19   3        227.06        221.42        22.58 o                         
  -8  20   3        226.40        209.35        23.00 o                         
  -7  20   3         62.11         33.17        17.38 o                         
  -6  20   3        372.81        384.51        24.90 o                         
  -5  20   3        124.01        101.51        14.30 o                         
  -4  20   3        178.46        160.01        14.52 o                         
  -3  20   3        691.06        633.66        24.08 o                         
  -2  20   3        586.26        604.78        22.85 o                         
  -1  20   3        159.33        158.00        13.78 o                         
   0  20   3        307.05        295.56        13.88 o                         
   1  20   3        150.09        136.61        11.54 o                         
   2  20   3        579.63        571.86        21.76 o                         
   3  20   3        703.25        620.04        34.66 o                         
   4  20   3        178.05        148.10        13.95 o                         
   5  20   3        119.86        106.38        14.22 o                         
   6  20   3        367.09        336.36        21.29 o                         
   7  20   3         60.38         60.81        18.08 o                         
   8  20   3        226.35        208.18        23.20 o                         
  -8  21   3        241.25        202.12        23.49 o                         
  -7  21   3          7.97         16.76        18.59 o                         
  -6  21   3        900.26        827.53        37.27 o                         
  -5  21   3        431.91        379.35        19.53 o                         
  -4  21   3        749.52        800.14        29.19 o                         
  -3  21   3       1469.24       1448.23        46.98 o                         
  -2  21   3        194.87        194.63        13.65 o                         
  -1  21   3         73.90         66.10        12.19 o                         
   0  21   3       3355.02       3512.13       107.16 o                         
   1  21   3         70.69         74.33        11.16 o                         
   2  21   3        201.48        193.77        13.22 o                         
   3  21   3       1479.06       1339.81        52.58 o                         
   4  21   3        753.04        813.59        29.60 o                         
   5  21   3        422.09        427.20        21.96 o                         
   6  21   3        879.59        760.24        36.80 o                         
   7  21   3          7.66         25.96        18.95 o                         
   8  21   3        245.42        188.89        25.55 o                         
  -7  22   3        594.30        585.21        36.61 o                         
  -6  22   3        525.78        481.20        27.37 o                         
  -5  22   3       1185.86       1105.63        39.23 o                         
  -4  22   3        327.56        308.00        17.52 o                         
  -3  22   3        760.25        802.70        31.34 o                         
  -2  22   3         95.62         82.93        12.29 o                         
  -1  22   3        450.28        464.71        21.97 o                         
   0  22   3         25.65         28.91        10.92 o                         
   1  22   3        442.06        502.90        23.65 o                         
   2  22   3         90.55         85.01        12.19 o                         
   3  22   3        748.74        806.78        37.65 o                         
   4  22   3        327.96        274.05        16.69 o                         
   5  22   3       1208.51       1168.31        40.48 o                         
   6  22   3        533.09        468.80        28.23 o                         
   7  22   3        599.95        553.44        39.25 o                         
  -6  23   3         82.09         65.16        17.67 o                         
  -5  23   3        186.56        176.00        16.66 o                         
  -4  23   3        737.50        742.61        28.98 o                         
  -3  23   3         90.95         81.33        16.06 o                         
  -2  23   3        547.43        541.67        21.91 o                         
  -1  23   3        858.77        994.15        38.69 o                         
   0  23   3       1529.43       1759.86        55.49 o                         
   1  23   3        869.96        991.09        33.51 o                         
   2  23   3        545.12        503.55        24.36 o                         
   3  23   3         92.95         42.63        15.56 o                         
   4  23   3        732.51        678.27        40.05 o                         
   5  23   3        191.98        191.56        17.22 o                         
   6  23   3         83.17         64.86        17.76 o                         
  -6  24   3        106.53         63.42        19.53 o                         
  -5  24   3         65.56         54.52        17.55 o                         
  -4  24   3         70.75         46.84        16.06 o                         
  -3  24   3        983.13       1040.31        36.33 o                         
  -2  24   3       1648.99       1631.09        74.14 o                         
  -1  24   3        548.81        536.48        30.97 o                         
   0  24   3          5.22          8.99        15.69 o                         
   1  24   3        555.98        603.19        23.91 o                         
   2  24   3       1641.23       1702.83        63.40 o                         
   3  24   3        972.02        960.51        57.20 o                         
   4  24   3         70.65         54.84        18.31 o                         
   5  24   3         67.17         53.64        16.25 o                         
   6  24   3        104.69         69.80        21.51 o                         
  -5  25   3         10.23         11.16        18.90 o                         
  -4  25   3        110.87        116.91        18.38 o                         
  -3  25   3         88.65         64.12        16.41 o                         
  -2  25   3        414.27        421.71        29.46 o                         
  -1  25   3        168.31        164.38        22.18 o                         
   0  25   3        328.95        384.19        22.44 o                         
   1  25   3        171.91        179.42        16.15 o                         
   2  25   3        430.72        480.29        25.85 o                         
   3  25   3         87.12         91.47        18.96 o                         
   4  25   3        110.99         90.90        20.49 o                         
   5  25   3         11.39         16.82        21.41 o                         
  -4  26   3        868.69        881.15        40.49 o                         
  -3  26   3        423.69        452.16        23.84 o                         
  -2  26   3        323.98        372.35        29.37 o                         
  -1  26   3         48.06         19.35        23.23 o                         
   0  26   3         20.27         13.08        18.13 o                         
   1  26   3         47.77         23.77        16.22 o                         
   2  26   3        327.97        338.78        23.63 o                         
   3  26   3        429.96        400.86        32.00 o                         
   4  26   3        866.18        843.19        47.31 o                         
  -3  27   3        137.12        122.79        22.58 o                         
  -2  27   3        104.58        147.41        33.91 o                         
  -1  27   3         34.20         19.62        26.40 o                         
   0  27   3          6.22         32.49        25.61 o                         
   1  27   3         33.77         33.09        17.95 o                         
   2  27   3        102.01        127.71        21.55 o                         
   3  27   3        134.88        146.71        23.20 o                         
   0  28   3          0.39         -9.79        27.42 o                         
   0   0   4        166.16        165.73         8.21 o                         
   1   0   4        987.11        958.67        29.98 o                         
   2   0   4      15553.27      15545.75       464.98 o                         
   3   0   4       1772.25       1869.87        58.20 o                         
   4   0   4        325.73        466.98        19.45 o                         
   5   0   4        246.44        313.74        18.93 o                         
   6   0   4         10.37         28.56        13.07 o                         
   7   0   4         86.28         98.07        16.25 o                         
   8   0   4        618.82        649.26        28.15 o                         
   9   0   4        149.61        164.54        20.56 o                         
  10   0   4        739.33        910.31        38.58 o                         
  11   0   4        528.75        624.09        36.45 o                         
  12   0   4        430.93        486.94        35.35 o                         
 -12   1   4         78.95         44.78        30.34 o                         
 -11   1   4        846.86        908.48        41.08 o                         
 -10   1   4       1216.38       1479.52        53.34 o                         
  -9   1   4        273.53        292.95        22.78 o                         
  -8   1   4       1892.98       1943.51        74.35 o                         
  -7   1   4       1458.41       1782.77        82.26 o                         
  -6   1   4        280.07        299.29        17.76 o                         
  -5   1   4        203.55        232.62        15.16 o                         
  -4   1   4       6551.63       6571.79       317.09 o                         
  -3   1   4      11148.24      10787.23       323.25 o                         
  -2   1   4       7120.79       6371.77       295.72 o                         
  -1   1   4      15383.18      15003.81       448.18 o                         
   0   1   4        197.42        263.13         8.61 o                         
   1   1   4      15321.54      14913.11       479.89 o                         
   2   1   4       7131.76       6802.96       204.47 o                         
   3   1   4      11238.35      11515.05       409.35 o                         
   4   1   4       6526.17       7078.09       228.31 o                         
   5   1   4        194.65        221.32        14.56 o                         
   6   1   4        278.43        262.93        16.45 o                         
   7   1   4       1470.36       1631.24        73.33 o                         
   8   1   4       1909.63       1967.12        89.99 o                         
   9   1   4        268.96        291.15        22.56 o                         
  10   1   4       1214.79       1359.43        62.12 o                         
  11   1   4        864.94       1108.91        86.19 o                         
  12   1   4         77.30         51.75        30.46 o                         
 -12   2   4        220.74        186.77        30.98 o                         
 -11   2   4        197.22        235.96        28.42 o                         
 -10   2   4        959.59       1103.29        46.92 o                         
  -9   2   4        848.72        864.11        49.18 o                         
  -8   2   4       1246.52       1472.54        63.99 o                         
  -7   2   4        276.25        326.85        20.72 o                         
  -6   2   4       2399.92       2840.64       120.98 o                         
  -5   2   4        868.56        892.32        33.86 o                         
  -4   2   4       3851.61       3844.34       148.60 o                         
  -3   2   4       1105.18       1153.37        41.08 o                         
  -2   2   4      19366.79      19402.79       667.26 o                         
  -1   2   4       4117.22       3832.49       117.36 o                         
   0   2   4      12631.11      13037.36       389.31 o                         
   1   2   4       4142.02       3814.03       128.95 o                         
   2   2   4      19336.47      18738.27       721.67 o                         
   3   2   4       1103.33       1119.04        51.54 o                         
   4   2   4       3844.86       3604.10       110.33 o                         
   5   2   4        870.61        924.53        32.29 o                         
   6   2   4       2383.09       2596.71       108.53 o                         
   7   2   4        279.45        326.57        21.26 o                         
   8   2   4       1223.54       1251.79        51.16 o                         
   9   2   4        851.85        960.17        43.38 o                         
  10   2   4        972.23       1051.90        53.56 o                         
  11   2   4        192.88        231.32        28.65 o                         
  12   2   4        215.92        181.81        33.60 o                         
 -12   3   4         32.34         49.10        31.09 o                         
 -11   3   4        717.90        860.82        46.43 o                         
 -10   3   4        986.70       1119.81        47.26 o                         
  -9   3   4       1128.22       1198.07        47.44 o                         
  -8   3   4        119.19        124.93        18.91 o                         
  -7   3   4        149.73        173.51        18.13 o                         
  -6   3   4        351.45        392.36        20.36 o                         
  -5   3   4         17.53         21.40        11.97 o                         
  -4   3   4       1183.60       1192.78        41.51 o                         
  -3   3   4       4951.44       4693.43       171.20 o                         
  -2   3   4       3214.87       2865.18        86.96 o                         
  -1   3   4      11076.93      10767.67       362.79 o                         
   0   3   4       1556.75       1381.68        41.88 o                         
   1   3   4      11121.04       9870.92       318.24 o                         
   2   3   4       3213.69       2589.73        84.06 o                         
   3   3   4       4874.03       4385.21       132.74 o                         
   4   3   4       1189.77       1277.08        41.62 o                         
   5   3   4         18.87         20.11        11.56 o                         
   6   3   4        352.33        353.65        18.41 o                         
   7   3   4        160.18        161.40        17.29 o                         
   8   3   4        118.85        116.69        17.54 o                         
   9   3   4       1130.10       1178.12        50.67 o                         
  10   3   4        983.66       1177.79        74.50 o                         
  11   3   4        707.73        708.58        36.81 o                         
  12   3   4         33.52         45.47        30.69 o                         
 -11   4   4        792.11        872.65        49.71 o                         
 -10   4   4        454.37        536.07        34.37 o                         
  -9   4   4       2407.64       2378.90        95.94 o                         
  -8   4   4        215.94        263.46        23.46 o                         
  -7   4   4       3543.04       4109.57       156.90 o                         
  -6   4   4       1394.09       1304.40        60.76 o                         
  -5   4   4       3313.33       3537.36       124.75 o                         
  -4   4   4       3379.98       3374.60       103.63 o                         
  -3   4   4       3311.63       3332.33       101.27 o                         
  -2   4   4       1258.03       1271.63        39.76 o                         
  -1   4   4       9545.08       9374.00       280.87 o                         
   0   4   4      25434.50      26719.78       923.31 o                         
   1   4   4       9561.81       9217.43       276.25 o                         
   2   4   4       1257.36       1166.78        36.94 o                         
   3   4   4       3323.98       3385.46       103.17 o                         
   4   4   4       3439.21       3455.21       110.69 o                         
   5   4   4       3327.95       3340.17       119.46 o                         
   6   4   4       1410.04       1391.01        46.14 o                         
   7   4   4       3516.35       3506.75       134.73 o                         
   8   4   4        206.63        187.99        18.80 o                         
   9   4   4       2402.85       2577.91       118.77 o                         
  10   4   4        443.93        456.38        28.48 o                         
  11   4   4        798.84        972.53        68.03 o                         
 -11   5   4        686.33        748.58        38.38 o                         
 -10   5   4       1201.46       1373.85        57.15 o                         
  -9   5   4        286.88        303.10        23.62 o                         
  -8   5   4       4025.73       4498.73       176.90 o                         
  -7   5   4        285.45        238.41        19.49 o                         
  -6   5   4       1691.41       1733.48        60.48 o                         
  -5   5   4       1816.37       1877.29        66.47 o                         
  -4   5   4       5490.31       5147.94       155.90 o                         
  -3   5   4       3304.71       3085.52       100.62 o                         
  -2   5   4       1166.43       1090.34        34.47 o                         
  -1   5   4       3944.68       3377.74       101.66 o                         
   0   5   4      35283.55      40460.15      1400.62 o                         
   1   5   4       3944.76       3327.59       100.19 o                         
   2   5   4       1163.51       1021.15        32.38 o                         
   3   5   4       3234.53       3072.17        93.67 o                         
   4   5   4       5475.79       5640.44       170.69 o                         
   5   5   4       1813.66       1752.94        73.38 o                         
   6   5   4       1688.67       1694.86        82.51 o                         
   7   5   4        269.33        230.35        18.53 o                         
   8   5   4       4014.59       4153.08       136.68 o                         
   9   5   4        282.60        301.45        23.24 o                         
  10   5   4       1195.65       1477.25        73.95 o                         
  11   5   4        667.03        777.09        38.24 o                         
 -11   6   4        309.00        301.41        30.22 o                         
 -10   6   4        142.84        132.40        25.43 o                         
  -9   6   4       1557.52       1832.24        95.15 o                         
  -8   6   4       2270.58       2390.81       100.32 o                         
  -7   6   4        453.99        583.42        28.50 o                         
  -6   6   4        300.56        377.72        21.43 o                         
  -5   6   4       2331.05       2302.30        74.76 o                         
  -4   6   4       1796.13       1944.91        61.11 o                         
  -3   6   4       3145.42       3011.94        92.08 o                         
  -2   6   4       2180.77       2042.51        62.48 o                         
  -1   6   4       9033.66       8160.21       244.64 o                         
   0   6   4          0.21          3.49         3.39 o                         
   1   6   4       9018.14       8186.56       245.52 o                         
   2   6   4       2186.65       2108.98        64.54 o                         
   3   6   4       3122.67       3029.90        92.68 o                         
   4   6   4       1856.08       1904.82        66.17 o                         
   5   6   4       2328.78       2415.56        78.93 o                         
   6   6   4        294.55        340.37        18.84 o                         
   7   6   4        460.85        524.19        24.65 o                         
   8   6   4       2276.32       2336.13        79.92 o                         
   9   6   4       1560.99       1847.01        62.03 o                         
  10   6   4        148.42        171.83        24.42 o                         
  11   6   4        310.58        312.05        29.28 o                         
 -11   7   4        369.23        356.56        31.49 o                         
 -10   7   4        209.95        181.19        25.26 o                         
  -9   7   4        184.40        187.96        21.68 o                         
  -8   7   4         32.60         25.27        17.65 o                         
  -7   7   4       5195.11       5336.25       178.00 o                         
  -6   7   4        468.52        559.50        25.27 o                         
  -5   7   4        576.48        627.11        24.23 o                         
  -4   7   4         40.79         46.66        10.53 o                         
  -3   7   4        322.39        314.31        14.21 o                         
  -2   7   4       6185.08       5719.93       172.15 o                         
  -1   7   4       7798.96       7137.47       214.02 o                         
   0   7   4       3621.87       3396.40       102.33 o                         
   1   7   4       7887.10       6885.15       206.94 o                         
   2   7   4       6175.46       5695.91       171.32 o                         
   3   7   4        319.76        328.88        15.85 o                         
   4   7   4         43.95         35.29        10.54 o                         
   5   7   4        588.77        657.83        27.32 o                         
   6   7   4        470.60        594.03        24.54 o                         
   7   7   4       5232.90       5358.03       201.59 o                         
   8   7   4         33.20         45.41        18.19 o                         
   9   7   4        187.53        233.26        23.05 o                         
  10   7   4        212.96        186.36        25.55 o                         
  11   7   4        368.73        402.82        40.91 o                         
 -11   8   4         28.97         27.26        27.41 o                         
 -10   8   4        139.11        155.45        25.32 o                         
  -9   8   4        227.86        240.58        23.14 o                         
  -8   8   4        614.59        633.15        28.68 o                         
  -7   8   4       3270.10       3230.99       132.49 o                         
  -6   8   4        230.01        255.75        17.74 o                         
  -5   8   4        220.69        201.85        14.25 o                         
  -4   8   4        961.26        897.37        30.70 o                         
  -3   8   4       2809.44       2664.43        81.77 o                         
  -2   8   4        268.46        282.72        11.62 o                         
  -1   8   4       1285.93       1241.61        38.27 o                         
   0   8   4      13861.65      12356.59       369.79 o                         
   1   8   4       1291.76       1297.82        39.88 o                         
   2   8   4        269.94        300.31        12.20 o                         
   3   8   4       2824.01       2698.15        82.86 o                         
   4   8   4        962.53        847.12        29.33 o                         
   5   8   4        221.82        176.78        13.91 o                         
   6   8   4        230.92        298.50        18.79 o                         
   7   8   4       3252.14       3376.87       105.16 o                         
   8   8   4        591.47        613.30        32.88 o                         
   9   8   4        229.79        285.80        35.42 o                         
  10   8   4        143.71        165.13        26.60 o                         
  11   8   4         28.51         21.63        28.17 o                         
 -11   9   4        693.97        746.28        41.38 o                         
 -10   9   4        101.37         76.82        24.07 o                         
  -9   9   4        112.48         97.02        21.50 o                         
  -8   9   4        350.11        349.01        22.72 o                         
  -7   9   4        751.77        848.43        41.11 o                         
  -6   9   4        637.47        638.51        26.50 o                         
  -5   9   4       2003.20       2138.34        71.98 o                         
  -4   9   4       6867.96       6307.91       190.78 o                         
  -3   9   4       3937.23       3855.43       117.33 o                         
  -2   9   4       6179.36       5908.47       178.05 o                         
  -1   9   4      16110.33      16247.33       486.93 o                         
   0   9   4       1331.44       1343.24        41.13 o                         
   1   9   4      15987.21      16096.28       556.97 o                         
   2   9   4       6182.94       5948.79       179.28 o                         
   3   9   4       3971.85       3792.42       115.50 o                         
   4   9   4       6902.95       6793.65       205.37 o                         
   5   9   4       1985.29       1996.09        63.24 o                         
   6   9   4        635.95        651.35        27.04 o                         
   7   9   4        776.43        852.39        35.00 o                         
   8   9   4        350.88        396.98        24.00 o                         
   9   9   4        111.19        109.01        22.10 o                         
  10   9   4        103.73        114.79        25.57 o                         
  11   9   4        687.48        690.09        44.95 o                         
 -11  10   4        278.47        236.89        30.62 o                         
 -10  10   4         57.61         31.77        24.81 o                         
  -9  10   4       1323.41       1356.84        49.19 o                         
  -8  10   4         24.81          9.16        18.91 o                         
  -7  10   4       6746.08       6755.50       243.63 o                         
  -6  10   4        487.23        483.13        22.97 o                         
  -5  10   4       1440.22       1486.20        48.79 o                         
  -4  10   4       1210.92       1183.70        38.93 o                         
  -3  10   4       4821.72       5009.85       151.73 o                         
  -2  10   4       1510.91       1492.91        46.48 o                         
  -1  10   4       3523.71       3432.13       103.72 o                         
   0  10   4        165.17        140.12         8.42 o                         
   1  10   4       3541.07       3399.00       102.54 o                         
   2  10   4       1507.06       1492.15        46.50 o                         
   3  10   4       4797.47       5048.28       152.87 o                         
   4  10   4       1174.20       1178.74        38.84 o                         
   5  10   4       1447.81       1508.32        49.43 o                         
   6  10   4        481.20        512.90        23.82 o                         
   7  10   4       6756.87       7189.64       232.93 o                         
   8  10   4         28.96         40.82        18.79 o                         
   9  10   4       1322.97       1395.09        50.36 o                         
  10  10   4         58.11         49.74        25.25 o                         
  11  10   4        275.30        258.03        30.64 o                         
 -11  11   4        115.25        131.10        29.33 o                         
 -10  11   4        236.09        244.07        27.06 o                         
  -9  11   4        323.70        337.67        25.33 o                         
  -8  11   4       2135.25       2261.19        73.45 o                         
  -7  11   4       2223.11       2310.24        80.06 o                         
  -6  11   4        318.74        290.01        18.98 o                         
  -5  11   4        263.21        272.42        16.76 o                         
  -4  11   4        459.68        476.77        26.56 o                         
  -3  11   4       1423.79       1328.15        42.27 o                         
  -2  11   4       2309.89       2274.04        69.67 o                         
  -1  11   4       1318.27       1364.35        42.20 o                         
   0  11   4       1333.78       1225.45        37.92 o                         
   1  11   4       1323.06       1389.15        42.88 o                         
   2  11   4       2305.32       2360.27        77.26 o                         
   3  11   4       1408.04       1289.75        41.06 o                         
   4  11   4        459.01        461.88        19.00 o                         
   5  11   4        270.64        259.14        16.33 o                         
   6  11   4        320.26        309.50        19.40 o                         
   7  11   4       2208.05       2200.92        70.86 o                         
   8  11   4       2124.67       2052.40        67.83 o                         
   9  11   4        326.63        401.09        26.53 o                         
  10  11   4        236.18        210.66        27.25 o                         
  11  11   4        110.16         78.03        28.69 o                         
 -10  12   4         37.54         16.41        24.90 o                         
  -9  12   4          2.34         -8.03        21.28 o                         
  -8  12   4         71.38         75.02        19.63 o                         
  -7  12   4         10.36         23.01        17.62 o                         
  -6  12   4        166.16        156.10        17.26 o                         
  -5  12   4        503.78        533.85        22.64 o                         
  -4  12   4        643.77        661.29        26.56 o                         
  -3  12   4       1023.63        999.27        32.74 o                         
  -2  12   4       4511.23       4745.20       143.11 o                         
  -1  12   4        639.21        657.30        21.68 o                         
   0  12   4       1270.02       1261.87        38.99 o                         
   1  12   4        642.23        683.53        22.23 o                         
   2  12   4       4514.65       4698.27       141.91 o                         
   3  12   4       1035.56       1045.71        34.05 o                         
   4  12   4        665.10        703.22        25.50 o                         
   5  12   4        502.29        517.37        22.24 o                         
   6  12   4        171.74        165.20        17.27 o                         
   7  12   4          9.22         11.10        17.32 o                         
   8  12   4         67.26         94.24        20.13 o                         
   9  12   4          2.17        -22.98        22.37 o                         
  10  12   4         37.05         29.94        25.05 o                         
 -10  13   4        160.73        131.13        26.85 o                         
  -9  13   4        229.64        246.42        26.95 o                         
  -8  13   4        544.69        500.26        29.03 o                         
  -7  13   4        801.78        837.01        35.90 o                         
  -6  13   4        113.36         97.53        20.45 o                         
  -5  13   4        254.02        244.70        16.75 o                         
  -4  13   4        158.79        192.44        12.92 o                         
  -3  13   4        308.62        332.48        14.38 o                         
  -2  13   4        819.83        818.09        26.79 o                         
  -1  13   4        272.59        287.20        11.47 o                         
   0  13   4       2604.05       2535.51        76.88 o                         
   1  13   4        286.54        305.55        11.87 o                         
   2  13   4        817.50        830.66        27.14 o                         
   3  13   4        306.70        345.48        14.92 o                         
   4  13   4        157.26        187.29        13.28 o                         
   5  13   4        255.75        247.11        16.51 o                         
   6  13   4        112.17        116.04        16.38 o                         
   7  13   4        797.29        828.99        33.03 o                         
   8  13   4        541.63        493.20        26.51 o                         
   9  13   4        226.26        246.35        24.61 o                         
  10  13   4        160.41        178.53        30.69 o                         
 -10  14   4        111.76        102.68        26.83 o                         
  -9  14   4         12.16         -7.93        22.50 o                         
  -8  14   4        169.93        170.17        21.43 o                         
  -7  14   4        898.52        782.64        32.12 o                         
  -6  14   4       3261.72       3085.82        96.51 o                         
  -5  14   4        790.83        837.35        31.07 o                         
  -4  14   4       1883.37       1921.72        60.74 o                         
  -3  14   4        246.89        249.09        12.81 o                         
  -2  14   4        318.38        316.17        13.16 o                         
  -1  14   4        520.48        547.36        18.93 o                         
   0  14   4       7882.48       7978.83       239.70 o                         
   1  14   4        512.60        544.04        18.63 o                         
   2  14   4        320.70        308.62        13.00 o                         
   3  14   4        252.34        245.84        12.60 o                         
   4  14   4       1836.25       1872.78        59.41 o                         
   5  14   4        797.47        823.04        30.69 o                         
   6  14   4       3268.68       3116.00        97.03 o                         
   7  14   4        901.22        860.26        33.95 o                         
   8  14   4        180.74        186.45        21.21 o                         
   9  14   4         12.12         10.00        22.53 o                         
  10  14   4        111.46        103.37        27.17 o                         
 -10  15   4        217.90        130.97        26.60 o                         
  -9  15   4        357.37        358.57        33.63 o                         
  -8  15   4        270.62        227.36        20.98 o                         
  -7  15   4         72.64         60.77        18.07 o                         
  -6  15   4         91.67        101.08        15.74 o                         
  -5  15   4        418.38        413.88        20.08 o                         
  -4  15   4        355.70        339.97        16.84 o                         
  -3  15   4       2424.59       2443.85        75.67 o                         
  -2  15   4       1894.81       2007.58        61.91 o                         
  -1  15   4        488.65        504.67        18.01 o                         
   0  15   4        276.94        278.54        11.29 o                         
   1  15   4        470.26        479.54        17.08 o                         
   2  15   4       1894.84       2051.93        63.44 o                         
   3  15   4       2430.55       2397.61        74.10 o                         
   4  15   4        357.10        364.15        17.53 o                         
   5  15   4        407.42        431.87        20.93 o                         
   6  15   4         92.49         91.57        15.97 o                         
   7  15   4         64.89         57.70        17.68 o                         
   8  15   4        275.72        211.40        21.26 o                         
   9  15   4        358.19        396.48        27.72 o                         
  10  15   4        219.71        205.94        28.58 o                         
  -9  16   4        370.21        379.76        27.35 o                         
  -8  16   4        283.08        279.43        22.82 o                         
  -7  16   4       2123.88       1988.10        70.06 o                         
  -6  16   4       2015.10       2036.45        65.61 o                         
  -5  16   4       2434.53       2511.48        79.03 o                         
  -4  16   4        271.54        311.29        16.66 o                         
  -3  16   4        154.75        103.94        10.77 o                         
  -2  16   4        226.15        226.54        11.90 o                         
  -1  16   4        555.65        622.73        21.60 o                         
   0  16   4       2199.44       2461.52        75.04 o                         
   1  16   4        553.44        597.39        21.13 o                         
   2  16   4        224.05        207.65        14.06 o                         
   3  16   4        159.16        154.68        11.36 o                         
   4  16   4        280.21        312.55        16.38 o                         
   5  16   4       2435.11       2460.74        77.56 o                         
   6  16   4       1999.63       1911.86        61.86 o                         
   7  16   4       2124.20       1991.56        83.68 o                         
   8  16   4        286.59        299.04        23.93 o                         
   9  16   4        371.78        409.20        28.57 o                         
  -9  17   4         97.93         73.19        22.26 o                         
  -8  17   4        135.75        130.22        20.88 o                         
  -7  17   4        454.14        459.52        27.44 o                         
  -6  17   4         66.21         49.84        14.97 o                         
  -5  17   4        153.49        148.00        14.62 o                         
  -4  17   4       1364.94       1384.99        45.55 o                         
  -3  17   4       1370.77       1268.09        41.42 o                         
  -2  17   4       1137.97       1178.36        38.09 o                         
  -1  17   4         18.71         23.29        10.03 o                         
   0  17   4          4.21         -1.77         7.66 o                         
   1  17   4         21.91         38.22         8.60 o                         
   2  17   4       1135.51       1143.31        60.09 o                         
   3  17   4       1406.43       1308.23        42.49 o                         
   4  17   4       1380.04       1453.97        47.42 o                         
   5  17   4        156.32        142.68        14.28 o                         
   6  17   4         67.08         74.79        15.09 o                         
   7  17   4        465.74        454.09        23.58 o                         
   8  17   4        132.84        105.24        20.44 o                         
   9  17   4         99.78         65.66        23.87 o                         
  -9  18   4        538.68        544.24        30.86 o                         
  -8  18   4        735.27        649.46        32.83 o                         
  -7  18   4        362.60        336.43        21.36 o                         
  -6  18   4        762.91        736.54        29.72 o                         
  -5  18   4        522.79        499.33        22.65 o                         
  -4  18   4        328.50        293.64        16.74 o                         
  -3  18   4        552.71        572.75        22.19 o                         
  -2  18   4        129.54        152.14        11.66 o                         
  -1  18   4       1258.95       1417.96        52.33 o                         
   0  18   4       2604.65       2409.25        73.92 o                         
   1  18   4       1262.16       1393.10        44.17 o                         
   2  18   4        131.84        135.03        13.20 o                         
   3  18   4        545.96        543.86        21.38 o                         
   4  18   4        332.71        304.18        16.22 o                         
   5  18   4        525.97        450.91        24.66 o                         
   6  18   4        764.87        660.58        27.62 o                         
   7  18   4        359.51        379.38        22.48 o                         
   8  18   4        722.22        604.27        41.23 o                         
   9  18   4        537.10        569.28        46.39 o                         
  -8  19   4        229.06        190.37        21.85 o                         
  -7  19   4        679.50        666.79        29.05 o                         
  -6  19   4        216.09        177.59        17.80 o                         
  -5  19   4        210.92        185.90        15.53 o                         
  -4  19   4       3137.09       2949.15        91.30 o                         
  -3  19   4       1521.79       1548.59        49.71 o                         
  -2  19   4       2846.33       2834.74        87.06 o                         
  -1  19   4        500.71        574.95        24.89 o                         
   0  19   4         14.28         13.06         9.09 o                         
   1  19   4        516.98        593.48        21.71 o                         
   2  19   4       2853.29       2762.99       134.91 o                         
   3  19   4       1490.10       1483.80        47.68 o                         
   4  19   4       3123.11       2993.69        92.44 o                         
   5  19   4        204.04        185.48        15.20 o                         
   6  19   4        215.38        190.66        17.04 o                         
   7  19   4        675.51        639.96        42.37 o                         
   8  19   4        227.82        204.64        23.95 o                         
  -8  20   4        408.06        391.21        25.89 o                         
  -7  20   4        237.50        216.11        19.98 o                         
  -6  20   4        460.00        422.30        22.53 o                         
  -5  20   4        165.48        176.82        19.64 o                         
  -4  20   4       1281.94       1362.96        45.02 o                         
  -3  20   4        296.96        281.56        15.84 o                         
  -2  20   4        333.01        342.11        16.10 o                         
  -1  20   4       1079.59       1090.31        51.30 o                         
   0  20   4          1.10        -13.98         9.15 o                         
   1  20   4       1086.92       1090.33        37.92 o                         
   2  20   4        331.41        350.82        19.42 o                         
   3  20   4        292.15        250.17        21.79 o                         
   4  20   4       1293.00       1370.65        45.05 o                         
   5  20   4        163.43        169.90        15.13 o                         
   6  20   4        462.24        379.41        20.64 o                         
   7  20   4        238.82        211.56        19.87 o                         
   8  20   4        415.07        385.55        25.75 o                         
  -8  21   4          4.34        -11.29        21.50 o                         
  -7  21   4        232.89        209.51        20.43 o                         
  -6  21   4         25.61          5.75        15.83 o                         
  -5  21   4        632.20        582.45        24.76 o                         
  -4  21   4          1.07          1.15        12.41 o                         
  -3  21   4       1444.72       1452.11        47.14 o                         
  -2  21   4         81.85         76.70        12.00 o                         
  -1  21   4        418.83        420.35        32.76 o                         
   0  21   4        113.97         90.19        10.78 o                         
   1  21   4        424.96        444.70        19.39 o                         
   2  21   4         82.62         44.65        13.70 o                         
   3  21   4       1448.20       1405.63        58.65 o                         
   4  21   4          1.30        -18.94        12.07 o                         
   5  21   4        625.71        586.87        29.86 o                         
   6  21   4         26.00         24.05        15.43 o                         
   7  21   4        226.25        165.65        20.22 o                         
   8  21   4          4.04        -13.20        21.31 o                         
  -7  22   4         19.44         11.34        19.71 o                         
  -6  22   4        158.84        148.04        22.24 o                         
  -5  22   4       1136.63       1137.24        52.42 o                         
  -4  22   4        670.91        754.30        28.15 o                         
  -3  22   4       1268.97       1241.62        41.16 o                         
  -2  22   4         83.81         80.04        14.36 o                         
  -1  22   4       1859.96       2006.83       133.00 o                         
   0  22   4        257.91        278.80        15.02 o                         
   1  22   4       1856.35       2033.33        63.76 o                         
   2  22   4         82.48         69.67        14.61 o                         
   3  22   4       1279.47       1183.58        51.07 o                         
   4  22   4        668.48        668.97        30.34 o                         
   5  22   4       1140.09       1090.52        38.27 o                         
   6  22   4        159.06        135.97        25.44 o                         
   7  22   4         19.93         -6.64        19.55 o                         
  -6  23   4         48.38          4.83        18.60 o                         
  -5  23   4        621.20        599.80        30.82 o                         
  -4  23   4        279.66        268.91        17.84 o                         
  -3  23   4         68.90         86.71        14.13 o                         
  -2  23   4         54.86         65.80        15.02 o                         
  -1  23   4        198.84        201.21        22.06 o                         
   0  23   4         86.93         71.70        13.55 o                         
   1  23   4        193.48        205.59        14.18 o                         
   2  23   4         54.80         50.16        14.88 o                         
   3  23   4         73.76         45.64        15.40 o                         
   4  23   4        277.49        237.99        19.78 o                         
   5  23   4        629.70        632.06        26.79 o                         
   6  23   4         49.23         44.68        18.60 o                         
  -6  24   4        477.32        359.31        34.84 o                         
  -5  24   4          7.23          5.15        16.73 o                         
  -4  24   4        113.04         93.90        15.80 o                         
  -3  24   4         28.82         38.69        14.53 o                         
  -2  24   4        270.17        262.69        22.85 o                         
  -1  24   4        343.00        313.60        23.33 o                         
   0  24   4       1062.87       1152.30        54.62 o                         
   1  24   4        341.39        316.71        17.31 o                         
   2  24   4        272.06        275.68        19.28 o                         
   3  24   4         27.51         38.65        16.65 o                         
   4  24   4        112.12        103.24        20.65 o                         
   5  24   4          6.89          7.88        16.44 o                         
   6  24   4        481.85        469.05        37.23 o                         
  -5  25   4        183.05        182.40        25.96 o                         
  -4  25   4        316.49        325.84        21.30 o                         
  -3  25   4        394.35        471.18        32.02 o                         
  -2  25   4        159.35        179.44        22.63 o                         
  -1  25   4         12.55         11.49        19.54 o                         
   0  25   4        184.12        129.75        36.57 o                         
   1  25   4         14.56         -6.02        14.21 o                         
   2  25   4        158.66        168.02        18.74 o                         
   3  25   4        406.94        457.79        25.86 o                         
   4  25   4        315.85        299.47        29.05 o                         
   5  25   4        186.27        178.18        23.55 o                         
  -4  26   4        878.40       1097.03        47.96 o                         
  -3  26   4         23.35         20.89        19.49 o                         
  -2  26   4        432.82        470.20        32.54 o                         
  -1  26   4        122.14        128.06        23.08 o                         
   0  26   4          8.70          3.86        22.19 o                         
   1  26   4        124.18        116.92        16.41 o                         
   2  26   4        430.23        389.52        24.85 o                         
   3  26   4         24.38         23.37        19.73 o                         
   4  26   4        875.95       1065.20        60.43 o                         
  -3  27   4        664.49        682.12        42.28 o                         
  -2  27   4         12.63         30.41        24.39 o                         
  -1  27   4        216.98        220.04        27.73 o                         
   0  27   4        218.82        272.13        29.30 o                         
   1  27   4        215.54        220.36        23.08 o                         
   2  27   4         12.26          7.54        20.52 o                         
   3  27   4        661.34        667.89        34.39 o                         
   1   0   5      37233.78      43491.79      1298.81 o                         
   2   0   5        711.70        714.01        34.69 o                         
   3   0   5        985.31        900.89        29.74 o                         
   4   0   5      13430.66      12164.70       364.38 o                         
   5   0   5       2266.23       2537.99        79.32 o                         
   6   0   5         10.69          4.38        12.97 o                         
   7   0   5         72.09         65.65        16.25 o                         
   8   0   5        390.40        507.44        31.91 o                         
   9   0   5        295.79        318.40        28.13 o                         
  10   0   5       4450.63       5511.44       211.55 o                         
  11   0   5         14.13         42.26        26.35 o                         
  12   0   5          1.51          8.54        30.96 o                         
 -12   1   5         89.89         98.98        30.16 o                         
 -11   1   5         37.43         50.49        26.85 o                         
 -10   1   5        839.33        997.93        43.67 o                         
  -9   1   5       2717.30       3128.89       103.35 o                         
  -8   1   5         44.98         50.67        18.03 o                         
  -7   1   5         10.61          8.71        16.07 o                         
  -6   1   5        272.47        292.02        18.31 o                         
  -5   1   5       2382.58       2260.82        91.87 o                         
  -4   1   5        655.73        743.54        29.74 o                         
  -3   1   5       7177.29       6691.68       235.43 o                         
  -2   1   5      16473.48      16309.38       488.41 o                         
  -1   1   5       4004.72       3591.09       107.96 o                         
   0   1   5      10945.55      10590.01       315.20 o                         
   1   1   5       3923.06       3589.18       108.15 o                         
   2   1   5      16454.32      15748.28       471.19 o                         
   3   1   5       7173.78       7240.87       303.22 o                         
   4   1   5        658.40        736.47        26.52 o                         
   5   1   5       2402.27       2603.70        81.03 o                         
   6   1   5        272.50        329.78        17.71 o                         
   7   1   5         10.43         10.22        15.28 o                         
   8   1   5         43.88         50.72        17.22 o                         
   9   1   5       2766.41       2724.41       103.15 o                         
  10   1   5        832.48       1127.00        52.86 o                         
  11   1   5         37.39         56.07        27.20 o                         
  12   1   5         91.58         63.63        36.58 o                         
 -12   2   5        211.26        232.48        32.25 o                         
 -11   2   5        598.29        580.23        47.11 o                         
 -10   2   5         94.39         79.04        24.39 o                         
  -9   2   5        599.49        706.34        40.90 o                         
  -8   2   5        126.25        135.94        18.82 o                         
  -7   2   5       3139.95       3307.67       167.60 o                         
  -6   2   5       5347.65       5617.71       182.92 o                         
  -5   2   5         89.14         96.75        12.63 o                         
  -4   2   5      12675.93      13405.28       439.39 o                         
  -3   2   5      10772.34       9802.95       294.69 o                         
  -2   2   5      10845.11       9914.87       331.44 o                         
  -1   2   5       7127.91       6402.93       205.67 o                         
   0   2   5      17254.62      16864.59       504.48 o                         
   1   2   5       7093.47       6112.02       196.11 o                         
   2   2   5      10739.39       9708.19       290.50 o                         
   3   2   5      10800.23       9445.77       283.39 o                         
   4   2   5      12710.80      13288.11       480.19 o                         
   5   2   5         85.78         66.36        12.05 o                         
   6   2   5       5411.40       5342.24       280.06 o                         
   7   2   5       3148.62       3021.97       109.26 o                         
   8   2   5        132.50        118.20        17.61 o                         
   9   2   5        592.19        596.90        29.05 o                         
  10   2   5         95.62         85.49        23.51 o                         
  11   2   5        597.72        632.67        39.22 o                         
  12   2   5        211.20        206.74        32.31 o                         
 -11   3   5        497.58        549.95        39.23 o                         
 -10   3   5        718.02        828.67        43.02 o                         
  -9   3   5        291.63        315.78        24.00 o                         
  -8   3   5        359.30        347.94        27.02 o                         
  -7   3   5       1718.45       2080.50        87.68 o                         
  -6   3   5       1515.28       1578.12        59.25 o                         
  -5   3   5        225.73        259.26        15.29 o                         
  -4   3   5       7244.71       7207.71       287.93 o                         
  -3   3   5       3181.91       3072.61        96.14 o                         
  -2   3   5      12258.58      11519.05       345.32 o                         
  -1   3   5      43012.82      53219.13      1586.76 o                         
   0   3   5      11695.75      12213.43       365.34 o                         
   1   3   5      43224.70      52282.48      1561.18 o                         
   2   3   5      12203.71      10906.15       326.40 o                         
   3   3   5       3229.34       2921.60        89.17 o                         
   4   3   5       7230.64       7257.78       229.96 o                         
   5   3   5        218.68        282.57        15.58 o                         
   6   3   5       1504.20       1679.71        70.21 o                         
   7   3   5       1704.36       1817.27        59.28 o                         
   8   3   5        355.72        350.42        26.76 o                         
   9   3   5        298.02        275.38        25.70 o                         
  10   3   5        716.62        743.76        38.98 o                         
  11   3   5        498.33        587.58        36.79 o                         
 -11   4   5        346.54        410.67        47.31 o                         
 -10   4   5       1578.50       2002.78       101.17 o                         
  -9   4   5       1072.34       1163.34        62.18 o                         
  -8   4   5        141.34        121.31        18.71 o                         
  -7   4   5        440.49        477.33        24.00 o                         
  -6   4   5        580.09        618.91        25.45 o                         
  -5   4   5       4000.69       4348.80       132.81 o                         
  -4   4   5       2745.59       2463.06        79.43 o                         
  -3   4   5        368.64        368.01        16.59 o                         
  -2   4   5       7635.57       6942.15       208.69 o                         
  -1   4   5      12352.24      11754.17       351.68 o                         
   0   4   5       6893.29       6593.28       197.72 o                         
   1   4   5      12402.17      11483.01       344.12 o                         
   2   4   5       7703.33       7385.94       221.83 o                         
   3   4   5        364.31        393.15        15.82 o                         
   4   4   5       2731.18       2537.87        78.36 o                         
   5   4   5       3976.07       4394.90       134.27 o                         
   6   4   5        606.97        580.83        23.90 o                         
   7   4   5        437.30        483.09        33.10 o                         
   8   4   5        136.74         86.87        17.65 o                         
   9   4   5       1077.74       1184.10        53.53 o                         
  10   4   5       1574.49       1929.73        71.64 o                         
  11   4   5        347.41        415.67        31.28 o                         
 -11   5   5        110.25        110.02        28.25 o                         
 -10   5   5       1184.34       1409.28        52.21 o                         
  -9   5   5        407.26        552.79        30.98 o                         
  -8   5   5        460.07        451.83        24.48 o                         
  -7   5   5        696.49        714.65        45.03 o                         
  -6   5   5       1122.53       1122.83        51.84 o                         
  -5   5   5       4587.20       4131.34       134.89 o                         
  -4   5   5       1621.08       1630.85        57.99 o                         
  -3   5   5      12464.89      12001.02       360.41 o                         
  -2   5   5       4182.38       3961.23       119.49 o                         
  -1   5   5       5034.95       4512.77       135.77 o                         
   0   5   5      10703.65       9468.14       311.55 o                         
   1   5   5       4981.14       4486.73       135.03 o                         
   2   5   5       4181.99       4086.60       123.37 o                         
   3   5   5      12435.01      10591.19       382.67 o                         
   4   5   5       1616.07       1627.44        63.88 o                         
   5   5   5       4557.15       4350.73       157.01 o                         
   6   5   5       1136.50       1175.27        62.82 o                         
   7   5   5        697.74        759.73        35.67 o                         
   8   5   5        460.07        459.99        26.09 o                         
   9   5   5        418.71        473.23        28.83 o                         
  10   5   5       1194.31       1332.45        52.96 o                         
  11   5   5        110.21        130.92        27.19 o                         
 -11   6   5         13.50        -22.62        27.46 o                         
 -10   6   5       1715.45       1788.01        88.03 o                         
  -9   6   5        412.06        412.89        25.66 o                         
  -8   6   5        194.75        212.69        19.82 o                         
  -7   6   5        372.18        357.42        21.63 o                         
  -6   6   5        189.01        239.72        16.96 o                         
  -5   6   5        126.40        112.87        12.67 o                         
  -4   6   5        851.51        791.23        29.79 o                         
  -3   6   5       2048.13       2067.70        64.20 o                         
  -2   6   5       4169.03       4181.62       134.87 o                         
  -1   6   5        867.43        829.29        30.33 o                         
   0   6   5        699.81        663.82        24.15 o                         
   1   6   5        878.84        810.38        33.75 o                         
   2   6   5       4086.78       4096.13       132.36 o                         
   3   6   5       2063.85       1987.93        77.71 o                         
   4   6   5        842.97        787.37        27.74 o                         
   5   6   5        131.12        136.17        13.08 o                         
   6   6   5        181.61        207.04        16.30 o                         
   7   6   5        369.74        414.39        31.68 o                         
   8   6   5        192.96        179.01        19.08 o                         
   9   6   5        416.67        395.52        28.00 o                         
  10   6   5       1733.80       1975.67        94.37 o                         
  11   6   5         13.53         27.16        26.06 o                         
 -11   7   5        640.59        733.98        38.35 o                         
 -10   7   5         67.41         67.88        24.64 o                         
  -9   7   5       1835.59       2122.44        78.98 o                         
  -8   7   5       1178.96       1307.80        61.04 o                         
  -7   7   5        348.40        352.65        21.25 o                         
  -6   7   5        884.46        883.99        44.16 o                         
  -5   7   5       2397.41       2485.99        83.07 o                         
  -4   7   5        446.00        499.78        19.85 o                         
  -3   7   5        632.03        693.24        24.23 o                         
  -2   7   5       5609.39       5448.87       164.17 o                         
  -1   7   5       2427.72       2178.02        76.52 o                         
   0   7   5      15548.37      15927.18       674.17 o                         
   1   7   5       2440.04       2263.63        79.48 o                         
   2   7   5       5570.30       5411.45       174.26 o                         
   3   7   5        652.66        682.33        23.96 o                         
   4   7   5        447.48        507.89        20.17 o                         
   5   7   5       2439.93       2498.35        77.99 o                         
   6   7   5        898.84        964.45        43.94 o                         
   7   7   5        346.91        338.20        22.79 o                         
   8   7   5       1172.47       1422.90        49.11 o                         
   9   7   5       1819.80       2017.46        67.07 o                         
  10   7   5         66.70         54.15        23.96 o                         
  11   7   5        640.63        632.46        48.79 o                         
 -11   8   5        428.39        402.05        32.22 o                         
 -10   8   5         67.87         88.80        24.16 o                         
  -9   8   5          9.02         15.84        20.84 o                         
  -8   8   5         20.17          9.23        17.97 o                         
  -7   8   5       3802.74       3714.66       138.39 o                         
  -6   8   5       5446.64       5469.45       188.99 o                         
  -5   8   5       1454.65       1488.44        51.96 o                         
  -4   8   5       1605.10       1573.82        50.24 o                         
  -3   8   5       1310.81       1436.20        45.57 o                         
  -2   8   5        798.25        822.74        26.73 o                         
  -1   8   5       3312.90       3213.17       112.26 o                         
   0   8   5       7768.90       7709.05       267.13 o                         
   1   8   5       3306.46       3119.34       108.78 o                         
   2   8   5        838.70        926.09        29.72 o                         
   3   8   5       1321.93       1439.29        45.54 o                         
   4   8   5       1604.63       1590.22        50.74 o                         
   5   8   5       1443.66       1503.20        48.67 o                         
   6   8   5       5463.29       5660.74       177.10 o                         
   7   8   5       3812.04       3627.36       162.04 o                         
   8   8   5         18.54         35.81        18.28 o                         
   9   8   5          9.35          3.13        21.52 o                         
  10   8   5         62.48         60.53        24.60 o                         
  11   8   5        428.72        413.42        44.31 o                         
 -11   9   5         81.96         46.81        28.03 o                         
 -10   9   5        291.11        245.11        26.35 o                         
  -9   9   5         39.91         43.44        20.91 o                         
  -8   9   5        184.06        195.66        20.19 o                         
  -7   9   5       1230.23       1299.01        45.08 o                         
  -6   9   5         89.38         92.94        15.48 o                         
  -5   9   5       1028.03       1087.93        37.26 o                         
  -4   9   5       4234.42       4186.97       127.71 o                         
  -3   9   5        476.49        557.19        20.27 o                         
  -2   9   5       3955.36       3765.45       114.06 o                         
  -1   9   5       5021.13       5035.24       175.11 o                         
   0   9   5       1974.47       1731.40        52.69 o                         
   1   9   5       5095.98       4561.99       161.21 o                         
   2   9   5       3980.79       3826.41       115.81 o                         
   3   9   5        488.92        568.01        20.52 o                         
   4   9   5       4223.92       3895.87       120.34 o                         
   5   9   5       1007.24        980.60        34.22 o                         
   6   9   5         87.49        103.55        15.92 o                         
   7   9   5       1221.28       1367.30        47.14 o                         
   8   9   5        182.46        181.24        20.25 o                         
   9   9   5         45.23        105.82        22.19 o                         
  10   9   5        289.50        315.00        29.56 o                         
  11   9   5         81.29         65.39        28.45 o                         
 -11  10   5        191.92        158.11        29.43 o                         
 -10  10   5        325.69        368.44        28.55 o                         
  -9  10   5        235.10        242.20        25.32 o                         
  -8  10   5        158.01        177.42        20.24 o                         
  -7  10   5        409.43        420.25        23.15 o                         
  -6  10   5       2387.60       2386.30        96.19 o                         
  -5  10   5        827.44        859.04        31.71 o                         
  -4  10   5       2906.32       3140.22        96.41 o                         
  -3  10   5       1592.70       1738.14        54.27 o                         
  -2  10   5      13401.54      13874.00       415.80 o                         
  -1  10   5       1215.35       1311.96        40.59 o                         
   0  10   5       2031.75       1987.10        69.87 o                         
   1  10   5       1201.45       1306.69        55.45 o                         
   2  10   5      13319.06      14013.84       419.95 o                         
   3  10   5       1586.95       1745.37        57.80 o                         
   4  10   5       2901.01       2972.79        91.59 o                         
   5  10   5        818.71        820.44        31.19 o                         
   6  10   5       2378.96       2295.29        73.17 o                         
   7  10   5        408.10        455.56        24.11 o                         
   8  10   5        152.49        178.24        20.45 o                         
   9  10   5        229.42        210.02        23.60 o                         
  10  10   5        333.53        357.72        28.53 o                         
  11  10   5        192.51        170.50        29.40 o                         
 -11  11   5        113.19        106.09        28.93 o                         
 -10  11   5         19.00         31.78        25.34 o                         
  -9  11   5        268.24        296.94        24.72 o                         
  -8  11   5        385.98        370.24        25.77 o                         
  -7  11   5        302.07        311.55        21.41 o                         
  -6  11   5        975.94       1186.54        41.51 o                         
  -5  11   5       1358.19       1264.29        42.39 o                         
  -4  11   5        896.70        867.34        29.85 o                         
  -3  11   5       1159.38       1167.01        37.56 o                         
  -2  11   5       1842.86       1726.98        53.35 o                         
  -1  11   5        175.09        175.70         8.36 o                         
   0  11   5        699.22        793.74        36.47 o                         
   1  11   5        164.29        170.56         9.83 o                         
   2  11   5       1823.15       1761.63        54.30 o                         
   3  11   5       1147.18       1091.54        35.33 o                         
   4  11   5        892.94        867.16        29.95 o                         
   5  11   5       1328.63       1282.62        43.09 o                         
   6  11   5        971.04       1129.97        44.73 o                         
   7  11   5        305.66        266.00        20.38 o                         
   8  11   5        390.53        447.64        25.28 o                         
   9  11   5        257.77        313.16        25.30 o                         
  10  11   5         18.50         69.90        25.85 o                         
  11  11   5        112.51        129.95        29.53 o                         
 -10  12   5         35.41         17.54        25.65 o                         
  -9  12   5        118.90        136.46        23.86 o                         
  -8  12   5        252.92        242.95        22.09 o                         
  -7  12   5       1177.07       1239.63        44.05 o                         
  -6  12   5       1714.02       1501.48        59.87 o                         
  -5  12   5        134.70        125.01        14.06 o                         
  -4  12   5        381.36        372.70        16.95 o                         
  -3  12   5        762.80        663.39        22.95 o                         
  -2  12   5        840.21        818.76        26.74 o                         
  -1  12   5       2976.24       2992.39       104.94 o                         
   0  12   5       4229.49       4588.97       159.40 o                         
   1  12   5       2996.60       2953.30       103.41 o                         
   2  12   5        848.67        839.27        29.07 o                         
   3  12   5        767.14        706.73        24.38 o                         
   4  12   5        380.61        403.55        17.89 o                         
   5  12   5        130.29        129.10        14.19 o                         
   6  12   5       1700.59       1658.63        55.05 o                         
   7  12   5       1170.61       1153.80        41.80 o                         
   8  12   5        250.19        280.02        22.75 o                         
   9  12   5        121.91        151.11        23.98 o                         
  10  12   5         31.70         48.08        26.09 o                         
 -10  13   5        155.23        121.76        27.12 o                         
  -9  13   5        732.72        745.28        34.82 o                         
  -8  13   5        324.63        324.09        23.42 o                         
  -7  13   5       1240.37       1233.06        43.66 o                         
  -6  13   5        310.55        312.12        19.25 o                         
  -5  13   5       1782.69       1860.87        59.80 o                         
  -4  13   5        441.28        499.08        20.40 o                         
  -3  13   5       1550.31       1476.09        46.54 o                         
  -2  13   5       3522.34       3485.49       105.96 o                         
  -1  13   5        234.64        216.42        11.85 o                         
   0  13   5         32.45         23.61         6.10 o                         
   1  13   5        234.60        214.70        13.47 o                         
   2  13   5       3553.19       3620.07       117.07 o                         
   3  13   5       1553.76       1548.32        53.01 o                         
   4  13   5        441.76        472.16        19.77 o                         
   5  13   5       1796.26       1765.55        67.84 o                         
   6  13   5        316.58        309.88        19.87 o                         
   7  13   5       1229.25       1255.06        44.22 o                         
   8  13   5        322.85        316.69        23.62 o                         
   9  13   5        714.98        714.77        59.82 o                         
  10  13   5        156.09        133.24        27.39 o                         
 -10  14   5        126.05        136.44        26.86 o                         
  -9  14   5        166.95        127.98        22.89 o                         
  -8  14   5         10.67         15.05        19.16 o                         
  -7  14   5        490.60        456.63        24.13 o                         
  -6  14   5       1497.66       1513.43        50.67 o                         
  -5  14   5       1249.97       1297.12        45.33 o                         
  -4  14   5       3561.29       3606.03       110.41 o                         
  -3  14   5       1098.08       1199.46        38.87 o                         
  -2  14   5        664.44        776.44        25.88 o                         
  -1  14   5       1644.93       1491.08        53.75 o                         
   0  14   5       1987.84       2057.40        62.74 o                         
   1  14   5       1655.62       1491.11        46.17 o                         
   2  14   5        695.89        806.19        28.29 o                         
   3  14   5       1101.47       1161.85        37.72 o                         
   4  14   5       3543.66       3718.45       113.75 o                         
   5  14   5       1258.08       1318.29        44.45 o                         
   6  14   5       1466.63       1536.57        51.44 o                         
   7  14   5        491.79        501.31        28.02 o                         
   8  14   5         10.14         23.41        19.51 o                         
   9  14   5        163.60        152.96        23.54 o                         
  10  14   5        126.25        118.11        27.70 o                         
 -10  15   5         89.22         88.74        26.27 o                         
  -9  15   5        140.74        126.02        23.35 o                         
  -8  15   5        165.30        163.88        19.92 o                         
  -7  15   5       1817.19       1859.50        61.38 o                         
  -6  15   5        908.46        899.83        36.77 o                         
  -5  15   5        932.20        865.90        31.67 o                         
  -4  15   5        256.29        237.72        16.20 o                         
  -3  15   5        493.47        466.59        18.61 o                         
  -2  15   5        353.48        344.52        14.34 o                         
  -1  15   5        330.79        382.21        18.29 o                         
   0  15   5       1945.18       1846.45        56.71 o                         
   1  15   5        318.45        364.99        14.08 o                         
   2  15   5        362.10        346.81        18.93 o                         
   3  15   5        490.57        491.46        18.90 o                         
   4  15   5        258.20        255.77        19.07 o                         
   5  15   5        937.59        872.17        32.02 o                         
   6  15   5        908.74        914.66        33.98 o                         
   7  15   5       1825.87       1791.96        59.26 o                         
   8  15   5        167.37        174.13        20.34 o                         
   9  15   5        134.31        152.70        23.50 o                         
  10  15   5         88.02         84.21        27.54 o                         
  -9  16   5        268.46        244.84        27.47 o                         
  -8  16   5        963.38        962.43        37.94 o                         
  -7  16   5        857.23        853.18        33.05 o                         
  -6  16   5        482.44        489.35        22.92 o                         
  -5  16   5        852.18        848.74        31.12 o                         
  -4  16   5       1931.82       1929.57        61.06 o                         
  -3  16   5        924.61        849.83        29.14 o                         
  -2  16   5       1501.45       1475.38        46.49 o                         
  -1  16   5        133.19        155.51        13.91 o                         
   0  16   5          1.45         -0.92         6.63 o                         
   1  16   5        130.04        147.67         9.15 o                         
   2  16   5       1516.04       1462.47        53.68 o                         
   3  16   5        929.23        869.20        29.69 o                         
   4  16   5       1942.11       1956.61        61.87 o                         
   5  16   5        855.43        781.62        31.74 o                         
   6  16   5        504.82        491.72        23.00 o                         
   7  16   5        858.04       1002.54        37.33 o                         
   8  16   5        965.49       1002.32        48.81 o                         
   9  16   5        264.79        211.44        25.57 o                         
  -9  17   5        717.85        706.49        35.52 o                         
  -8  17   5         31.36         24.86        20.06 o                         
  -7  17   5        771.26        749.07        30.63 o                         
  -6  17   5        677.98        594.42        25.38 o                         
  -5  17   5        276.86        292.96        17.47 o                         
  -4  17   5        160.00        179.54        15.73 o                         
  -3  17   5        298.33        267.42        19.29 o                         
  -2  17   5         18.43         14.62         9.00 o                         
  -1  17   5        204.91        203.88        13.51 o                         
   0  17   5        737.90        812.05        26.78 o                         
   1  17   5        213.84        200.26        11.00 o                         
   2  17   5         18.07         17.87        11.53 o                         
   3  17   5        289.06        288.02        14.48 o                         
   4  17   5        159.75        164.69        13.03 o                         
   5  17   5        284.10        297.50        17.53 o                         
   6  17   5        670.81        605.25        27.78 o                         
   7  17   5        763.68        761.41        40.37 o                         
   8  17   5         31.95         27.54        20.09 o                         
   9  17   5        730.93        816.17        36.76 o                         
  -9  18   5        255.82        246.53        25.31 o                         
  -8  18   5         12.67         21.98        20.60 o                         
  -7  18   5        457.04        452.56        33.32 o                         
  -6  18   5        561.03        578.35        25.88 o                         
  -5  18   5        157.01        146.21        14.62 o                         
  -4  18   5        117.41        106.18        12.70 o                         
  -3  18   5       1243.19       1212.85        39.84 o                         
  -2  18   5       3074.21       2930.14        89.69 o                         
  -1  18   5        257.32        237.28        14.79 o                         
   0  18   5         16.78          5.80         8.13 o                         
   1  18   5        252.66        202.74        11.42 o                         
   2  18   5       3112.68       2922.53       118.14 o                         
   3  18   5       1246.70       1181.90        38.83 o                         
   4  18   5        119.52        109.91        11.94 o                         
   5  18   5        160.86        134.20        14.43 o                         
   6  18   5        568.57        545.73        24.72 o                         
   7  18   5        454.41        471.98        32.14 o                         
   8  18   5         11.75         16.23        20.93 o                         
   9  18   5        257.77        195.20        26.75 o                         
  -8  19   5         69.93         40.69        20.27 o                         
  -7  19   5        223.03        213.05        19.94 o                         
  -6  19   5        167.54        148.86        17.08 o                         
  -5  19   5        398.32        386.56        26.64 o                         
  -4  19   5        111.28         90.61        13.02 o                         
  -3  19   5         96.03        100.62        11.87 o                         
  -2  19   5       5211.03       5274.07       159.67 o                         
  -1  19   5       1450.48       1385.98        64.69 o                         
   0  19   5          5.84          3.28        10.13 o                         
   1  19   5       1480.41       1504.44        47.35 o                         
   2  19   5       5237.85       5239.69       197.48 o                         
   3  19   5         95.78        107.17        15.08 o                         
   4  19   5        111.06         70.46        13.09 o                         
   5  19   5        396.81        359.07        18.84 o                         
   6  19   5        165.92        134.67        16.49 o                         
   7  19   5        221.87        180.01        19.63 o                         
   8  19   5         71.23         52.93        24.94 o                         
  -8  20   5         83.74         64.22        20.71 o                         
  -7  20   5        248.23        261.64        21.03 o                         
  -6  20   5        201.72        152.78        18.50 o                         
  -5  20   5        542.11        515.22        23.07 o                         
  -4  20   5        106.90         95.62        12.94 o                         
  -3  20   5        530.16        537.87        21.53 o                         
  -2  20   5        511.78        614.28        32.36 o                         
  -1  20   5        490.19        501.46        29.00 o                         
   0  20   5       1203.09       1300.50        53.17 o                         
   1  20   5        496.12        522.56        19.99 o                         
   2  20   5        515.55        522.38        31.06 o                         
   3  20   5        524.66        509.84        26.94 o                         
   4  20   5        104.47        111.68        12.67 o                         
   5  20   5        543.42        524.03        29.84 o                         
   6  20   5        210.11        133.82        16.12 o                         
   7  20   5        247.09        211.99        20.47 o                         
   8  20   5         85.39          8.68        21.50 o                         
  -7  21   5         46.95         27.75        18.51 o                         
  -6  21   5        181.85        163.68        17.11 o                         
  -5  21   5        160.38        146.95        16.41 o                         
  -4  21   5        674.63        683.96        26.50 o                         
  -3  21   5        633.66        660.51        24.94 o                         
  -2  21   5        518.28        575.79        26.17 o                         
  -1  21   5       1116.23       1099.15        65.95 o                         
   0  21   5       1279.03       1397.73        64.23 o                         
   1  21   5       1106.95       1104.23        36.29 o                         
   2  21   5        509.10        518.60        35.07 o                         
   3  21   5        627.49        610.64        34.30 o                         
   4  21   5        676.31        666.75        25.80 o                         
   5  21   5        157.55        136.89        14.45 o                         
   6  21   5        184.30        159.35        21.46 o                         
   7  21   5         44.92         20.18        18.56 o                         
  -7  22   5         39.22         36.56        19.59 o                         
  -6  22   5        448.52        372.39        29.68 o                         
  -5  22   5          4.13         -8.59        14.62 o                         
  -4  22   5         81.07         28.22        13.29 o                         
  -3  22   5         23.26          4.84        12.37 o                         
  -2  22   5       2237.51       2331.08        83.81 o                         
  -1  22   5         62.83         64.80        17.11 o                         
   0  22   5         24.97         28.13        16.08 o                         
   1  22   5         60.56         46.54        11.59 o                         
   2  22   5       2256.45       2247.75        81.19 o                         
   3  22   5         23.18          5.33        14.69 o                         
   4  22   5         79.47         61.63        16.36 o                         
   5  22   5          3.85          2.42        14.02 o                         
   6  22   5        446.66        391.76        22.76 o                         
   7  22   5         39.80         12.84        18.97 o                         
  -6  23   5        201.85        182.65        19.95 o                         
  -5  23   5         13.10        -17.44        15.62 o                         
  -4  23   5        277.21        262.96        19.52 o                         
  -3  23   5          8.97          4.14        13.21 o                         
  -2  23   5        114.86        112.46        14.82 o                         
  -1  23   5        152.84        138.39        19.05 o                         
   0  23   5         51.00         21.12        17.68 o                         
   1  23   5        157.84        174.60        13.98 o                         
   2  23   5        114.38        104.50        15.59 o                         
   3  23   5          7.56          8.74        15.82 o                         
   4  23   5        275.57        235.67        25.67 o                         
   5  23   5         13.65          0.48        15.20 o                         
   6  23   5        197.91        171.83        20.45 o                         
  -6  24   5        157.97        122.02        20.25 o                         
  -5  24   5        276.84        254.51        19.40 o                         
  -4  24   5         95.14         77.02        16.31 o                         
  -3  24   5        164.11        200.20        19.51 o                         
  -2  24   5        287.89        275.11        27.82 o                         
  -1  24   5        513.19        498.53        33.27 o                         
   0  24   5        301.31        258.04        23.29 o                         
   1  24   5        516.64        551.65        25.90 o                         
   2  24   5        277.40        266.99        19.19 o                         
   3  24   5        164.54        170.67        18.44 o                         
   4  24   5         96.85         71.92        18.62 o                         
   5  24   5        275.28        224.52        22.20 o                         
   6  24   5        151.06        148.93        31.56 o                         
  -5  25   5        142.80        148.71        19.33 o                         
  -4  25   5         28.84         38.69        17.49 o                         
  -3  25   5        170.41        184.40        21.98 o                         
  -2  25   5         70.52         62.74        19.97 o                         
  -1  25   5        448.76        457.84        29.63 o                         
   0  25   5       1051.02       1235.42        58.67 o                         
   1  25   5        460.22        461.84        28.09 o                         
   2  25   5         68.09         57.26        16.83 o                         
   3  25   5        176.33        153.76        20.05 o                         
   4  25   5         28.46         29.46        19.40 o                         
   5  25   5        138.86        177.67        29.11 o                         
  -4  26   5         51.60         39.63        20.86 o                         
  -3  26   5        130.49        157.31        19.61 o                         
  -2  26   5         81.84        125.59        31.96 o                         
  -1  26   5        359.02        387.60        29.30 o                         
   0  26   5       1170.46       1336.04        88.32 o                         
   1  26   5        363.49        399.57        22.90 o                         
   2  26   5         76.05        112.22        19.53 o                         
   3  26   5        128.80        151.17        21.63 o                         
   4  26   5         50.22         61.25        22.07 o                         
  -2  27   5        212.65        251.83        29.23 o                         
  -1  27   5        864.66       1176.63        58.90 o                         
   0  27   5         16.30         -6.12        24.32 o                         
   1  27   5        856.71       1046.32        66.12 o                         
   2  27   5        208.44        189.07        20.99 o                         
   0   0   6      85044.55     108983.06      4602.16 o                         
   1   0   6        214.65        282.68        10.83 o                         
   2   0   6      20093.44      20992.20       804.17 o                         
   3   0   6       4724.39       4436.47       172.48 o                         
   4   0   6        883.03        948.58        38.02 o                         
   5   0   6        492.02        573.62        22.80 o                         
   6   0   6        287.83        355.82        25.56 o                         
   7   0   6        183.19        188.63        17.77 o                         
   8   0   6       2528.86       2389.58        76.37 o                         
   9   0   6        197.26        227.56        22.43 o                         
  10   0   6         95.25         99.83        24.14 o                         
  11   0   6        768.86        816.32        54.75 o                         
 -11   1   6        248.76        275.80        29.49 o                         
 -10   1   6        132.04        104.04        24.28 o                         
  -9   1   6        563.23        547.03        29.65 o                         
  -8   1   6       1848.28       1822.34        60.06 o                         
  -7   1   6        398.56        366.45        21.54 o                         
  -6   1   6        533.52        650.32        33.17 o                         
  -5   1   6        939.91       1057.94        36.12 o                         
  -4   1   6       2602.80       2558.25        79.10 o                         
  -3   1   6       1140.60       1181.28        37.94 o                         
  -2   1   6       7893.34       7655.03       263.77 o                         
  -1   1   6       4890.87       4145.59       124.88 o                         
   0   1   6      15923.90      15376.83       459.72 o                         
   1   1   6       4933.19       4282.28       128.89 o                         
   2   1   6       7881.90       7570.58       279.21 o                         
   3   1   6       1117.50       1093.53        53.38 o                         
   4   1   6       2545.20       2533.66        81.94 o                         
   5   1   6        948.62        964.29        41.68 o                         
   6   1   6        532.51        641.80        32.31 o                         
   7   1   6        402.53        357.47        25.43 o                         
   8   1   6       1811.80       2084.46       117.13 o                         
   9   1   6        561.94        502.38        35.96 o                         
  10   1   6        138.55        148.73        24.40 o                         
  11   1   6        254.18        255.37        28.91 o                         
 -11   2   6          5.16         28.79        27.04 o                         
 -10   2   6       1175.80       1382.10        73.80 o                         
  -9   2   6       2217.18       2381.15        96.82 o                         
  -8   2   6        354.75        368.74        22.87 o                         
  -7   2   6         44.75         40.92        16.65 o                         
  -6   2   6         81.27         82.06        14.30 o                         
  -5   2   6       3645.38       3721.83       114.11 o                         
  -4   2   6       1073.71       1078.17        36.08 o                         
  -3   2   6      12748.34      11989.68       384.71 o                         
  -2   2   6       7768.53       7132.49       214.48 o                         
  -1   2   6       2801.85       2378.32        72.02 o                         
   0   2   6      33599.14      37534.73      1120.51 o                         
   1   2   6       2763.34       2548.63        77.04 o                         
   2   2   6       7778.23       7262.62       232.87 o                         
   3   2   6      12678.28      12506.85       400.65 o                         
   4   2   6       1076.10       1138.32        48.92 o                         
   5   2   6       3617.65       3548.02       108.73 o                         
   6   2   6         81.20         89.52        13.88 o                         
   7   2   6         37.76         18.63        15.37 o                         
   8   2   6        351.19        340.95        21.02 o                         
   9   2   6       2206.66       2398.94        89.29 o                         
  10   2   6       1169.91       1556.50        78.05 o                         
  11   2   6          3.50        -10.22        26.14 o                         
 -11   3   6        308.39        376.05        31.08 o                         
 -10   3   6        320.65        349.01        27.86 o                         
  -9   3   6        582.99        594.19        29.35 o                         
  -8   3   6       1642.61       1725.16        57.52 o                         
  -7   3   6        168.02        214.11        18.75 o                         
  -6   3   6        736.00        832.02        45.56 o                         
  -5   3   6       2070.45       1840.92        61.91 o                         
  -4   3   6        738.77        668.97        31.30 o                         
  -3   3   6        346.00        470.44        18.04 o                         
  -2   3   6      11918.90      11410.86       340.69 o                         
  -1   3   6       8175.53       7879.11       251.94 o                         
   0   3   6       5104.47       4974.90       149.35 o                         
   1   3   6       8208.95       7584.71       227.57 o                         
   2   3   6      11913.36      11451.38       366.19 o                         
   3   3   6        350.02        451.14        17.63 o                         
   4   3   6        771.73        685.23        24.84 o                         
   5   3   6       2060.60       2008.33        63.48 o                         
   6   3   6        726.95        842.30        42.60 o                         
   7   3   6        173.16        232.45        18.42 o                         
   8   3   6       1624.75       1441.56        59.89 o                         
   9   3   6        586.57        703.61        31.27 o                         
  10   3   6        327.69        350.15        26.94 o                         
  11   3   6        306.02        323.66        29.53 o                         
 -11   4   6         72.15         81.97        27.76 o                         
 -10   4   6         66.23         60.54        24.26 o                         
  -9   4   6       1537.44       1595.65        55.11 o                         
  -8   4   6        133.24        201.08        19.70 o                         
  -7   4   6       1048.60       1215.63        46.04 o                         
  -6   4   6       1486.56       1570.01        86.61 o                         
  -5   4   6        943.77       1006.88        34.59 o                         
  -4   4   6       1263.47       1291.05        42.19 o                         
  -3   4   6       4598.09       4423.27       134.08 o                         
  -2   4   6       1106.74        975.24        35.19 o                         
  -1   4   6       6879.91       6276.75       188.42 o                         
   0   4   6       4406.85       3903.68       117.42 o                         
   1   4   6       6961.63       6362.45       190.70 o                         
   2   4   6       1103.38       1041.80        35.23 o                         
   3   4   6       4519.99       4404.51       133.50 o                         
   4   4   6       1284.12       1309.29        42.52 o                         
   5   4   6        949.61       1036.99        42.63 o                         
   6   4   6       1479.51       1616.05        70.86 o                         
   7   4   6       1067.23       1232.41        45.88 o                         
   8   4   6        132.18        191.11        18.51 o                         
   9   4   6       1545.91       1795.14        64.93 o                         
  10   4   6         68.58         21.28        23.03 o                         
  11   4   6         68.51         48.14        26.47 o                         
 -11   5   6        230.99        248.33        29.91 o                         
 -10   5   6        114.98        107.25        25.21 o                         
  -9   5   6        123.51        133.21        21.65 o                         
  -8   5   6        625.47        696.45        37.26 o                         
  -7   5   6         96.54        117.84        17.39 o                         
  -6   5   6       2237.43       2398.91        98.33 o                         
  -5   5   6        442.37        475.41        20.38 o                         
  -4   5   6       2479.44       2468.44        82.07 o                         
  -3   5   6       2593.50       2724.88       102.45 o                         
  -2   5   6      18353.19      18729.15       560.62 o                         
  -1   5   6       3865.18       3417.06       102.87 o                         
   0   5   6       2274.48       1933.23        58.48 o                         
   1   5   6       3835.38       3356.14       101.07 o                         
   2   5   6      18368.80      17206.90       515.20 o                         
   3   5   6       2574.57       2723.30        83.38 o                         
   4   5   6       2509.61       2416.95        75.08 o                         
   5   5   6        441.17        469.06        21.27 o                         
   6   5   6       2254.42       2404.21        86.01 o                         
   7   5   6         98.55         81.87        16.16 o                         
   8   5   6        649.12        759.94        30.87 o                         
   9   5   6        122.17        145.79        21.45 o                         
  10   5   6        113.79        144.68        24.29 o                         
  11   5   6        236.85        231.09        28.72 o                         
 -11   6   6        241.30        257.19        34.10 o                         
 -10   6   6         37.26         69.65        24.75 o                         
  -9   6   6        225.80        224.70        22.67 o                         
  -8   6   6       1793.24       1690.33        92.69 o                         
  -7   6   6        939.67        930.94        36.06 o                         
  -6   6   6         45.42         40.96        14.99 o                         
  -5   6   6       1511.81       1585.30        53.31 o                         
  -4   6   6       4418.64       4260.78       129.80 o                         
  -3   6   6       3175.10       3044.80        92.97 o                         
  -2   6   6        812.15        824.57        26.79 o                         
  -1   6   6       3149.93       3046.29        98.60 o                         
   0   6   6       8065.94       7796.64       239.90 o                         
   1   6   6       3097.39       2988.55       104.45 o                         
   2   6   6        813.17        854.52        30.80 o                         
   3   6   6       3226.59       3140.08        95.79 o                         
   4   6   6       4372.94       4172.16       127.02 o                         
   5   6   6       1533.78       1665.58        79.61 o                         
   6   6   6         46.60         66.13        14.61 o                         
   7   6   6        970.10        995.90        46.85 o                         
   8   6   6       1804.27       1853.16        73.97 o                         
   9   6   6        229.29        247.26        22.52 o                         
  10   6   6         37.00         41.44        23.80 o                         
  11   6   6        240.66        278.45        28.71 o                         
 -11   7   6        140.36        138.02        29.38 o                         
 -10   7   6        942.68        903.86        57.57 o                         
  -9   7   6        308.70        350.22        25.15 o                         
  -8   7   6        241.11        246.62        21.11 o                         
  -7   7   6        216.59        225.55        19.23 o                         
  -6   7   6        128.27        131.14        15.48 o                         
  -5   7   6        443.91        404.30        20.13 o                         
  -4   7   6        926.72        899.67        30.80 o                         
  -3   7   6       4873.82       4821.19       145.84 o                         
  -2   7   6        792.29        720.97        23.85 o                         
  -1   7   6       9101.54       7999.54       277.06 o                         
   0   7   6       8045.55       7798.77       351.16 o                         
   1   7   6       9116.10       8288.51       286.63 o                         
   2   7   6        796.74        735.94        28.58 o                         
   3   7   6       4916.36       4764.31       144.43 o                         
   4   7   6        926.00        842.89        29.34 o                         
   5   7   6        441.59        394.02        18.47 o                         
   6   7   6        126.22        109.79        15.51 o                         
   7   7   6        222.50        237.65        22.19 o                         
   8   7   6        231.96        288.94        20.84 o                         
   9   7   6        306.26        394.83        25.52 o                         
  10   7   6        943.04       1112.39        57.30 o                         
  11   7   6        140.00        151.53        27.79 o                         
 -11   8   6        722.78        764.30        52.66 o                         
 -10   8   6        665.11        745.34        49.21 o                         
  -9   8   6        497.82        552.64        28.79 o                         
  -8   8   6         11.29          4.42        18.12 o                         
  -7   8   6        567.53        599.41        31.79 o                         
  -6   8   6       1124.66       1121.66        42.14 o                         
  -5   8   6        527.31        513.60        21.55 o                         
  -4   8   6        321.00        302.22        14.92 o                         
  -3   8   6       2192.26       2080.53        64.41 o                         
  -2   8   6        570.24        593.61        20.16 o                         
  -1   8   6        457.13        529.64        20.90 o                         
   0   8   6          2.84          9.28         8.42 o                         
   1   8   6        450.27        524.83        24.26 o                         
   2   8   6        570.18        592.10        20.20 o                         
   3   8   6       2148.11       2019.45        62.68 o                         
   4   8   6        320.98        344.29        15.91 o                         
   5   8   6        522.79        513.84        21.49 o                         
   6   8   6       1130.43       1121.54        43.45 o                         
   7   8   6        581.41        612.20        31.27 o                         
   8   8   6          9.79         13.35        18.57 o                         
   9   8   6        492.40        533.80        28.84 o                         
  10   8   6        664.09        735.97        35.11 o                         
  11   8   6        724.51        813.66        59.38 o                         
 -11   9   6         22.95         68.29        28.18 o                         
 -10   9   6         33.69         20.87        24.68 o                         
  -9   9   6        192.86        190.16        24.01 o                         
  -8   9   6        287.42        325.39        22.57 o                         
  -7   9   6       1329.34       1251.75        65.30 o                         
  -6   9   6         84.26        125.20        15.79 o                         
  -5   9   6        339.05        365.72        18.32 o                         
  -4   9   6       2515.28       2376.79        73.66 o                         
  -3   9   6        332.06        363.26        18.30 o                         
  -2   9   6       3840.00       3710.83       135.54 o                         
  -1   9   6       6551.34       6348.38       220.31 o                         
   0   9   6       8667.81       9304.02       394.69 o                         
   1   9   6       6587.39       6221.97       216.06 o                         
   2   9   6       3833.58       3676.78       128.79 o                         
   3   9   6        329.85        340.42        14.39 o                         
   4   9   6       2478.73       2225.23        69.38 o                         
   5   9   6        343.40        318.68        17.15 o                         
   6   9   6         86.02        117.03        16.02 o                         
   7   9   6       1308.83       1249.03        43.66 o                         
   8   9   6        274.73        333.52        23.19 o                         
   9   9   6        194.92        251.61        23.82 o                         
  10   9   6         36.20         20.57        25.17 o                         
  11   9   6         22.47         -3.17        28.24 o                         
 -11  10   6         64.62         72.44        28.68 o                         
 -10  10   6         17.77         35.50        25.14 o                         
  -9  10   6        758.33        739.50        40.26 o                         
  -8  10   6       2016.74       2041.19        71.73 o                         
  -7  10   6       4296.44       4295.45       164.60 o                         
  -6  10   6        326.51        368.57        20.37 o                         
  -5  10   6        554.38        630.60        24.76 o                         
  -4  10   6        647.89        751.54        26.67 o                         
  -3  10   6       1629.70       1579.22        49.60 o                         
  -2  10   6       4740.31       4836.00       145.99 o                         
  -1  10   6       2210.46       2289.89        96.76 o                         
   0  10   6       6964.92       7021.34       298.70 o                         
   1  10   6       2195.89       2414.35        90.25 o                         
   2  10   6       4735.12       4864.35       170.01 o                         
   3  10   6       1588.94       1576.60        49.49 o                         
   4  10   6        631.57        735.98        26.14 o                         
   5  10   6        550.86        626.97        25.26 o                         
   6  10   6        329.97        364.98        20.59 o                         
   7  10   6       4292.04       4484.26       145.59 o                         
   8  10   6       2036.48       2162.25        70.56 o                         
   9  10   6        763.67        826.39        35.90 o                         
  10  10   6         17.61         51.45        25.93 o                         
  11  10   6         62.72         35.53        28.61 o                         
 -11  11   6        219.81        145.40        35.73 o                         
 -10  11   6        177.96        158.46        26.68 o                         
  -9  11   6        324.57        273.62        26.83 o                         
  -8  11   6        491.05        472.71        26.09 o                         
  -7  11   6         14.69         -5.43        17.54 o                         
  -6  11   6        579.07        570.31        25.11 o                         
  -5  11   6       3106.51       3127.20        96.98 o                         
  -4  11   6       1085.31       1031.15        34.62 o                         
  -3  11   6        452.13        468.66        17.57 o                         
  -2  11   6        262.42        299.96        12.03 o                         
  -1  11   6       5758.14       5889.33       204.99 o                         
   0  11   6        265.59        277.45        16.47 o                         
   1  11   6       5723.07       5654.65       196.57 o                         
   2  11   6        264.67        294.42        11.74 o                         
   3  11   6        440.52        448.41        17.17 o                         
   4  11   6       1080.21        981.65        33.27 o                         
   5  11   6       3113.32       3227.30        99.79 o                         
   6  11   6        582.35        551.50        24.98 o                         
   7  11   6         16.11          6.50        17.71 o                         
   8  11   6        490.18        446.64        25.50 o                         
   9  11   6        323.82        290.14        25.03 o                         
  10  11   6        177.61        204.20        28.55 o                         
  11  11   6        225.24        198.08        32.52 o                         
 -10  12   6        200.77        173.27        27.10 o                         
  -9  12   6        234.90        224.83        23.90 o                         
  -8  12   6        203.26        239.59        21.93 o                         
  -7  12   6          7.33        -11.34        16.92 o                         
  -6  12   6       1481.72       1502.21        50.32 o                         
  -5  12   6        669.04        652.58        26.03 o                         
  -4  12   6        464.15        550.48        21.48 o                         
  -3  12   6        661.05        652.13        22.76 o                         
  -2  12   6       1887.79       1885.02        58.13 o                         
  -1  12   6       1572.65       1635.53        58.49 o                         
   0  12   6       2649.67       2782.92       120.18 o                         
   1  12   6       1560.92       1526.30        54.60 o                         
   2  12   6       1888.02       1913.61        62.98 o                         
   3  12   6        686.54        692.60        24.13 o                         
   4  12   6        478.16        583.81        22.54 o                         
   5  12   6        682.04        676.43        26.58 o                         
   6  12   6       1489.21       1572.39        52.65 o                         
   7  12   6          5.31          7.52        17.42 o                         
   8  12   6        197.28        213.69        21.76 o                         
   9  12   6        237.72        204.04        25.05 o                         
  10  12   6        202.61        130.03        27.14 o                         
 -10  13   6        186.91        201.96        27.34 o                         
  -9  13   6        320.25        352.50        25.86 o                         
  -8  13   6        683.25        676.65        30.67 o                         
  -7  13   6        519.56        551.48        28.71 o                         
  -6  13   6       1975.53       1880.75        61.04 o                         
  -5  13   6        458.02        495.98        21.99 o                         
  -4  13   6       2660.17       2553.64        79.31 o                         
  -3  13   6       1204.52       1268.51        40.48 o                         
  -2  13   6       3935.12       4023.44       121.91 o                         
  -1  13   6        214.03        216.45        15.90 o                         
   0  13   6       1374.17       1397.56        50.75 o                         
   1  13   6        221.36        218.63        14.98 o                         
   2  13   6       3942.71       4023.51       140.83 o                         
   3  13   6       1222.64       1225.63        39.46 o                         
   4  13   6       2673.85       2663.18        82.41 o                         
   5  13   6        454.65        483.30        21.88 o                         
   6  13   6       1991.28       1907.37        61.93 o                         
   7  13   6        530.37        594.20        27.49 o                         
   8  13   6        702.74        728.05        32.15 o                         
   9  13   6        321.39        350.18        26.84 o                         
  10  13   6        188.71        228.68        28.28 o                         
 -10  14   6         51.60         38.81        26.11 o                         
  -9  14   6          8.96         10.12        21.81 o                         
  -8  14   6        104.93         93.38        19.34 o                         
  -7  14   6        130.80        116.00        18.57 o                         
  -6  14   6       1200.83       1065.92        38.26 o                         
  -5  14   6       1403.62       1445.57        47.73 o                         
  -4  14   6       3294.05       3217.65        98.83 o                         
  -3  14   6       3293.99       3162.16        96.74 o                         
  -2  14   6        956.09        969.98        31.54 o                         
  -1  14   6       2991.01       2869.58       100.77 o                         
   0  14   6       5555.39       5155.92       179.06 o                         
   1  14   6       3012.20       2792.15        98.11 o                         
   2  14   6        954.57       1004.40        37.89 o                         
   3  14   6       3278.85       3226.85        98.53 o                         
   4  14   6       3294.14       3250.13        99.84 o                         
   5  14   6       1402.44       1420.55        51.16 o                         
   6  14   6       1195.46       1134.17        40.16 o                         
   7  14   6        121.72        121.60        18.03 o                         
   8  14   6        108.77        126.01        21.17 o                         
   9  14   6          9.63         20.14        22.98 o                         
  10  14   6         52.26         52.19        26.74 o                         
 -10  15   6        189.43        122.22        26.75 o                         
  -9  15   6        172.13        168.46        24.37 o                         
  -8  15   6       1956.88       1957.27        65.15 o                         
  -7  15   6         75.09         67.06        17.19 o                         
  -6  15   6         65.72         34.59        15.45 o                         
  -5  15   6        518.46        522.11        22.82 o                         
  -4  15   6       3746.17       3753.09       141.96 o                         
  -3  15   6       1802.46       1642.16        64.95 o                         
  -2  15   6        301.26        329.75        13.91 o                         
  -1  15   6        562.20        562.55        23.09 o                         
   0  15   6       1944.23       1846.22        65.56 o                         
   1  15   6        558.35        558.49        23.50 o                         
   2  15   6        299.13        315.52        16.67 o                         
   3  15   6       1793.04       1746.95        54.81 o                         
   4  15   6       3738.24       3662.68       112.31 o                         
   5  15   6        517.89        532.85        25.26 o                         
   6  15   6         62.88         49.18        15.65 o                         
   7  15   6         74.16         69.67        16.98 o                         
   8  15   6       1963.28       1978.78        89.70 o                         
   9  15   6        171.64        188.32        24.94 o                         
  10  15   6        183.49        127.41        27.63 o                         
  -9  16   6        188.73        170.43        23.68 o                         
  -8  16   6         23.98         23.67        20.14 o                         
  -7  16   6        713.24        656.38        28.52 o                         
  -6  16   6          8.70          9.98        14.87 o                         
  -5  16   6        205.72        157.84        14.37 o                         
  -4  16   6          9.94         16.23        10.36 o                         
  -3  16   6        437.00        429.61        18.14 o                         
  -2  16   6       1249.59       1272.41        43.68 o                         
  -1  16   6         29.37         21.24         9.23 o                         
   0  16   6        137.57        132.33         9.95 o                         
   1  16   6         33.23         25.96         9.21 o                         
   2  16   6       1246.88       1240.38        50.33 o                         
   3  16   6        430.34        441.24        18.93 o                         
   4  16   6         10.60         -2.04        11.23 o                         
   5  16   6        198.43        173.58        14.91 o                         
   6  16   6          8.58         23.88        14.90 o                         
   7  16   6        729.76        635.99        32.80 o                         
   8  16   6         22.06         26.86        19.86 o                         
   9  16   6        186.53        196.46        25.10 o                         
  -9  17   6        158.60        138.37        24.17 o                         
  -8  17   6        209.64        144.76        21.36 o                         
  -7  17   6        891.20        834.64        33.06 o                         
  -6  17   6        562.37        590.68        29.99 o                         
  -5  17   6         32.32         32.68        12.11 o                         
  -4  17   6        477.70        479.45        25.92 o                         
  -3  17   6       2599.66       2447.21        75.84 o                         
  -2  17   6        492.42        560.18        20.38 o                         
  -1  17   6       1318.06       1457.23        53.31 o                         
   0  17   6       1127.15       1174.51        43.24 o                         
   1  17   6       1323.98       1368.42        55.66 o                         
   2  17   6        493.03        493.74        24.37 o                         
   3  17   6       2574.40       2473.20        76.43 o                         
   4  17   6        455.53        429.30        19.58 o                         
   5  17   6         31.19         29.39        12.72 o                         
   6  17   6        561.79        578.96        25.18 o                         
   7  17   6        888.73        818.49        35.10 o                         
   8  17   6        200.95        162.67        21.53 o                         
   9  17   6        158.34        120.77        24.94 o                         
  -9  18   6        356.10        315.86        26.08 o                         
  -8  18   6         88.92        102.67        21.01 o                         
  -7  18   6        289.33        236.92        20.09 o                         
  -6  18   6        218.93        234.82        17.86 o                         
  -5  18   6        104.65         85.07        13.78 o                         
  -4  18   6         66.87         42.18        11.02 o                         
  -3  18   6       1687.28       1699.12        68.10 o                         
  -2  18   6        468.53        497.83        23.27 o                         
  -1  18   6       2449.23       2429.19        86.54 o                         
   0  18   6       1333.17       1331.80        66.15 o                         
   1  18   6       2472.13       2365.17        84.09 o                         
   2  18   6        470.33        449.83        23.96 o                         
   3  18   6       1718.45       1708.73        68.14 o                         
   4  18   6         63.48         57.54        10.78 o                         
   5  18   6        107.99         71.02        13.09 o                         
   6  18   6        219.46        205.32        17.38 o                         
   7  18   6        284.39        263.77        21.69 o                         
   8  18   6         90.97         51.53        21.68 o                         
   9  18   6        359.70        349.88        33.03 o                         
  -8  19   6          7.53          0.82        20.30 o                         
  -7  19   6         66.87         41.01        20.00 o                         
  -6  19   6        243.62        156.87        16.89 o                         
  -5  19   6        584.10        463.81        23.78 o                         
  -4  19   6        600.26        545.69        22.29 o                         
  -3  19   6        584.68        586.76        24.53 o                         
  -2  19   6       1570.13       1501.18        55.53 o                         
  -1  19   6        464.00        533.18        29.74 o                         
   0  19   6        324.36        398.06        24.07 o                         
   1  19   6        457.69        513.52        24.86 o                         
   2  19   6       1567.99       1454.50        77.08 o                         
   3  19   6        584.49        564.28        26.24 o                         
   4  19   6        602.30        535.71        21.66 o                         
   5  19   6        588.13        502.42        21.77 o                         
   6  19   6        245.66        204.13        17.11 o                         
   7  19   6         65.57         43.82        18.38 o                         
   8  19   6          8.46         13.66        21.33 o                         
  -8  20   6        139.23        125.76        22.22 o                         
  -7  20   6        218.58        216.29        21.20 o                         
  -6  20   6         93.60         85.14        15.67 o                         
  -5  20   6         95.77         76.80        14.14 o                         
  -4  20   6         34.97         24.32        12.16 o                         
  -3  20   6       1917.66       1846.38        59.56 o                         
  -2  20   6        211.18        206.56        15.78 o                         
  -1  20   6        592.91        594.43        35.64 o                         
   0  20   6        317.70        321.26        25.07 o                         
   1  20   6        608.46        574.26        25.03 o                         
   2  20   6        212.07        180.14        16.45 o                         
   3  20   6       1897.52       1795.68        72.82 o                         
   4  20   6         35.59         47.17        11.32 o                         
   5  20   6         94.86         87.58        13.39 o                         
   6  20   6         93.53         77.43        15.58 o                         
   7  20   6        223.62        173.24        23.04 o                         
   8  20   6        142.26        133.54        23.06 o                         
  -7  21   6        256.01        248.43        21.69 o                         
  -6  21   6        357.90        328.80        20.93 o                         
  -5  21   6        179.09        192.76        16.06 o                         
  -4  21   6        136.72        132.79        14.01 o                         
  -3  21   6        461.87        464.95        19.99 o                         
  -2  21   6         77.32         76.39        13.80 o                         
  -1  21   6        114.01         75.28        17.55 o                         
   0  21   6        707.19        732.79        43.08 o                         
   1  21   6        115.34         73.17        13.68 o                         
   2  21   6         76.06         80.42        13.73 o                         
   3  21   6        465.62        419.37        31.98 o                         
   4  21   6        129.60        135.13        17.11 o                         
   5  21   6        180.37        172.61        15.39 o                         
   6  21   6        358.53        314.11        19.86 o                         
   7  21   6        254.20        263.54        28.37 o                         
  -7  22   6        200.52        162.08        21.32 o                         
  -6  22   6         60.47         56.12        17.32 o                         
  -5  22   6         35.18         12.81        14.39 o                         
  -4  22   6        203.13        198.60        15.54 o                         
  -3  22   6          9.86         20.08        13.92 o                         
  -2  22   6        156.76        130.38        15.38 o                         
  -1  22   6        523.56        436.01        27.03 o                         
   0  22   6          3.75         12.94        16.62 o                         
   1  22   6        524.09        476.15        20.97 o                         
   2  22   6        155.86        114.78        15.65 o                         
   3  22   6         10.31         -0.11        15.42 o                         
   4  22   6        198.83        177.56        23.14 o                         
   5  22   6         34.65         52.28        14.20 o                         
   6  22   6         60.23         59.68        16.49 o                         
   7  22   6        192.23        165.61        20.57 o                         
  -6  23   6        117.67         79.94        18.51 o                         
  -5  23   6        464.62        431.65        25.15 o                         
  -4  23   6        207.41        226.52        16.61 o                         
  -3  23   6         43.24         28.22        13.49 o                         
  -2  23   6         11.34         19.70        14.03 o                         
  -1  23   6        683.00        638.23        38.90 o                         
   0  23   6        700.25        613.75        35.20 o                         
   1  23   6        682.43        713.88        39.85 o                         
   2  23   6         11.78          2.97        14.75 o                         
   3  23   6         41.02         32.54        15.57 o                         
   4  23   6        200.56        180.34        22.79 o                         
   5  23   6        463.00        400.07        25.99 o                         
   6  23   6        115.29        101.40        18.17 o                         
  -6  24   6        373.03        302.63        26.63 o                         
  -5  24   6        219.60        190.17        18.54 o                         
  -4  24   6        198.16        183.10        16.99 o                         
  -3  24   6         94.88         52.26        14.14 o                         
  -2  24   6         35.64         15.42        18.03 o                         
  -1  24   6         27.14         27.46        17.40 o                         
   0  24   6         80.07         49.57        17.43 o                         
   1  24   6         30.14         30.02        12.64 o                         
   2  24   6         36.01         39.38        15.64 o                         
   3  24   6         90.94         79.42        16.71 o                         
   4  24   6        192.84        192.31        25.15 o                         
   5  24   6        215.97        208.03        25.91 o                         
   6  24   6        370.80        308.18        25.25 o                         
  -5  25   6        344.81        336.74        22.82 o                         
  -4  25   6          0.79          1.49        18.27 o                         
  -3  25   6         17.05         31.12        18.23 o                         
  -2  25   6        254.78        271.32        28.15 o                         
  -1  25   6        407.33        466.66        29.68 o                         
   0  25   6        197.03        204.77        22.77 o                         
   1  25   6        406.09        399.40        20.15 o                         
   2  25   6        254.39        249.13        19.67 o                         
   3  25   6         18.59         13.78        15.43 o                         
   4  25   6          1.33         24.01        24.87 o                         
   5  25   6        343.86        350.44        32.01 o                         
  -4  26   6        259.31        253.39        25.50 o                         
  -3  26   6        125.94        113.96        20.75 o                         
  -2  26   6         66.07         79.77        23.33 o                         
  -1  26   6         61.06         38.12        22.78 o                         
   0  26   6          0.39        -10.62        22.98 o                         
   1  26   6         57.92         69.00        26.02 o                         
   2  26   6         66.45         55.28        24.36 o                         
   3  26   6        132.82        166.96        27.97 o                         
   4  26   6        265.23        300.56        31.76 o                         
  -2  27   6         16.86         14.03        25.60 o                         
  -1  27   6        104.02        129.00        26.18 o                         
   0  27   6        266.55        265.76        28.49 o                         
   1  27   6        103.62        146.49        26.85 o                         
   2  27   6         16.72         37.47        26.58 o                         
   1   0   7       6628.20       5322.03       159.95 o                         
   2   0   7       3282.06       3000.63        91.19 o                         
   3   0   7        164.35        195.26        12.02 o                         
   4   0   7        140.99        164.73        12.56 o                         
   5   0   7       1540.28       1556.61        50.28 o                         
   6   0   7         16.41          2.18        12.95 o                         
   7   0   7        951.03        930.84        42.84 o                         
   8   0   7         79.84         62.15        17.64 o                         
   9   0   7       3083.75       3307.69       104.65 o                         
  10   0   7         61.34         74.48        24.17 o                         
  11   0   7         86.41         55.49        27.33 o                         
 -11   1   7        316.57        376.86        32.01 o                         
 -10   1   7        206.27        219.72        28.00 o                         
  -9   1   7       1262.77       1295.70        46.83 o                         
  -8   1   7       2002.17       2012.29        85.27 o                         
  -7   1   7         92.84         89.16        16.72 o                         
  -6   1   7        731.33        752.60        28.76 o                         
  -5   1   7        135.00        157.39        13.46 o                         
  -4   1   7       1555.59       1517.79        59.37 o                         
  -3   1   7        716.20        677.09        23.55 o                         
  -2   1   7       3477.59       3310.77       100.30 o                         
  -1   1   7        849.08        859.30        26.99 o                         
   0   1   7       2126.37       1873.01        56.78 o                         
   1   1   7        852.49        881.55        27.75 o                         
   2   1   7       3558.92       3401.19       102.80 o                         
   3   1   7        717.89        639.14        22.57 o                         
   4   1   7       1565.56       1517.47        48.64 o                         
   5   1   7        137.03        143.51        13.07 o                         
   6   1   7        711.41        808.75        38.65 o                         
   7   1   7         92.62         73.14        16.66 o                         
   8   1   7       1995.63       2022.19        98.37 o                         
   9   1   7       1265.53       1343.68        52.74 o                         
  10   1   7        216.03        256.17        25.64 o                         
  11   1   7        316.52        333.67        34.23 o                         
 -11   2   7        416.52        439.09        32.19 o                         
 -10   2   7         16.77          2.05        23.79 o                         
  -9   2   7        231.99        221.64        22.32 o                         
  -8   2   7        511.75        534.45        25.71 o                         
  -7   2   7        479.94        542.94        25.46 o                         
  -6   2   7       4300.69       4267.57       130.87 o                         
  -5   2   7       9237.58       8754.01       281.49 o                         
  -4   2   7        854.22        813.27        28.56 o                         
  -3   2   7        497.56        523.89        19.99 o                         
  -2   2   7        852.68        906.01        29.04 o                         
  -1   2   7       7409.00       6564.53       197.11 o                         
   0   2   7        641.71        759.83        23.84 o                         
   1   2   7       7363.34       6654.28       199.77 o                         
   2   2   7        856.60        956.92        32.58 o                         
   3   2   7        515.73        533.81        19.79 o                         
   4   2   7        853.19        839.24        30.94 o                         
   5   2   7       9183.22       9689.89       311.77 o                         
   6   2   7       4302.42       4157.23       145.89 o                         
   7   2   7        479.01        500.43        23.92 o                         
   8   2   7        511.01        442.70        23.09 o                         
   9   2   7        216.75        244.50        21.84 o                         
  10   2   7         16.83          8.90        23.47 o                         
  11   2   7        418.61        522.08        46.32 o                         
 -11   3   7        154.01        113.84        29.21 o                         
 -10   3   7        242.63        240.83        26.15 o                         
  -9   3   7        500.21        530.53        35.87 o                         
  -8   3   7       2026.81       2238.94        72.21 o                         
  -7   3   7        304.56        296.40        20.52 o                         
  -6   3   7       7355.49       7371.97       223.37 o                         
  -5   3   7       4145.51       4210.29       146.33 o                         
  -4   3   7        991.85       1025.05        44.43 o                         
  -3   3   7       7162.36       6698.60       202.15 o                         
  -2   3   7      14323.31      14167.40       424.74 o                         
  -1   3   7        695.05        765.16        30.11 o                         
   0   3   7        551.52        589.14        18.73 o                         
   1   3   7        700.18        786.96        24.82 o                         
   2   3   7      14407.91      14057.43       448.14 o                         
   3   3   7       7161.81       6960.78       209.38 o                         
   4   3   7        989.16       1012.95        43.15 o                         
   5   3   7       4163.47       4077.35       124.60 o                         
   6   3   7       7374.86       7084.98       214.30 o                         
   7   3   7        304.22        349.92        23.32 o                         
   8   3   7       2040.24       2155.64        82.58 o                         
   9   3   7        502.38        570.27        35.89 o                         
  10   3   7        236.67        248.64        27.98 o                         
  11   3   7        154.25        165.88        28.09 o                         
 -11   4   7        355.34        326.53        34.71 o                         
 -10   4   7        456.52        398.23        28.96 o                         
  -9   4   7        697.37        724.35        32.61 o                         
  -8   4   7        574.83        583.12        27.26 o                         
  -7   4   7        395.73        314.26        20.61 o                         
  -6   4   7         83.65        103.60        15.40 o                         
  -5   4   7        193.32        199.87        14.33 o                         
  -4   4   7       1154.92       1111.88        39.39 o                         
  -3   4   7       9631.32       9222.16       277.41 o                         
  -2   4   7       1123.28        964.13        30.99 o                         
  -1   4   7      14628.92      14872.25       445.17 o                         
   0   4   7        162.66        142.05         6.21 o                         
   1   4   7      14578.28      14673.75       439.02 o                         
   2   4   7       1113.05       1008.59        31.88 o                         
   3   4   7       9596.08       8720.81       262.08 o                         
   4   4   7       1152.87       1071.31        44.60 o                         
   5   4   7        179.36        192.33        13.76 o                         
   6   4   7         82.68         86.16        14.34 o                         
   7   4   7        402.60        404.76        27.85 o                         
   8   4   7        576.16        582.96        26.33 o                         
   9   4   7        678.99        765.93        35.19 o                         
  10   4   7        454.13        467.46        29.04 o                         
  11   4   7        353.13        290.16        29.52 o                         
 -11   5   7        100.15        113.78        28.91 o                         
 -10   5   7        910.98       1008.27        49.56 o                         
  -9   5   7        161.84        160.30        22.41 o                         
  -8   5   7        760.42        882.47        46.50 o                         
  -7   5   7        658.16        617.78        41.57 o                         
  -6   5   7        939.37        962.53        46.27 o                         
  -5   5   7        647.54        739.94        35.47 o                         
  -4   5   7       1376.29       1383.33        44.76 o                         
  -3   5   7        435.95        436.47        17.63 o                         
  -2   5   7      11718.86      11189.54       335.59 o                         
  -1   5   7       4352.56       3861.69       116.20 o                         
   0   5   7       5101.95       4689.30       140.88 o                         
   1   5   7       4344.72       3615.32       108.98 o                         
   2   5   7      11752.28      10705.68       320.61 o                         
   3   5   7        432.48        434.02        22.92 o                         
   4   5   7       1364.20       1367.76        44.11 o                         
   5   5   7        651.21        656.07        26.47 o                         
   6   5   7        969.46       1039.01        38.92 o                         
   7   5   7        655.56        637.93        30.95 o                         
   8   5   7        759.31        750.37        30.19 o                         
   9   5   7        160.26        148.39        21.40 o                         
  10   5   7        889.43        966.29        64.82 o                         
  11   5   7         99.25         83.37        27.19 o                         
 -11   6   7        425.52        443.55        33.66 o                         
 -10   6   7        297.33        278.96        26.62 o                         
  -9   6   7       3081.00       3691.33       149.77 o                         
  -8   6   7        808.85        935.22        36.15 o                         
  -7   6   7        134.57        118.82        17.96 o                         
  -6   6   7        567.24        634.50        26.58 o                         
  -5   6   7        108.87         95.02        12.84 o                         
  -4   6   7       1321.52       1284.49        41.88 o                         
  -3   6   7       2565.41       2328.01        71.81 o                         
  -2   6   7       5864.59       5268.07       158.55 o                         
  -1   6   7        816.05        835.38        30.71 o                         
   0   6   7        107.99         95.21         5.01 o                         
   1   6   7        804.97        847.54        31.06 o                         
   2   6   7       5885.17       5457.95       164.30 o                         
   3   6   7       2533.63       2294.00        70.87 o                         
   4   6   7       1321.01       1288.17        41.89 o                         
   5   6   7        102.14         82.46        12.41 o                         
   6   6   7        572.65        543.85        25.91 o                         
   7   6   7        137.62        131.64        16.99 o                         
   8   6   7        811.48        843.33        35.93 o                         
   9   6   7       3127.65       3328.27       182.28 o                         
  10   6   7        298.67        334.38        26.95 o                         
  11   6   7        425.62        511.76        33.10 o                         
 -11   7   7         95.68         91.47        29.40 o                         
 -10   7   7         41.11         41.58        24.28 o                         
  -9   7   7        578.86        647.90        32.83 o                         
  -8   7   7       1173.70       1217.32        47.49 o                         
  -7   7   7         25.11         14.52        17.03 o                         
  -6   7   7       2842.35       2861.53        95.42 o                         
  -5   7   7        405.16        403.03        18.91 o                         
  -4   7   7         18.54         21.03         9.75 o                         
  -3   7   7       1319.43       1256.59        40.09 o                         
  -2   7   7       5212.47       5224.93       157.69 o                         
  -1   7   7       4746.75       4451.25       154.64 o                         
   0   7   7        250.08        265.93        11.31 o                         
   1   7   7       4732.97       4320.78       150.34 o                         
   2   7   7       5170.55       5074.41       152.72 o                         
   3   7   7       1315.32       1272.00        40.75 o                         
   4   7   7         20.14         23.59        10.19 o                         
   5   7   7        402.59        430.82        20.59 o                         
   6   7   7       2778.29       2921.54        91.46 o                         
   7   7   7         25.42         15.73        16.29 o                         
   8   7   7       1190.20       1232.96        66.16 o                         
   9   7   7        576.63        518.01        35.85 o                         
  10   7   7         38.40         34.00        23.97 o                         
  11   7   7         96.35        107.18        27.91 o                         
 -11   8   7        235.55        236.99        31.00 o                         
 -10   8   7        374.29        343.51        28.97 o                         
  -9   8   7       1095.05       1106.84        55.46 o                         
  -8   8   7        467.29        445.54        24.52 o                         
  -7   8   7        291.05        270.31        22.43 o                         
  -6   8   7        411.44        384.68        20.37 o                         
  -5   8   7       5258.84       5207.65       158.28 o                         
  -4   8   7        690.51        789.73        27.65 o                         
  -3   8   7        402.35        409.79        16.24 o                         
  -2   8   7       6233.96       6000.99       180.80 o                         
  -1   8   7        455.04        554.76        21.74 o                         
   0   8   7       9478.81      10239.85       434.87 o                         
   1   8   7        478.38        555.25        21.53 o                         
   2   8   7       6220.83       5889.70       177.59 o                         
   3   8   7        411.11        425.45        16.65 o                         
   4   8   7        691.85        832.07        28.73 o                         
   5   8   7       5275.55       5459.98       165.81 o                         
   6   8   7        413.32        384.26        20.92 o                         
   7   8   7        286.46        284.17        20.65 o                         
   8   8   7        468.15        467.95        33.47 o                         
   9   8   7       1077.44       1156.26        43.46 o                         
  10   8   7        376.69        411.41        38.43 o                         
  11   8   7        235.29        305.48        30.04 o                         
 -11   9   7         32.99         22.99        28.87 o                         
 -10   9   7        178.59        175.86        25.50 o                         
  -9   9   7        874.85        911.91        39.91 o                         
  -8   9   7        751.51        721.15        46.78 o                         
  -7   9   7         74.83         94.45        17.20 o                         
  -6   9   7       1134.44       1125.51        39.28 o                         
  -5   9   7       3433.01       3357.85       115.76 o                         
  -4   9   7         31.75         29.20        10.21 o                         
  -3   9   7        601.78        571.77        20.45 o                         
  -2   9   7       4399.12       4070.42       126.15 o                         
  -1   9   7       4829.24       4841.35       168.22 o                         
   0   9   7         43.49         19.41        10.29 o                         
   1   9   7       4838.51       4885.29       169.82 o                         
   2   9   7       4434.49       4053.78       122.73 o                         
   3   9   7        602.78        575.25        24.32 o                         
   4   9   7         30.09         15.60         9.68 o                         
   5   9   7       3447.33       3289.35       114.53 o                         
   6   9   7       1151.32       1199.69        41.77 o                         
   7   9   7         74.53         90.41        17.61 o                         
   8   9   7        741.42        746.26        31.54 o                         
   9   9   7        879.31        904.92        48.94 o                         
  10   9   7        180.86        199.58        26.88 o                         
  11   9   7         32.90         25.14        27.95 o                         
 -11  10   7        146.39        141.76        30.31 o                         
 -10  10   7         80.54        102.50        26.02 o                         
  -9  10   7        787.46        825.12        47.17 o                         
  -8  10   7        449.00        428.89        30.02 o                         
  -7  10   7        239.05        243.32        19.32 o                         
  -6  10   7        305.61        338.09        19.40 o                         
  -5  10   7        952.47        962.67        40.27 o                         
  -4  10   7       1430.59       1562.82        49.80 o                         
  -3  10   7       2638.18       2549.65        78.21 o                         
  -2  10   7        418.67        390.52        14.29 o                         
  -1  10   7       1746.87       1615.27        58.95 o                         
   0  10   7       5315.77       5386.33       235.95 o                         
   1  10   7       1787.74       1732.64        66.63 o                         
   2  10   7        413.08        427.27        26.07 o                         
   3  10   7       2620.74       2521.88        77.39 o                         
   4  10   7       1428.98       1570.98        50.14 o                         
   5  10   7        919.16        933.68        38.04 o                         
   6  10   7        309.75        364.11        20.80 o                         
   7  10   7        244.18        225.98        19.50 o                         
   8  10   7        446.47        465.69        26.08 o                         
   9  10   7        790.23        871.58        58.13 o                         
  10  10   7         80.70         93.78        27.69 o                         
  11  10   7        147.77        111.68        30.63 o                         
 -10  11   7        505.57        563.18        32.89 o                         
  -9  11   7        125.69        126.63        22.82 o                         
  -8  11   7         65.31         65.09        19.93 o                         
  -7  11   7       1026.45       1071.21        39.07 o                         
  -6  11   7         74.95         65.38        15.32 o                         
  -5  11   7        143.38        137.01        14.35 o                         
  -4  11   7          3.63          3.59        10.21 o                         
  -3  11   7        552.96        549.70        19.68 o                         
  -2  11   7       3931.55       3624.36       109.97 o                         
  -1  11   7       1128.69       1168.52        42.54 o                         
   0  11   7       3053.80       3120.38       145.83 o                         
   1  11   7       1127.74       1149.57        51.42 o                         
   2  11   7       3889.92       3500.80       122.62 o                         
   3  11   7        548.86        576.07        20.46 o                         
   4  11   7          4.12          1.11        10.00 o                         
   5  11   7        143.23        165.77        14.94 o                         
   6  11   7         72.25         40.43        15.69 o                         
   7  11   7       1023.59       1008.03        37.50 o                         
   8  11   7         68.36        101.57        20.43 o                         
   9  11   7        127.65        104.35        23.01 o                         
  10  11   7        507.96        603.92        34.15 o                         
 -10  12   7        150.33        145.33        26.44 o                         
  -9  12   7        662.28        621.38        30.84 o                         
  -8  12   7        355.48        331.37        23.71 o                         
  -7  12   7        471.73        415.55        23.05 o                         
  -6  12   7        763.17        754.74        29.51 o                         
  -5  12   7       2512.92       2359.13        79.21 o                         
  -4  12   7        504.34        525.44        20.77 o                         
  -3  12   7        207.92        192.54        13.35 o                         
  -2  12   7       1632.44       1570.76        53.99 o                         
  -1  12   7        608.13        696.88        26.75 o                         
   0  12   7        575.01        598.69        29.21 o                         
   1  12   7        633.15        655.53        28.08 o                         
   2  12   7       1621.16       1587.53        57.12 o                         
   3  12   7        217.87        202.66        14.46 o                         
   4  12   7        504.56        530.51        21.13 o                         
   5  12   7       2540.68       2510.37        78.69 o                         
   6  12   7        759.55        791.82        30.90 o                         
   7  12   7        468.11        446.70        24.37 o                         
   8  12   7        355.66        305.55        23.80 o                         
   9  12   7        683.40        713.69        33.61 o                         
  10  12   7        151.34        120.69        26.30 o                         
 -10  13   7         32.01         -7.22        25.85 o                         
  -9  13   7         58.44         49.96        22.07 o                         
  -8  13   7        146.88        149.87        19.77 o                         
  -7  13   7       1217.94       1221.99        43.21 o                         
  -6  13   7        137.84        134.31        16.45 o                         
  -5  13   7       2237.58       2228.98        70.24 o                         
  -4  13   7        150.63        122.48        11.37 o                         
  -3  13   7        833.37        847.38        28.39 o                         
  -2  13   7         39.07         30.42         9.61 o                         
  -1  13   7       4231.30       4046.40       141.54 o                         
   0  13   7       3265.85       3160.24       149.86 o                         
   1  13   7       4225.49       3879.59       135.51 o                         
   2  13   7         46.78         48.35         5.80 o                         
   3  13   7        831.16        913.45        35.82 o                         
   4  13   7        151.76        128.41        11.97 o                         
   5  13   7       2230.32       2290.24        72.28 o                         
   6  13   7        125.64        120.27        16.10 o                         
   7  13   7       1216.50       1273.87        44.95 o                         
   8  13   7        152.09        182.01        21.03 o                         
   9  13   7         58.54         90.19        22.91 o                         
  10  13   7         35.77         45.01        26.03 o                         
 -10  14   7        356.31        334.21        31.77 o                         
  -9  14   7        849.81        783.07        38.79 o                         
  -8  14   7         60.32         69.28        19.83 o                         
  -7  14   7        473.29        486.93        24.81 o                         
  -6  14   7        138.74        142.03        16.39 o                         
  -5  14   7        757.79        729.29        27.83 o                         
  -4  14   7        277.41        269.40        15.33 o                         
  -3  14   7       1789.08       1811.64        56.47 o                         
  -2  14   7        451.90        511.83        22.42 o                         
  -1  14   7       1648.63       1732.72        61.96 o                         
   0  14   7          3.04         15.26        10.43 o                         
   1  14   7       1624.67       1720.42        76.04 o                         
   2  14   7        453.27        502.92        21.88 o                         
   3  14   7       1766.52       1827.36        56.94 o                         
   4  14   7        277.78        274.37        14.99 o                         
   5  14   7        762.42        735.39        28.09 o                         
   6  14   7        138.83        133.96        16.73 o                         
   7  14   7        465.05        482.22        24.25 o                         
   8  14   7         60.80         83.17        20.14 o                         
   9  14   7        833.36        794.79        35.78 o                         
  10  14   7        355.60        353.33        33.36 o                         
  -9  15   7          4.64         34.54        23.24 o                         
  -8  15   7        984.70        952.35        37.73 o                         
  -7  15   7        637.30        653.81        28.40 o                         
  -6  15   7        738.39        752.04        34.41 o                         
  -5  15   7         89.14        120.10        13.61 o                         
  -4  15   7        280.34        274.56        14.69 o                         
  -3  15   7       1420.41       1467.76        46.57 o                         
  -2  15   7        990.18       1110.23        42.12 o                         
  -1  15   7        377.44        390.68        17.59 o                         
   0  15   7        141.64        115.57        13.35 o                         
   1  15   7        380.41        422.58        23.93 o                         
   2  15   7       1010.62       1146.81        42.74 o                         
   3  15   7       1424.61       1483.82        47.13 o                         
   4  15   7        280.67        296.13        15.64 o                         
   5  15   7         91.34        109.81        13.77 o                         
   6  15   7        712.09        805.09        35.37 o                         
   7  15   7        638.82        711.95        29.62 o                         
   8  15   7        984.83       1015.22        39.40 o                         
   9  15   7          4.39         47.87        23.61 o                         
  -9  16   7        126.27         95.02        23.37 o                         
  -8  16   7        226.07        252.31        23.07 o                         
  -7  16   7        579.84        558.20        26.26 o                         
  -6  16   7        114.83        107.98        15.69 o                         
  -5  16   7        330.74        335.50        17.67 o                         
  -4  16   7        815.54        829.46        42.46 o                         
  -3  16   7       1609.31       1661.02        52.39 o                         
  -2  16   7        468.81        491.67        22.39 o                         
  -1  16   7        799.67        914.51        34.79 o                         
   0  16   7         62.79         87.15        10.58 o                         
   1  16   7        775.84        968.34        45.56 o                         
   2  16   7        472.10        513.74        22.90 o                         
   3  16   7       1638.12       1647.91        52.00 o                         
   4  16   7        816.28        803.77        28.59 o                         
   5  16   7        314.23        310.16        18.85 o                         
   6  16   7        115.90        111.70        15.48 o                         
   7  16   7        585.49        624.44        28.00 o                         
   8  16   7        223.79        244.47        23.35 o                         
   9  16   7        118.48        109.89        24.09 o                         
  -9  17   7        250.44        188.30        24.97 o                         
  -8  17   7         80.60         93.01        21.07 o                         
  -7  17   7        145.54        117.48        18.11 o                         
  -6  17   7        486.08        496.39        23.13 o                         
  -5  17   7        464.30        555.71        36.64 o                         
  -4  17   7       1873.18       1729.42        63.62 o                         
  -3  17   7       1008.48       1000.35        33.38 o                         
  -2  17   7       3330.32       3278.03       115.70 o                         
  -1  17   7        433.66        473.23        22.32 o                         
   0  17   7       1001.11       1138.43        52.26 o                         
   1  17   7        435.29        521.72        28.41 o                         
   2  17   7       3366.71       3588.56       155.48 o                         
   3  17   7       1006.12       1003.39        39.75 o                         
   4  17   7       1868.07       1715.10        54.55 o                         
   5  17   7        468.16        528.06        24.21 o                         
   6  17   7        476.57        465.92        22.43 o                         
   7  17   7        146.19        139.70        21.95 o                         
   8  17   7         77.88         43.86        21.21 o                         
   9  17   7        250.65        226.56        26.05 o                         
  -9  18   7        202.11        143.18        28.48 o                         
  -8  18   7         46.49         23.82        20.34 o                         
  -7  18   7        449.40        434.05        27.34 o                         
  -6  18   7         31.16         40.75        15.13 o                         
  -5  18   7        751.36        772.16        29.19 o                         
  -4  18   7        329.33        325.65        16.49 o                         
  -3  18   7        269.83        281.21        14.86 o                         
  -2  18   7         51.32         67.31        15.50 o                         
  -1  18   7        368.03        392.14        36.60 o                         
   0  18   7       2374.49       2359.87       102.97 o                         
   1  18   7        385.46        450.03        32.21 o                         
   2  18   7         49.98         94.51        16.83 o                         
   3  18   7        272.71        283.58        18.02 o                         
   4  18   7        327.79        328.52        16.45 o                         
   5  18   7        755.57        778.08        28.72 o                         
   6  18   7         30.94         47.68        15.26 o                         
   7  18   7        442.61        483.28        42.25 o                         
   8  18   7         47.09         24.33        25.38 o                         
   9  18   7        206.92        125.98        30.06 o                         
  -8  19   7         13.70         22.77        19.52 o                         
  -7  19   7        561.33        536.96        27.66 o                         
  -6  19   7        906.04        985.68        51.67 o                         
  -5  19   7        807.50        736.71        28.23 o                         
  -4  19   7        458.79        492.50        20.42 o                         
  -3  19   7        111.37        101.02        10.48 o                         
  -2  19   7       1250.15       1366.06        60.88 o                         
  -1  19   7       1921.93       2095.34        92.79 o                         
   0  19   7        564.39        681.15        34.96 o                         
   1  19   7       1928.12       2105.24        93.30 o                         
   2  19   7       1231.18       1372.82        73.22 o                         
   3  19   7        112.17         96.54        14.62 o                         
   4  19   7        455.03        489.50        20.17 o                         
   5  19   7        803.58        743.43        27.94 o                         
   6  19   7        918.54        923.53        37.86 o                         
   7  19   7        560.79        553.06        43.09 o                         
   8  19   7         14.43         24.50        25.36 o                         
  -8  20   7         11.74        -14.32        21.13 o                         
  -7  20   7        185.85        148.63        20.39 o                         
  -6  20   7        307.55        326.89        20.22 o                         
  -5  20   7        368.82        308.24        17.91 o                         
  -4  20   7        452.35        459.96        19.98 o                         
  -3  20   7        395.41        345.27        18.71 o                         
  -2  20   7        546.62        569.40        27.62 o                         
  -1  20   7       1097.24       1037.79        49.93 o                         
   0  20   7        150.99        181.45        19.33 o                         
   1  20   7       1088.04       1067.31        50.80 o                         
   2  20   7        548.58        557.26        32.45 o                         
   3  20   7        386.52        412.12        27.84 o                         
   4  20   7        454.15        438.64        23.88 o                         
   5  20   7        375.10        341.88        18.74 o                         
   6  20   7        305.63        301.39        19.01 o                         
   7  20   7        182.51        178.18        25.31 o                         
   8  20   7         11.45        -25.06        27.60 o                         
  -7  21   7         28.10          0.66        18.69 o                         
  -6  21   7        538.18        531.67        31.49 o                         
  -5  21   7         24.52         21.31        14.09 o                         
  -4  21   7         41.54         31.16        13.53 o                         
  -3  21   7         49.54         63.42        15.48 o                         
  -2  21   7        446.96        476.78        28.28 o                         
  -1  21   7       1452.75       1493.54        68.23 o                         
   0  21   7       1529.65       1668.09        75.07 o                         
   1  21   7       1447.75       1563.22        71.30 o                         
   2  21   7        466.82        476.38        29.55 o                         
   3  21   7         48.91         20.77        17.90 o                         
   4  21   7         43.32         35.16        15.85 o                         
   5  21   7         24.32         28.11        12.95 o                         
   6  21   7        530.02        525.37        38.92 o                         
   7  21   7         28.66          7.02        23.86 o                         
  -7  22   7        761.03        682.91        37.63 o                         
  -6  22   7        361.35        323.84        23.70 o                         
  -5  22   7        166.61        180.97        19.58 o                         
  -4  22   7         61.14         50.93        12.81 o                         
  -3  22   7        600.42        572.52        27.45 o                         
  -2  22   7        839.01        846.61        34.56 o                         
  -1  22   7        345.79        287.56        23.40 o                         
   0  22   7         29.43         28.28        14.85 o                         
   1  22   7        359.58        275.24        28.34 o                         
   2  22   7        841.84        843.46        69.29 o                         
   3  22   7        613.34        566.58        33.35 o                         
   4  22   7         62.25         49.51        21.35 o                         
   5  22   7        160.55        143.30        19.48 o                         
   6  22   7        363.93        321.37        25.84 o                         
   7  22   7        766.03        707.02        61.65 o                         
  -6  23   7        107.04        108.90        18.39 o                         
  -5  23   7       1219.69       1303.60        51.66 o                         
  -4  23   7         21.46         25.50        14.46 o                         
  -3  23   7        200.28        182.22        18.21 o                         
  -2  23   7        316.81        297.45        22.87 o                         
  -1  23   7          6.78         -0.96        17.30 o                         
   0  23   7         87.17         96.15        19.76 o                         
   1  23   7          6.33         -7.94        19.91 o                         
   2  23   7        322.62        339.43        25.92 o                         
   3  23   7        199.24        164.51        21.59 o                         
   4  23   7         20.61         20.10        15.51 o                         
   5  23   7       1217.86       1259.37        82.24 o                         
   6  23   7        106.36         97.79        22.86 o                         
  -5  24   7        493.34        477.80        25.70 o                         
  -4  24   7          2.46         36.60        20.03 o                         
  -3  24   7        183.80        195.24        19.29 o                         
  -2  24   7        331.25        332.50        25.35 o                         
  -1  24   7        796.10        897.81        44.78 o                         
   0  24   7        117.50        124.69        14.60 o                         
   1  24   7        802.46        831.49        41.95 o                         
   2  24   7        333.63        320.47        25.50 o                         
   3  24   7        188.19        257.74        25.56 o                         
   4  24   7          2.51        -10.38        24.30 o                         
   5  24   7        478.80        472.12        49.95 o                         
  -5  25   7         15.39         41.10        16.67 o                         
  -4  25   7        141.27        137.84        23.32 o                         
  -3  25   7         91.44         99.41        18.92 o                         
  -2  25   7        917.29       1150.36        56.34 o                         
  -1  25   7        442.98        462.69        30.35 o                         
   0  25   7        447.76        502.92        31.84 o                         
   1  25   7        445.35        511.15        29.76 o                         
   2  25   7        908.26       1110.48        54.82 o                         
   3  25   7         90.34        108.83        24.89 o                         
   4  25   7        142.13        133.66        26.58 o                         
   5  25   7         15.99         15.11        16.98 o                         
  -3  26   7        155.42         65.60        20.49 o                         
  -2  26   7        147.54        166.22        24.09 o                         
  -1  26   7        277.39        314.14        28.29 o                         
   0  26   7         25.76         26.84        23.83 o                         
   1  26   7        269.78        269.22        34.07 o                         
   2  26   7        146.76        121.26        25.19 o                         
   3  26   7        160.62        171.94        28.00 o                         
  -2  27   7        254.06        333.95        31.61 o                         
  -1  27   7        646.91        680.89        40.95 o                         
   0  27   7        100.48        136.99        27.08 o                         
   1  27   7        644.18        725.36        39.24 o                         
   2  27   7        242.41        299.96        30.59 o                         
   0   0   8        790.56        578.64        26.29 o                         
   1   0   8         66.66         79.21         5.90 o                         
   2   0   8         18.46         11.95         6.44 o                         
   3   0   8        144.39        158.49        10.76 o                         
   4   0   8         23.66         67.58        15.55 o                         
   5   0   8        479.26        617.43        23.95 o                         
   6   0   8       2788.73       3318.05       144.33 o                         
   7   0   8        105.56        108.29        16.71 o                         
   8   0   8        503.12        450.34        23.65 o                         
   9   0   8         44.58         39.84        19.98 o                         
  10   0   8         18.57         44.23        23.72 o                         
  11   0   8          0.17         -7.65        27.31 o                         
 -11   1   8         77.56         81.70        28.02 o                         
 -10   1   8         20.47         56.02        24.05 o                         
  -9   1   8         82.89        128.44        21.55 o                         
  -8   1   8       6518.40       5971.12       244.09 o                         
  -7   1   8        446.41        418.66        23.71 o                         
  -6   1   8       1296.69       1332.78        66.52 o                         
  -5   1   8       3740.00       3868.16       125.07 o                         
  -4   1   8       2083.03       1873.12        63.10 o                         
  -3   1   8         57.50         60.00         9.02 o                         
  -2   1   8       5932.27       5728.09       172.23 o                         
  -1   1   8       2898.32       2745.40        82.75 o                         
   0   1   8       2411.49       2029.09        61.52 o                         
   1   1   8       2874.06       2750.67        95.28 o                         
   2   1   8       5926.74       5366.28       161.86 o                         
   3   1   8         65.28         73.99         9.41 o                         
   4   1   8       2071.74       2007.84        62.99 o                         
   5   1   8       3722.97       3401.39       104.58 o                         
   6   1   8       1294.57       1409.61        54.11 o                         
   7   1   8        427.04        370.12        21.25 o                         
   8   1   8       6569.68       6641.25       269.09 o                         
   9   1   8         82.37         70.70        20.62 o                         
  10   1   8         19.10          6.91        23.40 o                         
  11   1   8         76.46         88.37        26.72 o                         
 -11   2   8        798.07        801.60        39.64 o                         
 -10   2   8       1114.77       1346.68        78.52 o                         
  -9   2   8         64.58         60.56        21.14 o                         
  -8   2   8       1781.80       1802.53        71.17 o                         
  -7   2   8       1681.72       1822.24        73.85 o                         
  -6   2   8        482.69        606.31        30.91 o                         
  -5   2   8        481.60        571.27        22.79 o                         
  -4   2   8       5425.19       5557.97       168.22 o                         
  -3   2   8       1375.08       1308.78        41.93 o                         
  -2   2   8       1220.46       1085.42        34.45 o                         
  -1   2   8       8214.01       7634.78       228.89 o                         
   0   2   8       1434.45       1240.86        38.06 o                         
   1   2   8       8247.21       7577.64       227.27 o                         
   2   2   8       1217.30       1128.33        35.65 o                         
   3   2   8       1381.91       1332.99        42.57 o                         
   4   2   8       5405.47       5015.64       152.19 o                         
   5   2   8        476.48        527.63        21.69 o                         
   6   2   8        477.95        588.79        28.62 o                         
   7   2   8       1707.38       1710.52        77.66 o                         
   8   2   8       1781.64       1558.92        74.68 o                         
   9   2   8         63.13         83.41        20.94 o                         
  10   2   8       1118.59       1338.58        55.01 o                         
  11   2   8        801.35        928.44        47.76 o                         
 -11   3   8         72.02        107.18        29.20 o                         
 -10   3   8        213.40        209.01        26.30 o                         
  -9   3   8         88.17         79.57        20.82 o                         
  -8   3   8        342.94        411.82        23.63 o                         
  -7   3   8       1705.31       1838.32        88.80 o                         
  -6   3   8       1672.52       1772.48        57.69 o                         
  -5   3   8        474.01        513.97        21.44 o                         
  -4   3   8       7743.66       8160.09       245.81 o                         
  -3   3   8       1265.36       1371.84        48.75 o                         
  -2   3   8       3961.02       3784.66       114.75 o                         
  -1   3   8      11226.55      10411.03       312.00 o                         
   0   3   8       4244.40       3727.66       114.37 o                         
   1   3   8      11266.52      10867.22       325.55 o                         
   2   3   8       3967.48       3640.45       110.24 o                         
   3   3   8       1294.94       1355.98        57.20 o                         
   4   3   8       7816.36       8305.97       249.48 o                         
   5   3   8        486.39        512.78        21.08 o                         
   6   3   8       1680.65       1666.55        65.51 o                         
   7   3   8       1733.42       1697.13        80.70 o                         
   8   3   8        341.59        338.05        24.48 o                         
   9   3   8         89.28         97.40        20.89 o                         
  10   3   8        217.63        225.35        25.21 o                         
  11   3   8         75.07        121.23        27.31 o                         
 -11   4   8        391.76        393.22        32.36 o                         
 -10   4   8         50.78         28.63        24.25 o                         
  -9   4   8       1538.88       1663.87        72.21 o                         
  -8   4   8        185.29        154.51        19.54 o                         
  -7   4   8        338.78        332.54        24.24 o                         
  -6   4   8       1329.79       1362.25        59.83 o                         
  -5   4   8       2221.86       2411.41        87.53 o                         
  -4   4   8       2923.76       2759.89       114.62 o                         
  -3   4   8       6737.91       5982.66       212.62 o                         
  -2   4   8       1043.70       1088.57        34.54 o                         
  -1   4   8       1609.66       1486.79        45.59 o                         
   0   4   8      15400.35      15244.33       456.55 o                         
   1   4   8       1596.53       1501.74        51.05 o                         
   2   4   8       1046.87       1121.88        35.44 o                         
   3   4   8       6795.41       6089.14       183.56 o                         
   4   4   8       2878.75       2995.79        92.11 o                         
   5   4   8       2232.53       2313.24        73.38 o                         
   6   4   8       1327.92       1293.76        43.52 o                         
   7   4   8        333.88        334.98        20.04 o                         
   8   4   8        191.36        164.46        18.83 o                         
   9   4   8       1538.84       1713.17        58.26 o                         
  10   4   8         52.25         42.11        23.81 o                         
  11   4   8        382.53        360.49        30.78 o                         
 -11   5   8        392.96        379.38        32.43 o                         
 -10   5   8        295.01        365.94        28.36 o                         
  -9   5   8        158.88        119.79        21.77 o                         
  -8   5   8        250.86        248.69        27.46 o                         
  -7   5   8        244.76        216.87        19.40 o                         
  -6   5   8        593.29        602.56        27.07 o                         
  -5   5   8       2129.84       2081.78        73.02 o                         
  -4   5   8        958.68        913.14        31.31 o                         
  -3   5   8       1608.64       1787.02        55.81 o                         
  -2   5   8       1653.46       1670.48        59.94 o                         
  -1   5   8       1511.02       1425.88        46.93 o                         
   0   5   8         92.00         79.77         4.97 o                         
   1   5   8       1478.47       1375.29        45.08 o                         
   2   5   8       1648.83       1652.77        51.02 o                         
   3   5   8       1575.09       1718.71        53.77 o                         
   4   5   8        962.73        934.27        31.55 o                         
   5   5   8       2152.90       2040.37        64.48 o                         
   6   5   8        588.68        612.66        25.18 o                         
   7   5   8        256.20        259.64        18.95 o                         
   8   5   8        241.07        215.47        19.52 o                         
   9   5   8        156.50        173.87        21.77 o                         
  10   5   8        295.94        420.42        28.62 o                         
  11   5   8        389.15        371.99        30.77 o                         
 -11   6   8         92.28        141.40        28.95 o                         
 -10   6   8         66.45         95.69        25.11 o                         
  -9   6   8        485.19        461.40        27.15 o                         
  -8   6   8       1368.21       1417.89        55.33 o                         
  -7   6   8        952.17       1055.50        40.12 o                         
  -6   6   8       1481.60       1603.62        61.17 o                         
  -5   6   8       1946.94       1953.51        84.71 o                         
  -4   6   8       3049.92       2826.14       111.33 o                         
  -3   6   8       1908.83       1653.01        51.94 o                         
  -2   6   8       1820.35       1842.28        59.15 o                         
  -1   6   8       7751.94       7321.72       219.91 o                         
   0   6   8        301.84        339.37        13.63 o                         
   1   6   8       7814.13       7425.27       222.97 o                         
   2   6   8       1815.56       1760.35        54.28 o                         
   3   6   8       1904.54       1660.00        52.02 o                         
   4   6   8       3075.00       2995.26       102.09 o                         
   5   6   8       1930.15       2131.50        66.98 o                         
   6   6   8       1466.61       1541.92        63.44 o                         
   7   6   8        970.09       1035.01        39.08 o                         
   8   6   8       1395.99       1532.85        62.97 o                         
   9   6   8        488.54        481.99        29.51 o                         
  10   6   8         62.98         63.71        23.85 o                         
  11   6   8         88.44         98.26        27.75 o                         
 -11   7   8         79.08         61.58        28.50 o                         
 -10   7   8         62.18         40.57        25.18 o                         
  -9   7   8        326.90        298.57        25.16 o                         
  -8   7   8        260.34        269.78        21.86 o                         
  -7   7   8        800.81        775.64        45.13 o                         
  -6   7   8        691.77        717.76        28.49 o                         
  -5   7   8       1500.97       1538.28        50.16 o                         
  -4   7   8       1525.55       1401.92        45.14 o                         
  -3   7   8       4194.36       3780.01       114.87 o                         
  -2   7   8       4280.56       4027.50       134.11 o                         
  -1   7   8        494.43        603.51        23.39 o                         
   0   7   8         92.75        114.22         5.71 o                         
   1   7   8        477.28        550.69        21.62 o                         
   2   7   8       4276.70       3779.00       114.34 o                         
   3   7   8       4190.94       4015.76       134.53 o                         
   4   7   8       1537.25       1391.54        44.85 o                         
   5   7   8       1510.91       1536.26        63.48 o                         
   6   7   8        684.30        759.58        29.34 o                         
   7   7   8        782.09        846.41        37.93 o                         
   8   7   8        263.44        299.15        21.10 o                         
   9   7   8        325.64        337.69        24.56 o                         
  10   7   8         64.15         64.92        24.41 o                         
  11   7   8         82.78         45.13        27.52 o                         
 -11   8   8        151.83        126.62        29.99 o                         
 -10   8   8        389.61        410.11        29.54 o                         
  -9   8   8       2303.34       2385.82        90.41 o                         
  -8   8   8       1022.32       1115.11        44.25 o                         
  -7   8   8       1060.50       1111.47        59.49 o                         
  -6   8   8       1376.52       1267.71        45.17 o                         
  -5   8   8          4.90          7.53        12.21 o                         
  -4   8   8        818.08        793.37        27.63 o                         
  -3   8   8        168.65        158.76        10.19 o                         
  -2   8   8       2255.67       2074.12        72.38 o                         
  -1   8   8         92.11        110.03         9.19 o                         
   0   8   8       1922.62       1736.55        61.56 o                         
   1   8   8         98.40        118.25         9.52 o                         
   2   8   8       2260.56       2086.53        64.04 o                         
   3   8   8        159.98        156.35        10.28 o                         
   4   8   8        798.41        847.15        29.16 o                         
   5   8   8          5.15         10.17        12.19 o                         
   6   8   8       1368.28       1258.16        61.97 o                         
   7   8   8       1059.38       1138.82        40.89 o                         
   8   8   8       1023.10       1068.94        42.78 o                         
   9   8   8       2296.94       2405.81        81.21 o                         
  10   8   8        385.94        395.55        28.52 o                         
  11   8   8        145.87        139.79        28.19 o                         
 -11   9   8        830.74        761.81        44.87 o                         
 -10   9   8        174.90        233.54        27.76 o                         
  -9   9   8        197.59        130.22        21.97 o                         
  -8   9   8        549.66        515.21        26.28 o                         
  -7   9   8        313.61        353.65        25.51 o                         
  -6   9   8        116.05         94.61        15.11 o                         
  -5   9   8        150.73        169.43        14.28 o                         
  -4   9   8       2210.77       2018.35        63.01 o                         
  -3   9   8       1255.17       1238.67        39.60 o                         
  -2   9   8        162.78        194.05        12.60 o                         
  -1   9   8        793.14        796.94        32.52 o                         
   0   9   8       1265.36       1430.93        63.01 o                         
   1   9   8        814.77        797.80        31.04 o                         
   2   9   8        163.09        163.46         8.15 o                         
   3   9   8       1250.92       1265.98        40.37 o                         
   4   9   8       2206.45       2017.35        63.22 o                         
   5   9   8        151.23        195.35        14.87 o                         
   6   9   8        113.58        110.49        16.00 o                         
   7   9   8        304.03        370.99        25.08 o                         
   8   9   8        546.81        538.44        27.06 o                         
   9   9   8        196.74        199.21        23.07 o                         
  10   9   8        171.48        160.75        25.87 o                         
  11   9   8        840.14        928.93        50.33 o                         
 -11  10   8         46.51         35.73        28.59 o                         
 -10  10   8        164.24        135.15        25.62 o                         
  -9  10   8        568.63        547.25        29.24 o                         
  -8  10   8        438.05        381.56        25.60 o                         
  -7  10   8        557.82        478.93        29.73 o                         
  -6  10   8       1047.89       1072.07        48.99 o                         
  -5  10   8        747.20        773.56        28.57 o                         
  -4  10   8       1154.48       1200.89        39.29 o                         
  -3  10   8         90.47        106.10         9.03 o                         
  -2  10   8       1205.75       1425.33        51.85 o                         
  -1  10   8       1596.14       1505.10        63.17 o                         
   0  10   8       2138.32       2165.51        93.80 o                         
   1  10   8       1599.92       1611.10        68.07 o                         
   2  10   8       1207.04       1325.75        48.35 o                         
   3  10   8         92.33        124.92         9.47 o                         
   4  10   8       1122.13       1099.56        36.61 o                         
   5  10   8        751.82        795.27        32.38 o                         
   6  10   8       1058.42       1147.47        40.31 o                         
   7  10   8        560.71        505.92        24.62 o                         
   8  10   8        452.95        428.33        25.03 o                         
   9  10   8        571.44        503.68        35.13 o                         
  10  10   8        161.25        170.82        26.54 o                         
  11  10   8         47.83         67.69        29.49 o                         
 -10  11   8        298.78        257.22        27.68 o                         
  -9  11   8         50.38         54.00        21.93 o                         
  -8  11   8        636.20        603.02        31.61 o                         
  -7  11   8        739.20        801.65        44.15 o                         
  -6  11   8        196.73        186.12        16.67 o                         
  -5  11   8        570.48        601.95        24.10 o                         
  -4  11   8        225.22        200.64        13.14 o                         
  -3  11   8       1375.03       1451.12        45.78 o                         
  -2  11   8       1183.63       1391.35        55.50 o                         
  -1  11   8        328.91        311.09        19.59 o                         
   0  11   8       1571.58       1851.83        80.87 o                         
   1  11   8        316.96        299.87        15.54 o                         
   2  11   8       1179.26       1277.22        54.04 o                         
   3  11   8       1344.32       1330.20        42.15 o                         
   4  11   8        231.02        222.22        13.49 o                         
   5  11   8        578.25        640.73        25.53 o                         
   6  11   8        193.08        178.76        17.55 o                         
   7  11   8        731.82        828.91        32.87 o                         
   8  11   8        650.96        666.95        30.67 o                         
   9  11   8         49.99         40.08        21.73 o                         
  10  11   8        294.10        236.86        27.58 o                         
 -10  12   8        128.14         98.44        25.82 o                         
  -9  12   8          2.80         -4.09        21.57 o                         
  -8  12   8        141.68        128.71        21.21 o                         
  -7  12   8        839.08        796.64        31.95 o                         
  -6  12   8        532.36        617.60        26.33 o                         
  -5  12   8        814.17        789.23        29.31 o                         
  -4  12   8       2320.15       2532.89        78.45 o                         
  -3  12   8       2213.17       2168.19        66.89 o                         
  -2  12   8       2946.90       3202.05       112.62 o                         
  -1  12   8       2668.82       2601.16        91.60 o                         
   0  12   8        799.52        948.80        43.52 o                         
   1  12   8       2655.98       2496.16       102.60 o                         
   2  12   8       2943.16       2734.41        96.48 o                         
   3  12   8       2230.43       2171.02        77.96 o                         
   4  12   8       2355.84       2481.03        76.96 o                         
   5  12   8        807.28        775.12        29.26 o                         
   6  12   8        526.77        575.45        25.19 o                         
   7  12   8        819.80        844.22        33.45 o                         
   8  12   8        147.12        149.71        20.94 o                         
   9  12   8          2.68         -4.79        22.16 o                         
  10  12   8        127.69        116.96        26.50 o                         
 -10  13   8         14.91          8.89        25.85 o                         
  -9  13   8         76.69         82.30        23.35 o                         
  -8  13   8        204.50        177.85        20.99 o                         
  -7  13   8        774.19        777.38        31.57 o                         
  -6  13   8        686.17        755.01        29.76 o                         
  -5  13   8       1337.21       1327.57        44.51 o                         
  -4  13   8       1243.51       1238.81        40.44 o                         
  -3  13   8        703.53        687.26        23.66 o                         
  -2  13   8       2784.65       3072.55       108.49 o                         
  -1  13   8       2324.43       2302.37        81.41 o                         
   0  13   8          2.63         14.19        11.13 o                         
   1  13   8       2318.72       2196.24        77.36 o                         
   2  13   8       2782.61       2898.19       102.21 o                         
   3  13   8        718.61        728.10        29.77 o                         
   4  13   8       1236.70       1195.99        39.46 o                         
   5  13   8       1348.13       1421.12        47.20 o                         
   6  13   8        682.16        687.51        28.23 o                         
   7  13   8        754.11        776.24        34.02 o                         
   8  13   8        198.30        155.79        21.18 o                         
   9  13   8         76.29         45.93        23.43 o                         
  10  13   8         15.00         37.50        26.82 o                         
 -10  14   8        322.79        279.65        37.93 o                         
  -9  14   8        174.55        147.34        23.84 o                         
  -8  14   8        138.60        116.28        20.61 o                         
  -7  14   8        458.69        537.29        25.84 o                         
  -6  14   8        691.18        674.91        27.82 o                         
  -5  14   8        873.60        788.51        29.34 o                         
  -4  14   8        872.03        956.77        32.48 o                         
  -3  14   8        632.09        590.06        27.47 o                         
  -2  14   8       2752.62       2977.24       106.99 o                         
  -1  14   8        135.42        144.91        10.28 o                         
   0  14   8        409.84        417.81        23.32 o                         
   1  14   8        128.94        152.28        17.81 o                         
   2  14   8       2752.66       2718.68        96.17 o                         
   3  14   8        615.42        650.67        27.92 o                         
   4  14   8        863.27       1011.20        46.85 o                         
   5  14   8        882.95        826.65        30.34 o                         
   6  14   8        689.39        687.44        27.87 o                         
   7  14   8        452.51        546.95        27.63 o                         
   8  14   8        132.26        133.04        21.05 o                         
   9  14   8        173.92        153.73        24.03 o                         
  10  14   8        319.40        303.12        30.20 o                         
  -9  15   8        129.99        103.96        23.40 o                         
  -8  15   8         42.72         22.10        20.32 o                         
  -7  15   8        489.69        470.94        26.18 o                         
  -6  15   8        533.74        527.10        24.02 o                         
  -5  15   8       1212.75       1209.92        44.03 o                         
  -4  15   8        829.44        752.65        35.89 o                         
  -3  15   8       2212.20       2218.69        80.04 o                         
  -2  15   8        153.94        152.94        13.25 o                         
  -1  15   8        113.65        133.08        10.32 o                         
   0  15   8       1042.06       1153.69        52.64 o                         
   1  15   8        120.68        162.82        15.70 o                         
   2  15   8        153.74        139.79        12.40 o                         
   3  15   8       2241.80       2234.86        88.44 o                         
   4  15   8        807.69        754.91        32.72 o                         
   5  15   8       1196.25       1216.24        61.90 o                         
   6  15   8        530.91        495.78        22.99 o                         
   7  15   8        503.98        573.76        28.70 o                         
   8  15   8         41.16         41.79        20.41 o                         
   9  15   8        132.62        121.27        23.97 o                         
  -9  16   8        176.89        160.99        24.54 o                         
  -8  16   8        568.29        553.03        31.18 o                         
  -7  16   8         83.97         74.80        17.88 o                         
  -6  16   8       1375.82       1318.02        45.05 o                         
  -5  16   8        506.02        589.11        31.76 o                         
  -4  16   8        662.14        598.17        38.53 o                         
  -3  16   8        925.55        899.96        37.32 o                         
  -2  16   8        430.90        482.70        22.17 o                         
  -1  16   8         55.03         41.81         8.92 o                         
   0  16   8        696.68        831.34        40.06 o                         
   1  16   8         54.24         59.02        14.47 o                         
   2  16   8        428.39        474.34        30.62 o                         
   3  16   8        906.86        969.03        35.06 o                         
   4  16   8        673.91        686.54        30.53 o                         
   5  16   8        499.44        524.69        27.62 o                         
   6  16   8       1388.31       1269.83        64.27 o                         
   7  16   8         87.21        103.82        18.26 o                         
   8  16   8        556.61        601.55        29.63 o                         
   9  16   8        176.12        142.32        24.79 o                         
  -9  17   8         62.49         29.27        23.88 o                         
  -8  17   8        691.72        620.36        30.04 o                         
  -7  17   8        151.86        113.52        18.04 o                         
  -6  17   8        741.77        704.56        32.31 o                         
  -5  17   8         61.28         35.23        11.70 o                         
  -4  17   8       1238.05       1148.91        38.34 o                         
  -3  17   8         22.37         35.24        14.91 o                         
  -2  17   8        348.47        374.05        21.16 o                         
  -1  17   8        136.22        121.97        12.73 o                         
   0  17   8       6283.95       6550.10       279.43 o                         
   1  17   8        140.80        147.61        16.60 o                         
   2  17   8        350.73        397.78        25.13 o                         
   3  17   8         20.56         24.56        13.71 o                         
   4  17   8       1261.33       1241.63        48.40 o                         
   5  17   8         58.42         24.92        17.60 o                         
   6  17   8        747.79        691.73        33.70 o                         
   7  17   8        158.65        125.59        21.68 o                         
   8  17   8        706.15        687.71        40.75 o                         
   9  17   8         61.59         28.43        23.90 o                         
  -8  18   8        205.41        180.09        21.84 o                         
  -7  18   8        116.54        106.84        18.07 o                         
  -6  18   8         68.57         32.53        14.21 o                         
  -5  18   8        406.62        380.46        21.06 o                         
  -4  18   8        921.50        881.26        33.08 o                         
  -3  18   8       2288.88       2361.13        84.91 o                         
  -2  18   8         75.42         85.23        12.61 o                         
  -1  18   8       1258.44       1357.94        62.17 o                         
   0  18   8       1989.43       1920.47        85.17 o                         
   1  18   8       1243.12       1283.08        59.16 o                         
   2  18   8         76.70         86.54        21.10 o                         
   3  18   8       2316.72       2328.27        83.59 o                         
   4  18   8        945.13        915.39        37.51 o                         
   5  18   8        409.13        403.05        23.86 o                         
   6  18   8         67.05         37.12        19.07 o                         
   7  18   8        119.11         97.10        22.42 o                         
   8  18   8        202.74        238.72        27.90 o                         
  -8  19   8         53.41         70.66        20.73 o                         
  -7  19   8       1208.19       1196.24        47.08 o                         
  -6  19   8         36.07         32.85        14.71 o                         
  -5  19   8        287.92        239.03        16.42 o                         
  -4  19   8        221.65        197.94        13.20 o                         
  -3  19   8        730.82        790.44        32.93 o                         
  -2  19   8        545.57        525.83        23.65 o                         
  -1  19   8        931.91        988.10        54.71 o                         
   0  19   8         45.63         27.07        15.64 o                         
   1  19   8        935.54       1112.28        52.77 o                         
   2  19   8        547.43        571.75        55.49 o                         
   3  19   8        732.87        708.31        42.54 o                         
   4  19   8        225.57        228.95        25.57 o                         
   5  19   8        291.18        254.57        19.97 o                         
   6  19   8         36.61         22.07        19.93 o                         
   7  19   8       1207.12       1175.89        62.02 o                         
   8  19   8         53.70         30.50        26.59 o                         
  -8  20   8         58.06         21.44        22.29 o                         
  -7  20   8        336.22        292.51        31.61 o                         
  -6  20   8         66.99         58.11        15.29 o                         
  -5  20   8        646.73        617.53        28.96 o                         
  -4  20   8       1038.22       1080.98        39.69 o                         
  -3  20   8        232.59        243.45        18.23 o                         
  -2  20   8        673.86        793.79        36.35 o                         
  -1  20   8        697.20        647.52        39.62 o                         
   0  20   8        334.20        310.23        23.21 o                         
   1  20   8        688.89        696.35        36.65 o                         
   2  20   8        674.75        844.17        49.10 o                         
   3  20   8        232.68        249.59        22.76 o                         
   4  20   8       1039.63        843.04        62.04 o                         
   5  20   8        639.82        625.24        30.58 o                         
   6  20   8         68.13         30.21        19.12 o                         
   7  20   8        344.79        330.17        31.42 o                         
   8  20   8         61.39         14.83        28.18 o                         
  -7  21   8        164.22        135.62        22.83 o                         
  -6  21   8         70.55         42.37        16.63 o                         
  -5  21   8        872.15        878.99        50.21 o                         
  -4  21   8         78.72         86.44        17.33 o                         
  -3  21   8        379.44        390.17        21.77 o                         
  -2  21   8        968.28       1068.78        41.55 o                         
  -1  21   8        284.81        267.98        24.67 o                         
   0  21   8        293.07        336.85        23.87 o                         
   1  21   8        294.58        299.27        23.47 o                         
   2  21   8        965.57       1069.24        52.12 o                         
   3  21   8        387.32        440.77        28.89 o                         
   4  21   8         83.76         76.27        14.48 o                         
   5  21   8        868.51        803.62        41.72 o                         
   6  21   8         68.98         68.72        20.89 o                         
   7  21   8        171.79        140.05        24.92 o                         
  -7  22   8          6.07        -14.90        19.99 o                         
  -6  22   8         65.72         54.11        16.72 o                         
  -5  22   8        170.94        160.91        15.22 o                         
  -4  22   8         67.59         51.61        18.60 o                         
  -3  22   8         72.03         83.03        16.19 o                         
  -2  22   8        260.15        232.38        16.92 o                         
  -1  22   8         40.01         51.84        17.84 o                         
   0  22   8        963.59       1110.73        54.88 o                         
   1  22   8         41.23         48.42        18.16 o                         
   2  22   8        258.75        230.76        22.98 o                         
   3  22   8         69.92         94.58        19.74 o                         
   4  22   8         63.61         72.61        22.23 o                         
   5  22   8        173.98        175.75        19.16 o                         
   6  22   8         66.08         34.26        22.01 o                         
   7  22   8          6.35         13.22        24.37 o                         
  -6  23   8         14.48         22.03        17.60 o                         
  -5  23   8        255.28        256.33        23.26 o                         
  -4  23   8        215.85        199.95        20.95 o                         
  -3  23   8        970.20       1048.05        42.11 o                         
  -2  23   8        107.30        112.68        20.59 o                         
  -1  23   8        304.64        272.14        22.91 o                         
   0  23   8          5.41         10.97        16.76 o                         
   1  23   8        295.34        291.89        24.09 o                         
   2  23   8        106.97        104.61        21.54 o                         
   3  23   8        966.74       1081.57        53.49 o                         
   4  23   8        215.59        209.17        25.35 o                         
   5  23   8        251.80        200.80        18.81 o                         
   6  23   8         15.06        -13.22        29.21 o                         
  -5  24   8        249.44        222.36        25.29 o                         
  -4  24   8         70.21         62.12        19.56 o                         
  -3  24   8        256.56        257.40        20.83 o                         
  -2  24   8        501.00        506.15        30.52 o                         
  -1  24   8        268.78        313.59        38.16 o                         
   0  24   8        708.87        699.03        37.75 o                         
   1  24   8        264.11        218.36        20.32 o                         
   2  24   8        504.88        530.18        32.58 o                         
   3  24   8        258.32        236.44        27.02 o                         
   4  24   8         66.07         42.33        24.51 o                         
   5  24   8        246.10        195.36        29.25 o                         
  -4  25   8        454.65        455.07        31.23 o                         
  -3  25   8        107.87        119.18        18.97 o                         
  -2  25   8         94.76        104.31        22.04 o                         
  -1  25   8        407.16        487.76        30.63 o                         
   0  25   8         26.99         24.21        20.71 o                         
   1  25   8        400.67        391.50        32.42 o                         
   2  25   8         95.03        126.25        23.20 o                         
   3  25   8        103.25         90.37        23.88 o                         
   4  25   8        455.07        436.21        33.67 o                         
  -3  26   8         75.25        112.03        25.67 o                         
  -2  26   8        626.76        752.79        43.53 o                         
  -1  26   8        768.67        965.35        50.20 o                         
   0  26   8         44.02         90.53        27.38 o                         
   1  26   8        776.34        992.93        50.99 o                         
   2  26   8        624.23        735.53        46.33 o                         
   3  26   8         78.81         70.08        26.41 o                         
  -1  27   8        104.55        128.76        25.97 o                         
   0  27   8          1.77          2.17        26.58 o                         
   1  27   8        101.53         93.97        27.40 o                         
   1   0   9        324.28        287.52        10.90 o                         
   2   0   9       1793.07       1740.67        55.12 o                         
   3   0   9       2786.01       2645.78        81.42 o                         
   4   0   9        185.92        209.85        13.23 o                         
   5   0   9        177.96        164.03        13.51 o                         
   6   0   9        330.52        253.94        17.23 o                         
   7   0   9       2685.52       2819.09       134.20 o                         
   8   0   9         14.14        -26.87        17.21 o                         
   9   0   9        251.10        245.88        22.43 o                         
  10   0   9         76.31         43.11        23.85 o                         
  11   0   9         11.55         19.37        27.09 o                         
 -11   1   9        227.16        221.09        29.93 o                         
 -10   1   9         44.81         50.72        24.24 o                         
  -9   1   9        325.68        383.57        29.68 o                         
  -8   1   9        493.23        529.88        25.64 o                         
  -7   1   9        180.58        198.41        19.54 o                         
  -6   1   9         50.11         60.80        14.58 o                         
  -5   1   9        299.05        342.14        17.04 o                         
  -4   1   9        549.45        594.25        22.48 o                         
  -3   1   9       1999.77       1983.18        61.66 o                         
  -2   1   9       1318.56       1430.96        52.15 o                         
  -1   1   9        973.03        825.57        26.19 o                         
   0   1   9      29367.90      31290.54       933.49 o                         
   1   1   9        950.75        798.91        25.42 o                         
   2   1   9       1317.81       1437.84        44.87 o                         
   3   1   9       1993.01       1868.82        58.44 o                         
   4   1   9        549.64        565.17        23.60 o                         
   5   1   9        278.53        263.39        15.67 o                         
   6   1   9         50.40         56.21        14.37 o                         
   7   1   9        180.64        187.27        17.87 o                         
   8   1   9        493.95        502.54        35.94 o                         
   9   1   9        328.53        379.41        24.89 o                         
  10   1   9         44.72         32.41        23.66 o                         
  11   1   9        227.47        184.91        28.06 o                         
 -11   2   9        270.78        253.86        30.22 o                         
 -10   2   9        691.30        662.81        34.07 o                         
  -9   2   9         45.70         45.84        20.95 o                         
  -8   2   9        935.51        889.09        49.08 o                         
  -7   2   9        115.92        100.47        17.64 o                         
  -6   2   9       2741.22       2824.57        94.37 o                         
  -5   2   9        473.51        449.63        21.09 o                         
  -4   2   9       3129.65       3384.15       110.74 o                         
  -3   2   9       2545.34       2483.26        76.66 o                         
  -2   2   9        129.43        149.08         8.81 o                         
  -1   2   9        267.57        294.75        11.00 o                         
   0   2   9      36111.05      41202.41      1231.22 o                         
   1   2   9        265.66        287.96        10.85 o                         
   2   2   9        143.89        166.17         9.00 o                         
   3   2   9       2542.21       2381.87        77.80 o                         
   4   2   9       3109.28       3017.11        92.85 o                         
   5   2   9        473.74        477.57        21.73 o                         
   6   2   9       2767.31       2728.90        85.28 o                         
   7   2   9        115.60         73.05        16.86 o                         
   8   2   9        951.32        970.62        36.30 o                         
   9   2   9         46.02         60.32        20.17 o                         
  10   2   9        693.53        698.11        49.79 o                         
  11   2   9        270.08        248.81        29.39 o                         
 -11   3   9         28.38         30.99        28.41 o                         
 -10   3   9        324.01        385.16        28.59 o                         
  -9   3   9         44.24         40.60        21.47 o                         
  -8   3   9        243.58        217.95        20.18 o                         
  -7   3   9        206.73        189.31        19.05 o                         
  -6   3   9        650.53        759.66        29.70 o                         
  -5   3   9       1156.90       1065.79        36.44 o                         
  -4   3   9        219.87        232.73        13.32 o                         
  -3   3   9        580.37        657.13        24.51 o                         
  -2   3   9        964.03       1001.10        32.49 o                         
  -1   3   9       2689.23       2360.67        71.67 o                         
   0   3   9        707.34        740.56        23.45 o                         
   1   3   9       2735.24       2399.95        82.10 o                         
   2   3   9        964.11        982.89        31.39 o                         
   3   3   9        592.33        626.25        22.38 o                         
   4   3   9        220.01        239.60        13.66 o                         
   5   3   9       1163.14       1040.84        35.63 o                         
   6   3   9        649.83        671.25        26.77 o                         
   7   3   9        209.21        187.22        22.88 o                         
   8   3   9        243.55        216.89        18.91 o                         
   9   3   9         43.30         49.85        20.49 o                         
  10   3   9        323.66        412.92        36.17 o                         
  11   3   9         27.89         43.54        27.09 o                         
 -11   4   9        480.94        472.87        33.73 o                         
 -10   4   9        661.73        669.92        34.26 o                         
  -9   4   9        626.85        672.41        40.25 o                         
  -8   4   9        999.46       1046.98        39.47 o                         
  -7   4   9        222.68        224.83        19.27 o                         
  -6   4   9        173.16        142.83        19.88 o                         
  -5   4   9        367.42        315.88        16.81 o                         
  -4   4   9       1904.77       1787.20        56.59 o                         
  -3   4   9       3529.78       3377.69       103.22 o                         
  -2   4   9       1643.64       1524.20        47.34 o                         
  -1   4   9      10426.24      10084.92       302.51 o                         
   0   4   9      25052.10      26742.47       799.51 o                         
   1   4   9      10427.01      10415.99       311.67 o                         
   2   4   9       1698.70       1557.80        48.37 o                         
   3   4   9       3527.58       3406.03       103.84 o                         
   4   4   9       1915.83       1758.52        55.55 o                         
   5   4   9        366.80        295.75        15.98 o                         
   6   4   9        160.36        122.79        16.04 o                         
   7   4   9        222.65        229.06        18.08 o                         
   8   4   9        988.99       1115.40        40.18 o                         
   9   4   9        625.68        694.87        34.22 o                         
  10   4   9        650.99        786.37        36.34 o                         
  11   4   9        482.19        547.18        33.19 o                         
 -11   5   9        177.01        214.44        30.27 o                         
 -10   5   9        618.43        677.26        43.57 o                         
  -9   5   9        265.13        287.24        27.76 o                         
  -8   5   9        591.99        636.66        29.01 o                         
  -7   5   9         33.89         20.89        16.92 o                         
  -6   5   9        434.51        491.83        22.80 o                         
  -5   5   9        387.54        393.52        18.58 o                         
  -4   5   9        290.33        280.48        16.37 o                         
  -3   5   9       3591.54       3479.70       106.14 o                         
  -2   5   9        595.72        646.11        21.97 o                         
  -1   5   9       3411.78       3398.49       102.39 o                         
   0   5   9       1792.06       1719.73        52.51 o                         
   1   5   9       3349.82       3068.01        92.44 o                         
   2   5   9        597.06        648.54        21.78 o                         
   3   5   9       3542.44       3270.65        99.80 o                         
   4   5   9        290.70        289.56        14.41 o                         
   5   5   9        392.16        361.53        17.63 o                         
   6   5   9        435.42        477.93        23.58 o                         
   7   5   9         36.43         32.00        15.76 o                         
   8   5   9        590.66        738.13        30.59 o                         
   9   5   9        273.36        303.63        25.44 o                         
  10   5   9        619.14        641.32        42.51 o                         
  11   5   9        176.76        161.58        27.97 o                         
 -11   6   9        629.42        527.30        34.88 o                         
 -10   6   9        875.29        885.33        39.13 o                         
  -9   6   9       1867.60       2076.59        79.88 o                         
  -8   6   9        307.86        336.53        36.33 o                         
  -7   6   9         81.15         79.49        17.40 o                         
  -6   6   9       2017.22       2115.47        75.64 o                         
  -5   6   9        105.74        113.72        13.27 o                         
  -4   6   9        866.77        974.67        37.24 o                         
  -3   6   9      14830.79      15140.87       454.73 o                         
  -2   6   9       6578.11       5915.83       177.86 o                         
  -1   6   9       4219.10       3942.92       118.72 o                         
   0   6   9       1062.29       1161.23        43.30 o                         
   1   6   9       4216.61       4107.32       123.97 o                         
   2   6   9       6478.93       5883.25       177.05 o                         
   3   6   9      14829.54      14923.09       447.29 o                         
   4   6   9        861.02        991.86        35.30 o                         
   5   6   9        105.74        122.07        12.91 o                         
   6   6   9       1961.59       2223.79        81.62 o                         
   7   6   9         81.19        105.33        16.75 o                         
   8   6   9        314.36        352.10        22.46 o                         
   9   6   9       1869.77       1870.56        96.06 o                         
  10   6   9        854.65        880.76        38.31 o                         
  11   6   9        629.07        561.49        34.30 o                         
 -11   7   9         48.26         19.68        29.00 o                         
 -10   7   9         34.26         32.33        25.29 o                         
  -9   7   9         83.62         81.02        24.32 o                         
  -8   7   9        336.33        337.18        23.14 o                         
  -7   7   9        968.48        927.11        37.39 o                         
  -6   7   9        209.86        243.28        17.80 o                         
  -5   7   9       2312.24       2295.33        72.44 o                         
  -4   7   9        490.96        446.75        18.55 o                         
  -3   7   9       3554.49       3189.84        97.32 o                         
  -2   7   9        432.03        444.15        16.13 o                         
  -1   7   9       2276.19       2113.93        70.47 o                         
   0   7   9        282.39        330.22        11.85 o                         
   1   7   9       2331.85       2154.67        65.71 o                         
   2   7   9        432.53        450.21        16.24 o                         
   3   7   9       3598.88       3190.51       117.19 o                         
   4   7   9        491.81        441.11        24.83 o                         
   5   7   9       2283.91       2168.39        68.04 o                         
   6   7   9        209.28        228.08        20.16 o                         
   7   7   9        978.06        913.52        39.02 o                         
   8   7   9        337.19        367.34        24.60 o                         
   9   7   9         76.85         89.71        22.85 o                         
  10   7   9         34.38         65.78        24.17 o                         
  11   7   9         49.25         63.92        26.80 o                         
 -11   8   9        132.76        131.21        29.68 o                         
 -10   8   9        200.45        167.35        26.36 o                         
  -9   8   9         22.63          8.23        21.80 o                         
  -8   8   9        551.85        477.34        31.80 o                         
  -7   8   9         37.85         19.77        16.72 o                         
  -6   8   9       2148.74       2154.36        88.19 o                         
  -5   8   9        831.93        812.03        29.47 o                         
  -4   8   9        809.96        867.94        29.80 o                         
  -3   8   9        276.48        344.96        14.50 o                         
  -2   8   9       3326.02       3185.03        96.71 o                         
  -1   8   9        786.82        810.33        30.36 o                         
   0   8   9      10033.51       9531.86       285.91 o                         
   1   8   9        787.42        798.94        29.83 o                         
   2   8   9       3387.88       3151.78       110.89 o                         
   3   8   9        276.46        309.98        13.75 o                         
   4   8   9        804.43        812.50        28.34 o                         
   5   8   9        830.21        813.77        29.66 o                         
   6   8   9       2187.32       2112.02        67.46 o                         
   7   8   9         38.12         22.16        16.68 o                         
   8   8   9        558.64        557.09        27.04 o                         
   9   8   9         22.49         14.45        21.21 o                         
  10   8   9        205.17        162.19        25.89 o                         
  11   8   9        132.95        128.61        27.92 o                         
 -11   9   9        221.28        171.88        30.83 o                         
 -10   9   9        169.48        142.37        26.28 o                         
  -9   9   9        967.48        873.46        58.29 o                         
  -8   9   9        601.88        585.76        28.25 o                         
  -7   9   9        604.89        690.76        30.92 o                         
  -6   9   9        253.62        201.03        16.85 o                         
  -5   9   9       1945.88       1983.06        63.02 o                         
  -4   9   9       1259.63       1234.16        40.33 o                         
  -3   9   9        441.11        422.06        17.97 o                         
  -2   9   9       2265.56       2345.69        97.43 o                         
  -1   9   9       1030.02        940.98        34.69 o                         
   0   9   9       3116.61       3269.50       126.27 o                         
   1   9   9        999.60        895.20        35.59 o                         
   2   9   9       2265.40       2273.84        80.59 o                         
   3   9   9        426.79        437.07        20.81 o                         
   4   9   9       1258.38       1187.07        38.96 o                         
   5   9   9       1902.40       1779.07        60.93 o                         
   6   9   9        252.95        239.92        19.22 o                         
   7   9   9        598.31        600.58        26.96 o                         
   8   9   9        601.03        634.16        29.31 o                         
   9   9   9        981.37       1015.32        43.99 o                         
  10   9   9        169.16        154.81        25.72 o                         
  11   9   9        220.27        198.73        29.15 o                         
 -10  10   9        241.28        245.26        27.04 o                         
  -9  10   9       1679.68       1650.90        93.59 o                         
  -8  10   9        645.61        634.68        46.11 o                         
  -7  10   9          3.14         18.34        16.08 o                         
  -6  10   9        531.95        465.39        31.65 o                         
  -5  10   9       2488.80       2419.18        80.61 o                         
  -4  10   9       2771.74       2821.05        87.12 o                         
  -3  10   9       2622.83       2394.14        78.94 o                         
  -2  10   9        605.57        585.08        24.04 o                         
  -1  10   9       1638.21       1663.81        59.14 o                         
   0  10   9       3024.60       3016.04       129.75 o                         
   1  10   9       1637.99       1688.18        60.08 o                         
   2  10   9        579.20        520.36        29.65 o                         
   3  10   9       2625.53       2533.52        83.16 o                         
   4  10   9       2784.37       2668.67        82.42 o                         
   5  10   9       2489.00       2409.21        75.62 o                         
   6  10   9        523.27        466.03        23.73 o                         
   7  10   9          3.04        -26.98        16.82 o                         
   8  10   9        654.51        674.08        32.42 o                         
   9  10   9       1676.58       1747.38        76.19 o                         
  10  10   9        245.43        265.90        27.88 o                         
 -10  11   9         83.49         67.02        24.96 o                         
  -9  11   9       1065.92       1024.86        41.27 o                         
  -8  11   9        736.28        768.91        42.47 o                         
  -7  11   9       1045.82        991.75        38.29 o                         
  -6  11   9        409.17        404.89        20.88 o                         
  -5  11   9        848.53        822.85        29.97 o                         
  -4  11   9        753.17        784.14        29.08 o                         
  -3  11   9        632.57        617.59        25.72 o                         
  -2  11   9       2410.43       2303.18        81.76 o                         
  -1  11   9        823.13        832.99        31.07 o                         
   0  11   9        334.21        380.54        21.95 o                         
   1  11   9        834.57        785.32        42.68 o                         
   2  11   9       2410.51       2220.18        78.90 o                         
   3  11   9        627.93        604.25        24.34 o                         
   4  11   9        754.08        794.32        27.86 o                         
   5  11   9        877.85        936.18        34.59 o                         
   6  11   9        408.37        389.75        20.86 o                         
   7  11   9       1050.77        898.53        43.94 o                         
   8  11   9        738.14        760.46        32.89 o                         
   9  11   9       1048.14       1140.91        51.45 o                         
  10  11   9         83.09         52.01        25.37 o                         
 -10  12   9         98.53         86.34        25.67 o                         
  -9  12   9        103.47        104.17        22.26 o                         
  -8  12   9        128.52        125.62        19.77 o                         
  -7  12   9        409.09        394.91        23.00 o                         
  -6  12   9        541.68        585.08        25.18 o                         
  -5  12   9       2218.10       2165.48        68.38 o                         
  -4  12   9        137.68        115.56        11.30 o                         
  -3  12   9        202.92        194.66        14.72 o                         
  -2  12   9        867.69        802.71        31.21 o                         
  -1  12   9       3594.59       3574.11       153.53 o                         
   0  12   9       2850.83       2743.16       118.30 o                         
   1  12   9       3597.61       3582.14       125.06 o                         
   2  12   9        886.98        787.01        30.32 o                         
   3  12   9        204.38        209.22        15.17 o                         
   4  12   9        140.74        125.71        11.80 o                         
   5  12   9       2216.81       2184.47        69.05 o                         
   6  12   9        532.62        577.07        25.16 o                         
   7  12   9        409.92        376.47        22.54 o                         
   8  12   9        123.09        132.60        20.56 o                         
   9  12   9        102.79        101.60        23.75 o                         
  10  12   9         95.21         52.14        26.62 o                         
 -10  13   9         52.26         23.55        25.39 o                         
  -9  13   9        108.36         69.05        22.48 o                         
  -8  13   9        263.42        246.02        22.22 o                         
  -7  13   9        877.31        882.61        34.37 o                         
  -6  13   9        334.31        350.30        20.19 o                         
  -5  13   9        554.08        506.55        24.61 o                         
  -4  13   9        138.51        124.00        11.60 o                         
  -3  13   9       3255.79       3187.14       113.05 o                         
  -2  13   9       1935.11       2041.47        73.20 o                         
  -1  13   9       1938.24       1986.94        86.91 o                         
   0  13   9        874.90        884.31        41.33 o                         
   1  13   9       1966.95       1820.90        64.76 o                         
   2  13   9       1933.89       1875.56        67.44 o                         
   3  13   9       3273.54       3306.24       117.04 o                         
   4  13   9        138.87        149.37        12.14 o                         
   5  13   9        545.92        532.99        22.55 o                         
   6  13   9        335.05        381.34        20.74 o                         
   7  13   9        877.91        922.04        34.90 o                         
   8  13   9        264.86        290.17        22.62 o                         
   9  13   9        116.34        103.76        23.22 o                         
  10  13   9         52.61         39.04        26.75 o                         
 -10  14   9         19.79          1.24        26.38 o                         
  -9  14   9        280.94        258.32        25.49 o                         
  -8  14   9          9.54         -0.65        20.37 o                         
  -7  14   9        395.93        315.06        21.13 o                         
  -6  14   9       2976.70       2974.35        92.58 o                         
  -5  14   9       2429.82       2263.88        95.55 o                         
  -4  14   9         39.35         30.31         9.52 o                         
  -3  14   9       3318.71       3285.54       116.30 o                         
  -2  14   9       3853.68       3737.13       137.62 o                         
  -1  14   9        673.07        840.19        46.64 o                         
   0  14   9       2303.85       2414.47       105.03 o                         
   1  14   9        670.17        743.82        45.96 o                         
   2  14   9       3832.41       3933.81       137.84 o                         
   3  14   9       3321.24       3343.19       118.11 o                         
   4  14   9         37.59         44.26        15.25 o                         
   5  14   9       2433.79       2286.14        71.91 o                         
   6  14   9       2979.84       3010.84        93.66 o                         
   7  14   9        395.82        343.66        21.55 o                         
   8  14   9          9.67          9.08        20.34 o                         
   9  14   9        282.00        287.60        26.01 o                         
  10  14   9         20.84         47.65        27.53 o                         
  -9  15   9        179.79        107.51        24.37 o                         
  -8  15   9        112.69        140.75        20.84 o                         
  -7  15   9        101.84        106.62        18.15 o                         
  -6  15   9        149.86        171.69        16.73 o                         
  -5  15   9        535.39        548.46        24.96 o                         
  -4  15   9        972.71        891.12        34.70 o                         
  -3  15   9        937.34        971.39        41.59 o                         
  -2  15   9        967.84        998.05        38.17 o                         
  -1  15   9       1386.48       1452.99        65.32 o                         
   0  15   9        979.64        997.49        46.33 o                         
   1  15   9       1393.31       1444.21        64.93 o                         
   2  15   9        968.11        933.98        37.29 o                         
   3  15   9        950.61        931.90        38.01 o                         
   4  15   9        973.85        950.67        38.67 o                         
   5  15   9        528.76        539.91        27.35 o                         
   6  15   9        150.51        179.98        16.84 o                         
   7  15   9        101.08        130.06        18.65 o                         
   8  15   9        112.57        146.14        21.38 o                         
   9  15   9        189.16        169.13        24.69 o                         
  -9  16   9        165.51        145.85        24.07 o                         
  -8  16   9        681.54        678.32        31.42 o                         
  -7  16   9        100.18         98.08        18.50 o                         
  -6  16   9        412.21        440.35        21.84 o                         
  -5  16   9        909.80        812.28        43.77 o                         
  -4  16   9        461.02        396.73        23.50 o                         
  -3  16   9       2124.48       2171.67        78.75 o                         
  -2  16   9        798.96        798.78        44.37 o                         
  -1  16   9        318.40        411.62        25.03 o                         
   0  16   9         25.41         38.15        14.17 o                         
   1  16   9        319.13        380.42        23.73 o                         
   2  16   9        795.18        803.18        35.20 o                         
   3  16   9       2124.16       2152.69        77.77 o                         
   4  16   9        466.72        468.64        24.35 o                         
   5  16   9        910.36        886.45        37.44 o                         
   6  16   9        412.31        527.51        32.66 o                         
   7  16   9        100.22         93.22        18.26 o                         
   8  16   9        692.17        763.38        33.74 o                         
   9  16   9        164.90        127.45        24.70 o                         
  -9  17   9        705.53        637.56        41.59 o                         
  -8  17   9         28.76         20.95        21.11 o                         
  -7  17   9        291.44        279.47        20.41 o                         
  -6  17   9        268.97        319.34        31.02 o                         
  -5  17   9       1175.06       1079.40        53.23 o                         
  -4  17   9        660.55        620.05        26.98 o                         
  -3  17   9          0.22         12.38        14.33 o                         
  -2  17   9        781.54        839.65        48.31 o                         
  -1  17   9       2055.40       2156.06        95.07 o                         
   0  17   9        391.83        479.49        26.90 o                         
   1  17   9       2044.20       2170.60        95.56 o                         
   2  17   9        781.86        811.16        43.10 o                         
   3  17   9          0.55          9.47        13.20 o                         
   4  17   9        659.45        675.85        33.47 o                         
   5  17   9       1187.56       1038.66        49.11 o                         
   6  17   9        269.35        301.03        23.40 o                         
   7  17   9        284.94        279.08        38.07 o                         
   8  17   9         28.98         52.26        21.29 o                         
   9  17   9        703.69        637.35        39.22 o                         
  -8  18   9        492.11        452.26        27.47 o                         
  -7  18   9         95.21         56.01        18.08 o                         
  -6  18   9       1368.04       1223.71        52.40 o                         
  -5  18   9        171.62        139.76        13.28 o                         
  -4  18   9        176.58        122.69         9.46 o                         
  -3  18   9        499.73        510.21        24.91 o                         
  -2  18   9        689.35        706.09        29.97 o                         
  -1  18   9        921.62        984.44        46.99 o                         
   0  18   9        186.14        198.44        18.82 o                         
   1  18   9        921.94       1047.15        49.72 o                         
   2  18   9        710.62        754.53        63.30 o                         
   3  18   9        497.64        507.31        33.95 o                         
   4  18   9        173.09        139.66        16.68 o                         
   5  18   9        171.90        181.88        20.97 o                         
   6  18   9       1340.20       1310.96        52.82 o                         
   7  18   9         94.59        104.03        23.27 o                         
   8  18   9        484.96        444.88        34.93 o                         
  -8  19   9         56.67         61.13        21.37 o                         
  -7  19   9        160.52        102.64        18.26 o                         
  -6  19   9         42.67         43.68        14.80 o                         
  -5  19   9         10.48         29.35        12.05 o                         
  -4  19   9         69.45         37.64        17.07 o                         
  -3  19   9        563.26        590.86        27.27 o                         
  -2  19   9        392.10        402.34        19.94 o                         
  -1  19   9        196.87        203.53        19.43 o                         
   0  19   9        104.39        119.48        17.20 o                         
   1  19   9        184.95        192.32        19.75 o                         
   2  19   9        391.76        498.10        30.05 o                         
   3  19   9        575.22        558.63        25.63 o                         
   4  19   9         69.30         34.00        15.29 o                         
   5  19   9         11.41          0.51        17.72 o                         
   6  19   9         42.71          8.41        20.38 o                         
   7  19   9        164.02        108.65        25.27 o                         
   8  19   9         56.08         15.68        27.95 o                         
  -7  20   9        260.64        202.42        19.12 o
[truncated: 553,474 more chars]
