# Supplementary material for: [1–9-NαC]-Linusorb B3 (Cyclo­linopeptide A) dimethyl sulfoxide monosolvate
Source: IUCrdata. 2020 Mar 13;5(Pt 3):x200318. doi: 10.1107/S2414314620003181 (PMC9462193; doi:10.1107/S2414314620003181)
Supplement: Supplementary file 3 [file x-05-x200318-Isup3.cml]

<?xml version="1.0" ?>
<cml>
<molecule id="m1">
  <atomArray>
    <atom id="a1" elementType="C"
          x2="3.5199999809265137" y2="4.884992302461274" />
    <atom id="a2" elementType="C"
          x2="2.2741336519094872" y2="3.9797757039492723" />
    <atom id="a3" elementType="N"
          x2="2.7499960692967065" y2="2.5152282640293784" />
    <atom id="a4" elementType="C"
          x2="4.290003892556321" y2="2.5152282640293784" />
    <atom id="a5" elementType="C"
          x2="4.765866309943542" y2="3.9797757039492723" />
    <atom id="a6" elementType="C"
          x2="1.2624702968115413" y2="2.116646934571496" />
    <atom id="a7" elementType="O"
          x2="0.49247029681154164" y2="3.4503260563995317" />
    <atom id="a8" elementType="C"
          x2="-0.07120882501649395" y2="1.3466469345714955" />
    <atom id="a9" elementType="C"
          x2="-1.1601532680437772" y2="2.4355913775987785" />
    <atom id="a10" elementType="C"
          x2="-1.5587345975016589" y2="3.923117150083944" />
    <atom id="a11" elementType="C"
          x2="-2.647679040528942" y2="2.834172707056661" />
    <atom id="a12" elementType="N"
          x2="-1.4048879468445292" y2="0.576646934571495" />
    <atom id="a13" elementType="C"
          x2="-2.174887946844529" y2="-0.7570321872565408" />
    <atom id="a14" elementType="O"
          x2="-3.5085670686725643" y2="0.012967812743459817" />
    <atom id="a15" elementType="C"
          x2="-2.573469276302411" y2="-2.244557959741706" />
    <atom id="a16" elementType="C"
          x2="-4.1134692763024105" y2="-2.244557959741706" />
    <atom id="a17" elementType="C"
          x2="-4.88346927630241" y2="-0.9108788379136703" />
    <atom id="a18" elementType="C"
          x2="-6.42346927630241" y2="-0.9108788379136705" />
    <atom id="a19" elementType="C"
          x2="-5.65346927630241" y2="0.4228002839143654" />
    <atom id="a20" elementType="N"
          x2="-2.972050605760293" y2="-3.7320837322268714" />
    <atom id="a21" elementType="C"
          x2="-2.5734692763024105" y2="-5.219609504712037" />
    <atom id="a22" elementType="O"
          x2="-4.1134692763024105" y2="-5.219609504712037" />
    <atom id="a23" elementType="C"
          x2="-2.174887946844528" y2="-6.707135277197202" />
    <atom id="a24" elementType="C"
          x2="-3.5085670686725634" y2="-7.477135277197203" />
    <atom id="a25" elementType="C"
          x2="-3.109985739214681" y2="-8.964661049682368" />
    <atom id="a26" elementType="C"
          x2="-5.048567068672563" y2="-7.477135277197203" />
    <atom id="a27" elementType="C"
          x2="-6.382246190500599" y2="-8.247135277197204" />
    <atom id="a28" elementType="N"
          x2="-1.7763066173866457" y2="-8.194661049682367" />
    <atom id="a29" elementType="C"
          x2="-0.6873621743593625" y2="-9.28360549270965" />
    <atom id="a30" elementType="O"
          x2="-1.4573621743593623" y2="-10.617284614537686" />
    <atom id="a31" elementType="C"
          x2="0.4015822686679207" y2="-10.372549935736934" />
    <atom id="a32" elementType="C"
          x2="-0.368417731332079" y2="-11.70622905756497" />
    <atom id="a33" elementType="C"
          x2="0.40158226866792124" y2="-13.039908179393006" />
    <atom id="a34" elementType="C"
          x2="-1.8559435038172443" y2="-12.104810387022852" />
    <atom id="a35" elementType="C"
          x2="-2.625943503817244" y2="-13.438489508850887" />
    <atom id="a36" elementType="N"
          x2="1.7352613904959564" y2="-11.142549935736934" />
    <atom id="a37" elementType="C"
          x2="3.2227871629811213" y2="-11.541131265194815" />
    <atom id="a38" elementType="O"
          x2="3.2227871629811213" y2="-13.081131265194816" />
    <atom id="a39" elementType="C"
          x2="4.762787162981121" y2="-11.541131265194815" />
    <atom id="a40" elementType="C"
          x2="5.532787162981122" y2="-12.874810387022851" />
    <atom id="a41" elementType="C"
          x2="5.13420583352324" y2="-14.362336159508017" />
    <atom id="a42" elementType="C"
          x2="3.646680061038075" y2="-14.760917488965898" />
    <atom id="a43" elementType="C"
          x2="6.223150276550523" y2="-15.4512806025353" />
    <atom id="a44" elementType="N"
          x2="6.096466284809157" y2="-10.771131265194816" />
    <atom id="a45" elementType="C"
          x2="7.5839920572943225" y2="-10.372549935736934" />
    <atom id="a46" elementType="O"
          x2="8.672936500321606" y2="-11.461494378764218" />
    <atom id="a47" elementType="C"
          x2="8.353992057294322" y2="-9.038870813908899" />
    <atom id="a48" elementType="C"
          x2="9.841517829779487" y2="-9.43745214336678" />
    <atom id="a49" elementType="C"
          x2="11.381517829779487" y2="-9.43745214336678" />
    <atom id="a50" elementType="C"
          x2="12.715187170827745" y2="-8.667435202807741" />
    <atom id="a51" elementType="C"
          x2="11.381517829779487" y2="-10.977486024484865" />
    <atom id="a52" elementType="C"
          x2="12.715187170827745" y2="-11.747502965043903" />
    <atom id="a53" elementType="C"
          x2="14.048856511876004" y2="-10.977486024484865" />
    <atom id="a54" elementType="C"
          x2="14.048856511876004" y2="-9.43745214336678" />
    <atom id="a55" elementType="N"
          x2="9.123992057294322" y2="-7.705191692080863" />
    <atom id="a56" elementType="C"
          x2="9.893992057294321" y2="-6.371512570252827" />
    <atom id="a57" elementType="O"
          x2="11.381517829779487" y2="-6.770093899710709" />
    <atom id="a58" elementType="C"
          x2="9.893992057294321" y2="-4.831512570252827" />
    <atom id="a59" elementType="C"
          x2="11.433992057294322" y2="-4.831512570252827" />
    <atom id="a60" elementType="C"
          x2="12.921517829779487" y2="-4.432931240794945" />
    <atom id="a61" elementType="C"
          x2="14.255187170827746" y2="-3.662914300235906" />
    <atom id="a62" elementType="C"
          x2="12.921517829779487" y2="-5.972965121913029" />
    <atom id="a63" elementType="C"
          x2="14.255187170827746" y2="-6.742982062472068" />
    <atom id="a64" elementType="C"
          x2="15.588856511876003" y2="-5.972965121913029" />
    <atom id="a65" elementType="C"
          x2="15.588856511876003" y2="-4.432931240794945" />
    <atom id="a66" elementType="N"
          x2="9.893992057294321" y2="-3.291512570252827" />
    <atom id="a67" elementType="C"
          x2="9.893992057294321" y2="-1.7515125702528271" />
    <atom id="a68" elementType="O"
          x2="11.433992057294322" y2="-1.7515125702528271" />
    <atom id="a69" elementType="C"
          x2="9.893992057294321" y2="-0.2115125702528271" />
    <atom id="a70" elementType="C"
          x2="10.663995968924128" y2="2.1582514681790688" />
    <atom id="a71" elementType="N"
          x2="9.418129639907102" y2="1.2530348696670668" />
    <atom id="a72" elementType="C"
          x2="11.433999880553936" y2="-0.2115125702528271" />
    <atom id="a73" elementType="C"
          x2="11.909862297941157" y2="1.2530348696670668" />
    <atom id="a74" elementType="C"
          x2="5.830003892556321" y2="2.5152282640293784" />
    <atom id="a75" elementType="O"
          x2="7.163683014384357" y2="3.2852282640293784" />
  </atomArray>
  <bondArray>
    <bond atomRefs2="a1 a2" order="1" />
    <bond atomRefs2="a1 a5" order="1" />
    <bond atomRefs2="a2 a3" order="1" />
    <bond atomRefs2="a3 a4" order="1" />
    <bond atomRefs2="a4 a5" order="1" />
    <bond atomRefs2="a3 a6" order="1" />
    <bond atomRefs2="a6 a7" order="2" />
    <bond atomRefs2="a6 a8" order="1" />
    <bond atomRefs2="a8 a9" order="1" />
    <bond atomRefs2="a9 a10" order="1" />
    <bond atomRefs2="a9 a11" order="1" />
    <bond atomRefs2="a8 a12" order="1" />
    <bond atomRefs2="a12 a13" order="1" />
    <bond atomRefs2="a13 a14" order="2" />
    <bond atomRefs2="a13 a15" order="1" />
    <bond atomRefs2="a15 a16" order="1" />
    <bond atomRefs2="a16 a17" order="1" />
    <bond atomRefs2="a17 a18" order="1" />
    <bond atomRefs2="a17 a19" order="1" />
    <bond atomRefs2="a15 a20" order="1" />
    <bond atomRefs2="a20 a21" order="1" />
    <bond atomRefs2="a21 a22" order="2" />
    <bond atomRefs2="a21 a23" order="1" />
    <bond atomRefs2="a23 a24" order="1" />
    <bond atomRefs2="a24 a25" order="1" />
    <bond atomRefs2="a24 a26" order="1" />
    <bond atomRefs2="a26 a27" order="1" />
    <bond atomRefs2="a23 a28" order="1" />
    <bond atomRefs2="a28 a29" order="1" />
    <bond atomRefs2="a29 a30" order="2" />
    <bond atomRefs2="a29 a31" order="1" />
    <bond atomRefs2="a31 a32" order="1" />
    <bond atomRefs2="a32 a33" order="1" />
    <bond atomRefs2="a32 a34" order="1" />
    <bond atomRefs2="a34 a35" order="1" />
    <bond atomRefs2="a31 a36" order="1" />
    <bond atomRefs2="a36 a37" order="1" />
    <bond atomRefs2="a37 a38" order="2" />
    <bond atomRefs2="a37 a39" order="1" />
    <bond atomRefs2="a39 a40" order="1" />
    <bond atomRefs2="a40 a41" order="1" />
    <bond atomRefs2="a41 a42" order="1" />
    <bond atomRefs2="a41 a43" order="1" />
    <bond atomRefs2="a39 a44" order="1" />
    <bond atomRefs2="a44 a45" order="1" />
    <bond atomRefs2="a45 a46" order="2" />
    <bond atomRefs2="a45 a47" order="1" />
    <bond atomRefs2="a47 a48" order="1" />
    <bond atomRefs2="a48 a49" order="1" />
    <bond atomRefs2="a50 a49" order="2" />
    <bond atomRefs2="a49 a51" order="1" />
    <bond atomRefs2="a50 a54" order="1" />
    <bond atomRefs2="a51 a52" order="2" />
    <bond atomRefs2="a52 a53" order="1" />
    <bond atomRefs2="a53 a54" order="2" />
    <bond atomRefs2="a47 a55" order="1" />
    <bond atomRefs2="a55 a56" order="1" />
    <bond atomRefs2="a56 a57" order="2" />
    <bond atomRefs2="a56 a58" order="1" />
    <bond atomRefs2="a58 a59" order="1" />
    <bond atomRefs2="a59 a60" order="1" />
    <bond atomRefs2="a61 a60" order="2" />
    <bond atomRefs2="a60 a62" order="1" />
    <bond atomRefs2="a61 a65" order="1" />
    <bond atomRefs2="a62 a63" order="2" />
    <bond atomRefs2="a63 a64" order="1" />
    <bond atomRefs2="a64 a65" order="2" />
    <bond atomRefs2="a58 a66" order="1" />
    <bond atomRefs2="a66 a67" order="1" />
    <bond atomRefs2="a67 a68" order="2" />
    <bond atomRefs2="a67 a69" order="1" />
    <bond atomRefs2="a71 a69" order="1" />
    <bond atomRefs2="a69 a72" order="1" />
    <bond atomRefs2="a70 a71" order="1" />
    <bond atomRefs2="a70 a73" order="1" />
    <bond atomRefs2="a72 a73" order="1" />
    <bond atomRefs2="a4 a74" order="1" />
    <bond atomRefs2="a74 a71" order="1" />
    <bond atomRefs2="a74 a75" order="2" />
  </bondArray>
</molecule>
</cml>
